# Supplementary material for: A window of opportunity trial evaluating intratumoral injection of Copaxone® in patients with percutaneously accessible tumors
Source: Transl Med Commun. Author manuscript; Available in PMC 2025 Apr 14. (PMC11996204; doi:10.1186/s41231-023-00137-9)
Supplement: Data File 1 [file NIHMS1967122-supplement-Data_File_1.xlsx]

## Sheet: diff.exp.analysis.genes
featureCounts (no replicates)	.	.	.	.	.	.	.	.	.	.	.	.	.	.	001post vs. 001pre		002post vs. 002pre		003post vs. 003pre		Normalized counts						Raw counts
.	.	.	.	.	.	.	.	.	.	.	.	.	.	.	.	|FC|	.	|FC|	.	|FC|	pre	post	pre	post	pre	post	pre	post	pre	post	pre	post
.	.	.	.	.	.	.	.	.	.	.	.	.	.	.	.	≥	.	≥	.	≥	1	1	2	2	3	3	1	1	2	2	3	3
#	gene_id	gene_name	gene_biotype	seqname	start_pos	end_pos	strand	source	feature	human_symbol	Entrez Gene Name	Location	Type(s)	Drug(s)	FC	4	FC	4	FC	4	Sample_001pre	Sample_001post	Sample_002pre	Sample_002post	Sample_003pre	Sample_003post	Sample_001pre	Sample_001post	Sample_002pre	Sample_002post	Sample_003pre	Sample_003post
1	ENSG00000000003	TSPAN6	protein_coding	X	100627109	100639991	-	.	.	TSPAN6	tetraspanin 6	Plasma Membrane	other	---	1.25799	0	2.6075	0	2.5633	0	10.8073	13.596	9.31598	24.3048	5.19932	13.3338	1166	138	125	405	236	205
2	ENSG00000000005	TNMD	protein_coding	X	100584802	100599885	+	.	.	TNMD	tenomodulin	Plasma Membrane	other	---	73.806	1	-2.13659	0	8.28424	1	0.0926872	6.99507	21.1659	9.90197	1.98279	16.4559	10	71	284	165	90	253
3	ENSG00000000419	DPM1	protein_coding	20	50934867	50958555	-	.	.	DPM1	dolichyl-phosphate mannosyltransferase subunit 1, catalytic	Cytoplasm	enzyme	---	1.41879	0	1.02363	0	1.05489	0	115.757	164.236	267.63	273.954	164.814	173.86	12489	1667	3591	4565	7481	2673
4	ENSG00000000457	SCYL3	protein_coding	1	169849631	169894267	-	.	.	SCYL3	SCY1 like pseudokinase 3	Cytoplasm	kinase	---	2.69478	0	-1.10126	0	1.77612	0	26.9071	72.5123	72.9628	66.2531	32.4076	57.5631	2903	736	979	1104	1471	885
5	ENSG00000000460	C1orf112	protein_coding	1	169662007	169854080	+	.	.	C1orf112	chromosome 1 open reading frame 112	Other	other	---	2.54222	0	-1.18269	0	2.09808	0	31.4673	79.9999	98.3023	83.1165	35.0293	73.4986	3395	812	1319	1385	1590	1130
6	ENSG00000000938	FGR	protein_coding	1	27612064	27635277	-	.	.	FGR	FGR proto-oncogene, Src family tyrosine kinase	Nucleus	kinase	vemurafenib, rebastinib, cobimetinib/vemurafenib, dabrafenib/trametinib/vemurafenib, cetuximab/vemurafenib, trametinib/vemurafenib, irinotecan/panitumumab/vemurafenib, cetuximab/irinotecan/vemurafenib, crizotinib/vemurafenib	2.5172	0	1.37693	0	3.05578	0	1.9557	4.9261	10.8065	14.883	3.06231	9.36619	211	50	145	248	139	144
7	ENSG00000000971	CFH	protein_coding	1	196651878	196747504	+	.	.	CFH	complement factor H	Extracellular Space	other	---	-1.57852	0	-1.8722	0	1.1033	0	1291.43	818.127	437.851	233.866	220.839	243.651	139332	8304	5875	3897	10024	3746
8	ENSG00000001036	FUCA2	protein_coding	6	143494811	143511690	-	.	.	FUCA2	alpha-L-fucosidase 2	Extracellular Space	enzyme	---	1.28649	0	-1.34362	0	2.69141	0	26.5734	34.1872	40.3196	30.006	11.7425	31.6109	2867	347	541	500	533	486
9	ENSG00000001084	GCLC	protein_coding	6	53497341	53616970	-	.	.	GCLC	glutamate-cysteine ligase catalytic subunit	Cytoplasm	enzyme	---	1.5113	0	1.01486	0	2.73352	0	58.8008	88.8669	122.524	124.345	77.0204	210.544	6344	902	1644	2072	3496	3237
10	ENSG00000001167	NFYA	protein_coding	6	41072945	41099976	+	.	.	NFYA	nuclear transcription factor Y subunit alpha	Nucleus	transcription regulator	---	1.0086	0	3.6766	0	3.65105	0	20.1224	20.2956	6.93109	25.5051	7.71085	28.1636	2171	206	93	425	350	433
11	ENSG00000001460	STPG1	protein_coding	1	24356999	24416934	-	.	.	STPG1	sperm tail PG-rich repeat containing 1	Cytoplasm	other	---	8.97791	1	-1.06866	0	2.93774	0	1.50153	13.4975	21.6131	20.224	5.00104	14.6997	162	137	290	337	227	226
12	ENSG00000001461	NIPAL3	protein_coding	1	24415794	24472976	+	.	.	NIPAL3	NIPA like domain containing 3	Other	other	---	12.7525	1	-1.06389	0	2.43698	0	1.75179	22.3645	20.4952	19.2638	10.4868	25.5619	189	227	275	321	476	393
13	ENSG00000001497	LAS1L	protein_coding	X	65512582	65534775	-	.	.	LAS1L	LAS1 like, ribosome biogenesis factor	Nucleus	other	---	-1.1789	0	-1.03863	0	1.45223	0	33.4508	28.3744	41.512	39.9679	25.8864	37.5949	3609	288	557	666	1175	578
14	ENSG00000001561	ENPP4	protein_coding	6	46129993	46146699	+	.	.	ENPP4	ectonucleotide pyrophosphatase/phosphodiesterase 4	Cytoplasm	enzyme	---	3.56995	0	-1.1951	0	7.7703	1	3.47577	12.4138	19.0791	15.9632	3.01825	23.4805	375	126	256	266	137	361
15	ENSG00000001617	SEMA3F	protein_coding	3	50155045	50189075	+	.	.	SEMA3F	semaphorin 3F	Extracellular Space	other	---	-3.5972	0	1.22596	0	-1.47037	0	15.5993	4.33497	18.1103	22.2044	19.6076	13.3338	1683	44	243	370	890	205
16	ENSG00000001626	CFTR	protein_coding	7	117465784	117715971	+	.	.	CFTR	cystic fibrosis transmembrane conductance regulator	Plasma Membrane	ion channel	crofelemer, ivacaftor, lumacaftor, ivacaftor/lumacaftor	141.533	1	1.0587	0	4.3857	1	1.02883	145.911	168.806	178.715	54.2624	237.992	111	1481	2265	2978	2463	3659
17	ENSG00000001629	ANKIB1	protein_coding	7	92246234	92401384	+	.	.	ANKIB1	ankyrin repeat and IBR domain containing 1	Nucleus	transcription regulator	---	-1.12038	0	-1.15414	0	1.99284	0	111.707	99.7044	119.617	103.641	60.6073	120.785	12052	1012	1605	1727	2751	1857
19	ENSG00000001631	KRIT1	protein_coding	7	92198969	92246166	-	.	.	KRIT1	KRIT1, ankyrin repeat containing	Plasma Membrane	other	---	1.0473	0	1.71372	0	1.66423	0	137.817	144.335	103.966	178.175	83.167	138.412	14869	1465	1395	2969	3775	2128
20	ENSG00000002016	RAD52	protein_coding	12	912077	990053	-	.	.	RAD52	RAD52 homolog, DNA repair protein	Nucleus	other	---	2.97313	0	2.08471	0	1.98608	0	8.87943	26.4039	14.5329	30.306	13.1305	26.0823	958	268	195	505	596	401
22	ENSG00000002330	BAD	protein_coding	11	64269830	64284704	-	.	.	BAD	BCL2 associated agonist of cell death	Cytoplasm	other	---	-3.2218	0	1.41689	0	14.1672	1	0.639542	0.197044	3.42828	4.86096	0.528744	7.54499	69	2	46	81	24	116
23	ENSG00000002549	LAP3	protein_coding	4	17577192	17607972	+	.	.	LAP3	leucine aminopeptidase 3	Cytoplasm	peptidase	---	-1.47293	0	-1.52692	0	-2.83413	0	58.7729	39.9014	71.8449	47.0493	119.276	42.0828	6341	405	964	784	5414	647
24	ENSG00000002586	CD99	protein_coding	X	2691133	2741309	+	.	.	CD99	CD99 molecule (Xg blood group)	Plasma Membrane	other	---	-1.64458	0	-1.19413	0	1.32022	0	950.618	578.029	335.524	280.976	326.588	431.17	102562	5867	4502	4682	14824	6629
25	ENSG00000002587	HS3ST1	protein_coding	4	11393150	11429765	-	.	.	HS3ST1	heparan sulfate-glucosamine 3-sulfotransferase 1	Cytoplasm	enzyme	---	2.70567	0	-1.14604	0	2.80373	0	0.945409	2.56157	4.47167	3.90077	0.925302	2.60172	102	26	60	65	42	40
26	ENSG00000002726	AOC1	protein_coding	7	150824627	150861504	+	.	.	AOC1	amine oxidase, copper containing 1	Extracellular Space	enzyme	---	4.15431	1	1.36583	0	2.20861	0	0.472705	1.97044	4.91884	6.72133	0.88124	1.95129	51	20	66	112	40	30
27	ENSG00000002745	WNT16	protein_coding	7	121325367	121341104	+	.	.	WNT16	Wnt family member 16	Extracellular Space	other	---	2.40582	0	-1.31712	0	2.30895	0	3.43869	8.27586	16.9178	12.8425	6.98383	16.1307	371	84	227	214	317	248
28	ENSG00000002746	HECW1	protein_coding	7	43112599	43566001	+	.	.	HECW1	HECT, C2 and WW domain containing E3 ubiquitin protein ligase 1	Cytoplasm	enzyme	---	22.591	1	-1.29838	0	4.08162	1	4.92169	111.231	111.27	85.697	31.7246	129.501	531	1129	1493	1428	1440	1991
29	ENSG00000002822	MAD1L1	protein_coding	7	1815793	2233243	-	.	.	MAD1L1	mitotic arrest deficient 1 like 1	Nucleus	other	---	-3.47471	0	3.39838	0	1.49025	0	29.1038	8.37438	9.01787	30.6661	20.643	30.7653	3140	85	121	511	937	473
30	ENSG00000002834	LASP1	protein_coding	17	38869859	38921770	+	.	.	LASP1	LIM and SH3 protein 1	Cytoplasm	transporter	---	-1.31061	0	-1.00765	0	-1.29178	0	47.0017	35.862	33.9847	33.7267	33.8616	26.2123	5071	364	456	562	1537	403
31	ENSG00000002919	SNX11	protein_coding	17	48103357	48123074	+	.	.	SNX11	sorting nexin 11	Cytoplasm	transporter	---	5.90318	1	-1.08779	0	4.68938	1	4.92169	29.064	34.73	31.9263	10.663	50.0181	531	295	466	532	484	769
32	ENSG00000002933	TMEM176A	protein_coding	7	150800403	150805120	+	.	.	TMEM176A	transmembrane protein 176A	Other	other	---	-2.32834	0	1.69789	0	6.98961	1	13.9958	6.00985	6.11129	10.3821	1.47608	10.3418	1510	61	82	173	67	159
33	ENSG00000003056	M6PR	protein_coding	12	8940363	8949955	-	.	.	M6PR	mannose-6-phosphate receptor, cation dependent	Cytoplasm	transporter	alglucosidase alfa	-1.34529	0	1.08361	0	1.05771	0	46.3899	34.4827	42.0337	45.549	43.5994	46.1155	5005	350	564	759	1979	709
34	ENSG00000003096	KLHL13	protein_coding	X	117897813	118117340	-	.	.	KLHL13	kelch like family member 13	Cytoplasm	other	---	1.43566	0	-1.19087	0	5.09764	1	8.16574	11.7241	22.6565	19.0238	5.90431	30.1149	881	119	304	317	268	463
35	ENSG00000003137	CYP26B1	protein_coding	2	72129238	72148038	-	.	.	CYP26B1	cytochrome P450 family 26 subfamily B member 1	Cytoplasm	enzyme	---	-2.4805	0	2.23191	0	-2.17692	0	9.7785	3.94088	6.26034	13.9828	19.8279	9.10602	1055	40	84	233	900	140
36	ENSG00000003147	ICA1	protein_coding	7	8113184	8262687	-	.	.	ICA1	islet cell autoantigen 1	Cytoplasm	other	---	2.18282	0	1.27253	0	3.02048	0	23.1533	50.5418	40.3196	51.3102	18.9687	57.3029	2498	513	541	855	861	881
37	ENSG00000003249	DBNDD1	protein_coding	16	90004865	90020128	-	.	.	DBNDD1	dysbindin domain containing 1	Other	other	---	6.82358	1	-1.07892	0	3.34786	0	0.546854	3.74384	7.89995	7.32145	1.78451	5.98396	59	38	106	122	81	92
38	ENSG00000003393	ALS2	protein_coding	2	201700554	201781189	-	.	.	ALS2	ALS2, alsin Rho guanine nucleotide exchange factor	Cytoplasm	other	---	1.69317	0	1.41539	0	2.11169	0	168.802	285.813	235.061	332.706	124.651	263.229	18212	2901	3154	5544	5658	4047
39	ENSG00000003400	CASP10	protein_coding	2	201182881	201229406	+	.	.	CASP10	caspase 10	Cytoplasm	peptidase	caspase 10 inhibitor	4.71809	1	-1.32582	0	2.49069	0	15.5344	73.3004	89.4334	67.4534	29.0369	72.3278	1676	744	1200	1124	1318	1112
40	ENSG00000003402	CFLAR	protein_coding	2	201116104	201176687	+	.	.	CFLAR	CASP8 and FADD like apoptosis regulator	Cytoplasm	other	---	-1.24493	0	-1.17995	0	1.23065	0	76.2908	61.2807	71.0251	60.1919	72.46	89.174	8231	622	953	1003	3289	1371
41	ENSG00000003436	TFPI	protein_coding	2	187464230	187565760	-	.	.	TFPI	tissue factor pathway inhibitor	Extracellular Space	other	dalteparin	1.33364	0	-1.66149	0	2.15027	0	47.1314	62.8571	56.9393	34.2668	15.5759	33.4972	5085	638	764	571	707	515
42	ENSG00000003509	NDUFAF7	protein_coding	2	37231631	37253403	+	.	.	NDUFAF7	NADH:ubiquinone oxidoreductase complex assembly factor 7	Cytoplasm	enzyme	---	1.42869	0	1.0128	0	2.13351	0	73.5102	105.025	134.15	135.867	44.9653	95.9385	7931	1066	1800	2264	2041	1475
43	ENSG00000003756	RBM5	protein_coding	3	50088908	50119021	+	.	.	RBM5	RNA binding motif protein 5	Nucleus	other	---	-1.49837	0	1.18506	0	-1.14806	0	170.062	113.497	123.865	146.789	83.7839	72.9783	18348	1152	1662	2446	3803	1122
44	ENSG00000003987	MTMR7	protein_coding	8	17298030	17413528	-	.	.	MTMR7	myotubularin related protein 7	Cytoplasm	phosphatase	---	2.02915	0	1.01235	0	2.37424	0	17.3325	35.1724	48.9648	49.5698	12.1611	28.8791	1870	357	657	826	552	444
45	ENSG00000003989	SLC7A2	protein_coding	8	17497088	17570573	+	.	.	SLC7A2	solute carrier family 7 member 2	Plasma Membrane	transporter	---	-1.20894	0	-1.08009	0	2.25674	0	54.1942	44.8276	52.244	48.3696	17.8671	40.3267	5847	455	701	806	811	620
46	ENSG00000004059	ARF5	protein_coding	7	127588345	127591705	+	.	.	ARF5	ADP ribosylation factor 5	Cytoplasm	enzyme	---	-5.65598	-1	-1.93495	0	1.37306	0	22.8567	4.03941	20.7933	10.7421	12.3153	16.9112	2466	41	279	179	559	260
47	ENSG00000004139	SARM1	protein_coding	17	28364356	28404049	+	.	.	SARM1	sterile alpha and TIR motif containing 1	Plasma Membrane	transmembrane receptor	---	1.47126	0	1.04379	0	4.70379	1	7.76719	11.4286	18.1103	18.9038	3.37074	15.8705	838	116	243	315	153	244
48	ENSG00000004142	POLDIP2	protein_coding	17	28347177	28357522	-	.	.	POLDIP2	DNA polymerase delta interacting protein 2	Cytoplasm	other	---	1.19126	0	1.24456	0	1.03213	0	27.871	33.2019	29.364	36.5473	30.2486	31.2206	3007	337	394	609	1373	480
49	ENSG00000004399	PLXND1	protein_coding	3	129555175	129606818	-	.	.	PLXND1	plexin D1	Plasma Membrane	transmembrane receptor	---	-1.33826	0	-1.08065	0	2.47166	0	53.2673	39.8029	50.4554	46.6893	24.2341	59.9046	5747	404	677	778	1100	921
50	ENSG00000004455	AK2	protein_coding	1	33007940	33080996	-	.	.	AK2	adenylate kinase 2	Cytoplasm	kinase	---	1.73471	0	-1.03855	0	1.45503	0	175.04	303.645	300.72	289.557	200.041	291.068	18885	3082	4035	4825	9080	4475
51	ENSG00000004468	CD38	protein_coding	4	15778275	15853230	+	.	.	CD38	CD38 molecule	Plasma Membrane	enzyme	daratumumab, isatuximab, MOR03087, anti-CD38 antibody	6.56195	1	-1.21689	0	2.34911	0	7.85061	51.5271	47.2507	38.8277	20.8193	48.9124	847	523	634	647	945	752
52	ENSG00000004478	FKBP4	protein_coding	12	2794953	2805423	+	.	.	FKBP4	FK506 binding protein 4	Nucleus	enzyme	---	-1.70089	0	2.0592	0	-1.62742	0	56.4743	33.2019	27.1281	55.8711	65.1016	40.0015	6093	337	364	931	2955	615
53	ENSG00000004487	KDM1A	protein_coding	1	23019443	23083689	+	.	.	KDM1A	lysine demethylase 1A	Nucleus	enzyme	GSK-2879552, RO7051790, IMG-7289, CC-90011, INCB059872	-1.45397	0	1.00332	0	1.53552	0	181.926	125.123	153.9	154.411	78.871	121.11	19628	1270	2065	2573	3580	1862
54	ENSG00000004534	RBM6	protein_coding	3	49940007	50100045	+	.	.	RBM6	RNA binding motif protein 6	Nucleus	other	---	-1.44224	0	1.84285	0	1.08434	0	502.865	348.67	210.69	388.277	135.623	147.062	54254	3539	2827	6470	6156	2261
55	ENSG00000004660	CAMKK1	protein_coding	17	3860315	3894891	-	.	.	CAMKK1	calcium/calmodulin dependent protein kinase kinase 1	Cytoplasm	kinase	---	1.13274	0	2.52024	0	3.0536	0	6.34907	7.19211	10.2103	25.7451	11.4782	35.0582	685	73	137	429	521	539
56	ENSG00000004700	RECQL	protein_coding	12	21468911	21501669	-	.	.	RECQL	RecQ like helicase	Nucleus	enzyme	---	1.10598	0	1.023	0	1.40318	0	55.4084	61.2807	56.4921	57.7915	33.8837	47.5464	5978	622	758	963	1538	731
57	ENSG00000004766	VPS50	protein_coding	7	93232340	93361121	+	.	.	VPS50	VPS50, EARP/GARPII complex subunit	Cytoplasm	other	---	1.26695	0	1.06089	0	2.16575	0	48.6793	61.6748	65.9572	69.9739	36.3071	78.637	5252	626	885	1166	1648	1209
58	ENSG00000004776	HSPB6	protein_coding	19	35754569	35758079	-	.	.	HSPB6	heat shock protein family B (small) member 6	Cytoplasm	other	---	-1.33967	0	1.42478	0	2.54909	0	34.0533	25.4187	7.45279	10.6221	5.17729	13.2037	3674	258	100	177	235	203
59	ENSG00000004777	ARHGAP33	protein_coding	19	35774532	35788822	+	.	.	ARHGAP33	Rho GTPase activating protein 33	Plasma Membrane	transporter	---	-3.50647	0	2.10209	0	6.37744	1	14.5148	4.13793	13.0424	27.4254	3.39277	21.6593	1566	42	175	457	154	333
60	ENSG00000004779	NDUFAB1	protein_coding	16	23581002	23596356	-	.	.	NDUFAB1	NADH:ubiquinone oxidoreductase subunit AB1	Cytoplasm	enzyme	---	-1.0833	0	1.03955	0	1.75067	0	10.5663	9.75369	9.98673	10.3821	5.79415	10.1467	1140	99	134	173	263	156
61	ENSG00000004799	PDK4	protein_coding	7	95583499	95596491	-	.	.	PDK4	pyruvate dehydrogenase kinase 4	Cytoplasm	kinase	---	1.74442	0	-1.40336	0	2.16428	0	10.3346	18.0295	18.1103	12.9026	11.8086	25.5619	1115	183	243	215	536	393
62	ENSG00000004809	SLC22A16	protein_coding	6	110424687	110476641	-	.	.	SLC22A16	solute carrier family 22 member 16	Plasma Membrane	transporter	---	75.0867	1	-1.03221	0	2.82889	0	0.203912	15.468	38.1583	36.9673	11.1257	31.4808	22	157	512	616	505	484
63	ENSG00000004838	ZMYND10	protein_coding	3	50341110	50346852	-	.	.	ZMYND10	zinc finger MYND-type containing 10	Cytoplasm	other	---	83.3965	1	1.66281	0	7.20406	1	0.0463436	4.03941	10.2103	16.9834	1.43202	10.3418	5	41	137	283	65	159
64	ENSG00000004846	ABCB5	protein_coding	7	20615207	20777038	+	.	.	ABCB5	ATP binding cassette subfamily B member 5	Plasma Membrane	transporter	---	31.087	1	-1.20859	0	3.89557	0	2.16888	67.4876	92.0419	76.1551	28.398	110.638	234	685	1235	1269	1289	1701
65	ENSG00000004848	ARX	protein_coding	X	25003694	25016420	-	.	.	ARX	aristaless related homeobox	Nucleus	transcription regulator	---	138.625	1	3.64143	0	3.6567	0	0.00926872	1.57635	3.80092	13.8628	3.21653	11.7728	1	16	51	231	146	181
66	ENSG00000004864	SLC25A13	protein_coding	7	96120220	96322147	-	.	.	SLC25A13	solute carrier family 25 member 13	Cytoplasm	transporter	---	3.96667	0	-1.44963	0	2.61772	0	74.5854	295.862	369.211	254.691	121.699	318.581	8047	3003	4954	4244	5524	4898
67	ENSG00000004866	ST7	protein_coding	7	116953238	117230103	+	.	.	ST7	suppression of tumorigenicity 7	Other	other	---	2.30182	0	-1.33859	0	2.75004	0	35.2675	81.1822	75.2731	56.2312	30.579	84.1006	3805	824	1010	937	1388	1293
68	ENSG00000004897	CDC27	protein_coding	17	47117703	47189422	-	.	.	CDC27	cell division cycle 27	Nucleus	other	---	-1.07922	0	-1.03189	0	1.53639	0	69.432	64.3349	68.1185	66.0131	42.63	65.4983	7491	653	914	1100	1935	1007
69	ENSG00000004939	SLC4A1	protein_coding	17	44248385	44268141	-	.	.	SLC4A1	solute carrier family 4 member 1 (Diego blood group)	Plasma Membrane	transporter	---	21.4728	1	1.84987	0	5.99511	1	1.64056	35.2709	42.3318	78.3155	13.4389	80.5883	177	358	568	1305	610	1239
70	ENSG00000004948	CALCR	protein_coding	7	93424487	93574730	-	.	.	CALCR	calcitonin receptor	Plasma Membrane	G-protein coupled receptor	pramlintide	3089.1	1	-1.18756	0	2.68554	0	0.00926872	35.1724	40.7667	34.3268	14.1659	38.0502	1	357	547	572	643	585
71	ENSG00000004961	HCCS	protein_coding	X	11111301	11123078	+	.	.	HCCS	holocytochrome c synthase	Cytoplasm	enzyme	---	1.37553	0	-1.37486	0	1.25121	0	14.969	20.5911	48.5176	35.287	25.1594	31.4808	1615	209	651	588	1142	484
72	ENSG00000004975	DVL2	protein_coding	17	7225341	7234545	-	.	.	DVL2	dishevelled segment polarity protein 2	Cytoplasm	other	---	-1.74839	0	2.08972	0	3.3211	0	10.8537	6.20689	11.6263	24.3048	5.08916	16.9112	1171	63	156	405	231	260
73	ENSG00000005001	PRSS22	protein_coding	16	2852727	2858170	-	.	.	PRSS22	serine protease 22	Extracellular Space	peptidase	---	-1.63725	0	4.56899	1	-1.10575	0	2.74354	1.67488	1.71414	7.86156	9.78176	8.84585	296	17	23	131	444	136
74	ENSG00000005007	UPF1	protein_coding	19	18831938	18868236	+	.	.	UPF1	UPF1, RNA helicase and ATPase	Nucleus	enzyme	---	-2.24303	0	1.28514	0	1.03393	0	34.0347	15.1724	26.7555	34.3868	26.5474	27.4482	3672	154	359	573	1205	422
75	ENSG00000005020	SKAP2	protein_coding	7	26667062	26995239	-	.	.	SKAP2	src kinase associated phosphoprotein 2	Cytoplasm	other	---	1.08019	0	1.30021	0	1.53036	0	32.561	35.1724	30.1838	39.2478	24.5646	37.5949	3513	357	405	654	1115	578
76	ENSG00000005022	SLC25A5	protein_coding	X	119468400	119471319	+	.	.	SLC25A5	solute carrier family 25 member 5	Cytoplasm	transporter	clodronic acid	-2.30664	0	-1.29636	0	-1.49608	0	20.9102	9.06403	19.4518	15.003	25.8864	17.3014	2256	92	261	250	1175	266
77	ENSG00000005059	MCUB	protein_coding	4	109560205	109688726	+	.	.	MCUB	mitochondrial calcium uniporter dominant negative beta subunit	Cytoplasm	other	---	1.1518	0	1.11052	0	1.80363	0	10.8629	12.5123	6.48392	7.20143	12.0069	21.6593	1172	127	87	120	545	333
78	ENSG00000005073	HOXA11	protein_coding	7	27181510	27185223	-	.	.	HOXA11	homeobox A11	Nucleus	transcription regulator	---	49.8306	1	1.24558	0	7.10396	1	0.268793	13.4975	41.2884	51.4302	6.43305	45.7252	29	137	554	857	292	703
79	ENSG00000005075	POLR2J	protein_coding	7	102473118	102478907	-	.	.	POLR2J	RNA polymerase II subunit J	Nucleus	enzyme	---	-1.34456	0	1.45394	0	-1.22428	0	64.3805	47.8817	54.8525	79.7558	38.2238	31.2206	6946	486	736	1329	1735	480
80	ENSG00000005100	DHX33	protein_coding	17	5440912	5469060	-	.	.	DHX33	DEAH-box helicase 33	Nucleus	enzyme	---	1.29448	0	1.13058	0	2.60573	0	17.6569	22.8571	36.5187	41.2882	12.0289	31.3507	1905	232	490	688	546	482
81	ENSG00000005102	MEOX1	protein_coding	17	43640388	43661954	-	.	.	MEOX1	mesenchyme homeobox 1	Nucleus	transcription regulator	---	10.121	1	-2.53792	0	12.9157	1	0.231718	2.36453	2.90659	1.14023	0.308434	4.03267	25	24	39	19	14	62
82	ENSG00000005108	THSD7A	protein_coding	7	11370357	11832198	-	.	.	THSD7A	thrombospondin type 1 domain containing 7A	Cytoplasm	other	---	5.66692	1	-1.61144	0	3.16719	0	16.7578	94.9753	118.276	73.3946	30.535	96.719	1808	964	1587	1223	1386	1487
83	ENSG00000005156	LIG3	protein_coding	17	34980494	35009743	+	.	.	LIG3	DNA ligase 3	Nucleus	enzyme	---	1.02158	0	1.26929	0	2.49975	0	65.4835	66.8965	60.5166	76.8152	30.3367	75.8402	7065	679	812	1280	1377	1166
84	ENSG00000005175	RPAP3	protein_coding	12	47661249	47706061	-	.	.	RPAP3	RNA polymerase II associated protein 3	Cytoplasm	enzyme	---	1.10132	0	1.07325	0	1.11358	0	71.1189	78.3251	105.233	112.942	51.5746	57.433	7673	795	1412	1882	2341	883
85	ENSG00000005187	ACSM3	protein_coding	16	20610243	20797581	+	.	.	ACSM3	acyl-CoA synthetase medium chain family member 3	Cytoplasm	enzyme	---	3.78133	0	1.81395	0	4.79211	1	9.35214	35.3694	31.2272	56.6512	14.8048	70.9619	1009	359	419	944	672	1091
86	ENSG00000005189	REXO5	protein_coding	16	20806429	20849668	+	.	.	REXO5	RNA exonuclease 5	Nucleus	enzyme	---	21.23	1	-1.18505	0	3.12138	0	1.47373	31.33	35.7734	30.186	12.6458	39.4811	159	318	480	503	574	607
87	ENSG00000005194	CIAPIN1	protein_coding	16	57428169	57447528	-	.	.	CIAPIN1	cytokine induced apoptosis inhibitor 1	Cytoplasm	other	---	-1.1911	0	1.50308	0	3.75688	0	14.1997	11.9212	16.2471	24.4248	8.39381	31.5459	1532	121	218	407	381	485
88	ENSG00000005206	SPPL2B	protein_coding	19	2328615	2354806	+	.	.	SPPL2B	signal peptide peptidase like 2B	Plasma Membrane	peptidase	---	-2.64788	0	2.60546	0	12.6687	1	4.69924	1.7734	2.45942	6.42127	1.07952	13.7241	507	18	33	107	49	211
89	ENSG00000005238	FAM214B	protein_coding	9	35104112	35116341	-	.	.	FAM214B	family with sequence similarity 214 member B	Nucleus	other	---	3.99065	0	-1.97325	0	5.0835	1	1.30689	5.22167	11.8499	6.00119	2.15904	10.9923	141	53	159	100	98	169
90	ENSG00000005243	COPZ2	protein_coding	17	48026167	48038030	-	.	.	COPZ2	coatomer protein complex subunit zeta 2	Cytoplasm	transporter	---	-1.17039	0	-1.1973	0	2.37592	0	25.3685	21.6749	22.0602	18.4237	11.6324	27.6433	2737	220	296	307	528	425
91	ENSG00000005249	PRKAR2B	protein_coding	7	107044649	107161811	+	.	.	PRKAR2B	protein kinase cAMP-dependent type II regulatory subunit beta	Cytoplasm	kinase	---	1.95504	0	-1.10788	0	2.76642	0	13.5045	26.4039	22.8055	20.5841	8.08538	22.3748	1457	268	306	343	367	344
92	ENSG00000005302	MSL3	protein_coding	X	11758159	11775753	+	.	.	MSL3	MSL complex subunit 3	Nucleus	transcription regulator	---	-1.26362	0	-1.12041	0	-1.02129	0	54.7781	43.3497	61.1874	54.6108	39.3253	38.5055	5910	440	821	910	1785	592
93	ENSG00000005339	CREBBP	protein_coding	16	3725054	3880726	-	.	.	CREBBP	CREB binding protein	Nucleus	transcription regulator	PRI-724	-1.60821	0	1.00675	0	1.27166	0	733.916	456.354	623.277	627.485	338.242	430.129	79182	4632	8363	10456	15353	6613
94	ENSG00000005379	TSPOAP1	protein_coding	17	58301228	58328760	-	.	.	TSPOAP1	TSPO associated protein 1	Cytoplasm	other	---	1.03198	0	1.89679	0	4.48419	1	3.81871	3.94088	19.6754	37.3274	7.33632	32.9118	412	40	264	622	333	506
95	ENSG00000005381	MPO	protein_coding	17	58269856	58280935	-	.	.	MPO	myeloperoxidase	Cytoplasm	enzyme	---	27.3819	1	2.45025	0	3.23651	0	0.296599	8.17733	15.2782	37.4474	11.4121	36.9444	32	83	205	624	518	568
96	ENSG00000005421	PON1	protein_coding	7	95297676	95324707	-	.	.	PON1	paraoxonase 1	Extracellular Space	phosphatase	---	46.3402	1	1.31294	0	3.32634	0	1.1864	55.0738	55.0761	72.3144	24.3222	80.9135	128	559	739	1205	1104	1244
97	ENSG00000005436	GCFC2	protein_coding	2	75652000	75710989	-	.	.	GCFC2	GC-rich sequence DNA-binding factor 2	Nucleus	transcription regulator	---	1.72763	0	1.03088	0	1.64721	0	32.1625	55.5665	50.5299	52.0903	19.189	31.6109	3470	564	678	868	871	486
98	ENSG00000005448	WDR54	protein_coding	2	74421678	74425755	+	.	.	WDR54	WD repeat domain 54	Other	other	---	3.18165	0	-1.19761	0	2.59707	0	3.37381	10.7389	16.1725	13.5027	6.6093	17.1714	364	109	217	225	300	264
99	ENSG00000005469	CROT	protein_coding	7	87345681	87399795	+	.	.	CROT	carnitine O-octanoyltransferase	Cytoplasm	enzyme	---	-1.32514	0	1.50743	0	1.74097	0	44.1284	33.3005	39.6488	59.7719	30.4468	53.0101	4761	338	532	996	1382	815
100	ENSG00000005471	ABCB4	protein_coding	7	87401697	87480435	-	.	.	ABCB4	ATP binding cassette subfamily B member 4	Plasma Membrane	transporter	---	4.59123	1	-1.15364	0	4.33533	1	34.4611	158.226	207.56	179.916	50.4069	218.545	3718	1606	2785	2998	2288	3360
101	ENSG00000005483	KMT2E	protein_coding	7	105014179	105114361	+	.	.	KMT2E	lysine methyltransferase 2E	Nucleus	enzyme	---	-1.12625	0	1.23855	0	1.162	0	665.429	590.837	398.575	493.658	357.343	415.235	71793	5997	5348	8226	16220	6384
102	ENSG00000005486	RHBDD2	protein_coding	7	75842602	75888926	+	.	.	RHBDD2	rhomboid domain containing 2	Plasma Membrane	other	---	-1.23298	0	1.07846	0	2.10346	0	9.11115	7.38916	12.2971	13.2626	6.05853	12.7484	983	75	165	221	275	196
103	ENSG00000005513	SOX8	protein_coding	16	981808	986979	+	.	.	SOX8	SRY-box 8	Nucleus	transcription regulator	---	33.4912	1	2.61809	0	13.3395	1	0.0185374	0.689655	1.41603	3.72074	0.264372	3.57737	2	7	19	62	12	55
104	ENSG00000005700	IBTK	protein_coding	6	82169983	82247754	-	.	.	IBTK	inhibitor of Bruton tyrosine kinase	Cytoplasm	other	---	-1.04117	0	1.10163	0	1.70712	0	120.632	115.862	112.164	123.565	54.4827	93.0115	13015	1176	1505	2059	2473	1430
105	ENSG00000005801	ZNF195	protein_coding	11	3339261	3379222	-	.	.	ZNF195	zinc finger protein 195	Nucleus	transcription regulator	---	2.46809	0	1.18985	0	2.67561	0	27.8618	68.7684	51.7969	61.6322	22.8241	61.0754	3006	698	695	1027	1036	939
106	ENSG00000005810	MYCBP2	protein_coding	13	77044655	77327050	-	.	.	MYCBP2	MYC binding protein 2, E3 ubiquitin protein ligase	Nucleus	enzyme	---	1.03769	0	-1.10007	0	-1.84347	0	584.662	606.699	409.903	372.614	642.094	348.305	63079	6158	5500	6209	29145	5355
107	ENSG00000005812	FBXL3	protein_coding	13	76992598	77027195	-	.	.	FBXL3	F-box and leucine rich repeat protein 3	Nucleus	enzyme	---	-1.12083	0	1.01351	0	1.06704	0	34.6743	30.9359	27.9479	28.3256	25.3577	27.0579	3741	314	375	472	1151	416
108	ENSG00000005844	ITGAL	protein_coding	16	30472658	30523185	+	.	.	ITGAL	integrin subunit alpha L	Plasma Membrane	transmembrane receptor	efalizumab	2.57808	0	1.16784	0	2.97433	0	14.3294	36.9458	53.2874	62.2324	20.3346	60.49	1546	375	715	1037	923	930
109	ENSG00000005882	PDK2	protein_coding	17	50094737	50112152	+	.	.	PDK2	pyruvate dehydrogenase kinase 2	Cytoplasm	kinase	---	-2.00429	0	4.45478	1	1.14361	0	19.9463	9.95073	5.81317	25.9251	12.9102	14.7648	2152	101	78	432	586	227
110	ENSG00000005884	ITGA3	protein_coding	17	50055968	50090481	+	.	.	ITGA3	integrin subunit alpha 3	Plasma Membrane	other	---	-1.75618	0	-2.49465	0	-2.2059	0	39.6238	22.5616	116.785	46.8093	71.6008	32.4565	4275	229	1567	780	3250	499
111	ENSG00000005889	ZFX	protein_coding	X	24149173	24216255	+	.	.	ZFX	zinc finger protein X-linked	Nucleus	transcription regulator	---	-1.61734	0	1.32781	0	1.53637	0	138.79	85.8127	84.5146	112.222	58.8448	90.4098	14974	871	1134	1870	2671	1390
112	ENSG00000005893	LAMP2	protein_coding	X	120427827	120469365	-	.	.	LAMP2	lysosomal associated membrane protein 2	Plasma Membrane	enzyme	---	-1.20359	0	-1.03248	0	-1.05881	0	75.2991	62.5615	116.487	112.822	69.4197	65.5634	8124	635	1563	1880	3151	1008
113	ENSG00000005961	ITGA2B	protein_coding	17	44372180	44389505	-	.	.	ITGA2B	integrin subunit alpha 2b	Plasma Membrane	transmembrane receptor	abciximab, TP 9201, eptifibatide, tirofiban	21.0419	1	1.32512	0	8.58056	1	1.10298	23.2512	67.5222	89.4778	10.4647	89.8244	119	236	906	1491	475	1381
114	ENSG00000005981	ASB4	protein_coding	7	95478444	95540232	+	.	.	ASB4	ankyrin repeat and SOCS box containing 4	Nucleus	transcription regulator	---	6.33926	1	-1.03255	0	2.32044	0	0.806379	5.12315	11.0301	10.6821	5.15525	11.9679	87	52	148	178	234	184
115	ENSG00000006007	GDE1	protein_coding	16	19501689	19522145	-	.	.	GDE1	glycerophosphodiester phosphodiesterase 1	Plasma Membrane	enzyme	---	1.27194	0	-1.09119	0	1.15458	0	9.99168	12.7093	19.9735	18.3036	13.3508	15.4152	1078	129	268	305	606	237
116	ENSG00000006015	REX1BD	protein_coding	19	18588685	18592336	+	.	.	REX1BD	required for excision 1-B domain containing	Other	other	---	-1.8131	0	1.66168	0	2.19795	0	2.50255	1.37931	2.23584	3.72074	1.29983	2.86189	270	14	30	62	59	44
117	ENSG00000006016	CRLF1	protein_coding	19	18572220	18607741	-	.	.	CRLF1	cytokine receptor like factor 1	Extracellular Space	other	---	-1.20819	0	1.82802	0	6.75509	1	1.54788	1.28079	6.03676	11.0422	1.96076	13.2688	167	13	81	184	89	204
118	ENSG00000006025	OSBPL7	protein_coding	17	47807372	47821834	-	.	.	OSBPL7	oxysterol binding protein like 7	Cytoplasm	transporter	---	-1.12282	0	1.16464	0	4.2887	1	6.85885	6.10837	20.8678	24.3048	4.51636	19.3828	740	62	280	405	205	298
119	ENSG00000006042	TMEM98	protein_coding	17	32927910	32945106	+	.	.	TMEM98	transmembrane protein 98	Cytoplasm	other	---	-1.6907	0	-1.31071	0	3.77472	0	18.3243	10.8374	19.8244	15.123	4.49432	16.9762	1977	110	266	252	204	261
120	ENSG00000006047	YBX2	protein_coding	17	7288252	7294615	-	.	.	YBX2	Y-box binding protein 2	Cytoplasm	translation regulator	---	36.3882	1	-1.13201	0	7.77897	1	0.333674	12.2167	55.2997	48.8497	4.91291	38.2453	36	124	742	814	223	588
121	ENSG00000006059	KRT33A	protein_coding	17	41346092	41350812	-	.	.	KRT33A	keratin 33A	Extracellular Space	other	---	3955.04	1	1.51164	0	15.2277	1	0	8.37438	14.0112	21.1842	1.82857	27.9035	0	85	188	353	83	429
122	ENSG00000006062	MAP3K14	protein_coding	17	45263121	45317040	-	.	.	MAP3K14	mitogen-activated protein kinase kinase kinase 14	Cytoplasm	kinase	---	-1.62823	0	-1.0553	0	3.55994	0	25.5075	15.665	40.4686	38.3476	12.2933	43.774	2752	159	543	639	558	673
123	ENSG00000006071	ABCC8	protein_coding	11	17392498	17476879	-	.	.	ABCC8	ATP binding cassette subfamily C member 8	Plasma Membrane	transporter	minoxidil, gliquidone, mitiglinide, tolbutamide, glipizide, glyburide, tolazamide, acetohexamide, chlorpropamide, gliclazide, glimepiride, repaglinide, nateglinide	10.8926	1	2.13956	0	4.89117	1	7.03496	76.6502	55.6723	119.124	27.0981	132.558	759	778	747	1985	1230	2038
124	ENSG00000006116	CACNG3	protein_coding	16	24255553	24362801	+	.	.	CACNG3	calcium voltage-gated channel auxiliary subunit gamma 3	Plasma Membrane	ion channel	---	8885.96	1	-1.38271	0	4.65561	1	0	18.8177	14.6075	10.5621	4.22995	19.708	0	191	196	176	192	303
125	ENSG00000006118	TMEM132A	protein_coding	11	60924463	60937159	+	.	.	TMEM132A	transmembrane protein 132A	Cytoplasm	other	---	-1.65978	0	1.99202	0	3.4831	0	7.85061	4.72906	8.94334	17.8235	3.65715	12.7484	847	48	120	297	166	196
126	ENSG00000006125	AP2B1	protein_coding	17	35578046	35726409	+	.	.	AP2B1	adaptor related protein complex 2 subunit beta 1	Plasma Membrane	transporter	---	-1.4845	0	1.17617	0	1.28505	0	139.383	93.8916	93.8306	110.362	58.7126	75.4499	15038	953	1259	1839	2665	1160
127	ENSG00000006128	TAC1	protein_coding	7	97731908	97740472	+	.	.	TAC1	tachykinin precursor 1	Extracellular Space	other	rolapitant	1.03692	0	1.17558	0	3.53604	0	0.760035	0.788177	4.69526	5.5211	1.54217	5.46361	82	8	63	92	70	84
128	ENSG00000006194	ZNF263	protein_coding	16	3263800	3301401	+	.	.	ZNF263	zinc finger protein 263	Nucleus	transcription regulator	---	2.04478	0	1.24699	0	3.98237	0	14.3572	29.3596	31.3762	39.1278	9.64958	38.4404	1549	298	421	652	438	591
129	ENSG00000006210	CX3CL1	protein_coding	16	57372458	57385048	+	.	.	CX3CL1	C-X3-C motif chemokine ligand 1	Extracellular Space	cytokine	---	1.87906	0	-1.81891	0	5.63461	1	1.20493	2.26601	4.91884	2.70054	0.793116	4.48797	130	23	66	45	36	69
130	ENSG00000006282	SPATA20	protein_coding	17	50543058	50555852	+	.	.	SPATA20	spermatogenesis associated 20	Other	other	---	-1.33358	0	-1.58837	0	3.36064	0	8.93505	6.6995	25.2649	15.9032	5.55181	18.6673	964	68	339	265	252	287
131	ENSG00000006283	CACNA1G	protein_coding	17	50561068	50627474	+	.	.	CACNA1G	calcium voltage-gated channel subunit alpha1 G	Plasma Membrane	ion channel	cinnarizine, trimethadione, flunarizine, ethosuximide, mibefradil, zonisamide	1.58702	0	1.4205	0	4.67089	1	8.81455	13.9901	49.9337	70.9341	16.0386	74.9296	951	142	670	1182	728	1152
132	ENSG00000006327	TNFRSF12A	protein_coding	16	3018445	3022383	+	.	.	TNFRSF12A	TNF receptor superfamily member 12A	Plasma Membrane	transmembrane receptor	enavatuzumab	-1.18213	0	1.37443	0	2.84246	0	0.815647	0.689655	0.521695	0.720143	0.66093	1.88625	88	7	7	12	30	29
133	ENSG00000006377	DLX6	protein_coding	7	97005548	97011039	+	.	.	DLX6	distal-less homeobox 6	Nucleus	transcription regulator	---	17.5582	1	-1.0597	0	8.15925	1	0.222449	3.94088	14.3094	13.5027	2.09295	17.1063	24	40	192	225	95	263
134	ENSG00000006432	MAP3K9	protein_coding	14	70722526	70809534	-	.	.	MAP3K9	mitogen-activated protein kinase kinase kinase 9	Cytoplasm	kinase	---	6.6055	1	1.01369	0	2.15281	0	9.72289	64.2364	44.046	44.6489	34.7429	74.7995	1049	652	591	744	1577	1150
135	ENSG00000006451	RALA	protein_coding	7	39623483	39708124	+	.	.	RALA	RAS like proto-oncogene A	Cytoplasm	enzyme	---	-1.18678	0	-1.1613	0	-1.18576	0	46.77	39.4088	51.5733	44.4088	45.8906	38.7006	5046	400	692	740	2083	595
136	ENSG00000006453	BAIAP2L1	protein_coding	7	98291651	98401068	-	.	.	BAIAP2L1	BAI1 associated protein 2 like 1	Cytoplasm	other	---	-1.06729	0	-1.10447	0	2.07392	0	24.3953	22.8571	46.1327	41.7683	19.0348	39.4811	2632	232	619	696	864	607
137	ENSG00000006459	KDM7A	protein_coding	7	140084746	140177035	-	.	.	KDM7A	lysine demethylase 7A	Nucleus	enzyme	---	1.46778	0	-1.65552	0	2.14835	0	82.4267	120.985	153.602	92.7784	75.0817	161.307	8893	1228	2061	1546	3408	2480
138	ENSG00000006468	ETV1	protein_coding	7	13891228	13991425	-	.	.	ETV1	ETS variant 1	Nucleus	transcription regulator	---	4.96563	1	-1.02814	0	2.50334	0	31.3468	155.665	69.9071	67.9935	40.1405	100.491	3382	1580	938	1133	1822	1545
139	ENSG00000006530	AGK	protein_coding	7	141551189	141655244	+	.	.	AGK	acylglycerol kinase	Cytoplasm	kinase	---	1.74437	0	-1.06422	0	2.51746	0	28.4086	49.5566	46.878	44.0487	19.6076	49.3677	3065	503	629	734	890	759
140	ENSG00000006534	ALDH3B1	protein_coding	11	68008578	68029282	+	.	.	ALDH3B1	aldehyde dehydrogenase 3 family member B1	Cytoplasm	enzyme	---	-1.62918	0	2.91868	0	5.6214	1	1.44592	0.886699	3.42828	10.022	1.67436	9.43124	156	9	46	167	76	145
141	ENSG00000006555	TTC22	protein_coding	1	54779712	54801267	-	.	.	TTC22	tetratricopeptide repeat domain 22	Other	other	---	16.9413	1	-1.34092	0	1.59285	0	0.213181	3.64532	12.0735	9.00179	7.22617	11.5126	23	37	162	150	328	177
142	ENSG00000006576	PHTF2	protein_coding	7	77798792	77957503	+	.	.	PHTF2	putative homeodomain transcription factor 2	Cytoplasm	other	---	-1.08339	0	1.01004	0	2.32445	0	53.3693	49.261	55.6723	56.2312	21.348	49.6278	5758	500	747	937	969	763
143	ENSG00000006606	CCL26	protein_coding	7	75769533	75789896	-	.	.	CCL26	C-C motif chemokine ligand 26	Extracellular Space	cytokine	---	2233.87	1	5.30019	1	8.16505	1	0	4.72906	0.819807	4.38087	0.418589	3.44728	0	48	11	73	19	53
144	ENSG00000006607	FARP2	protein_coding	2	241356243	241494841	+	.	.	FARP2	FERM, ARH/RhoGEF and pleckstrin domain protein 2	Cytoplasm	other	---	1.17783	0	-1.38201	0	1.23027	0	34.044	40.0985	67.5968	48.9097	36.1088	44.4244	3673	407	907	815	1639	683
145	ENSG00000006611	USH1C	protein_coding	11	17493895	17544416	-	.	.	USH1C	USH1 protein network component harmonin	Plasma Membrane	other	---	11.9248	1	-1.33689	0	4.83667	1	8.80528	105.025	124.76	93.3185	22.6699	109.663	950	1066	1674	1555	1029	1686
146	ENSG00000006625	GGCT	protein_coding	7	30496621	30504844	-	.	.	GGCT	gamma-glutamylcyclotransferase	Cytoplasm	enzyme	---	3.03038	0	3.11678	0	1.70958	0	0.64881	1.97044	0.745279	2.34046	1.52014	2.60172	70	20	10	39	69	40
147	ENSG00000006634	DBF4	protein_coding	7	87876216	87909541	+	.	.	DBF4	DBF4 zinc finger	Nucleus	kinase	---	1.86739	0	-1.21508	0	2.23353	0	22.9493	42.8571	60.8893	50.1099	25.8864	57.8232	2476	435	817	835	1175	889
148	ENSG00000006638	TBXA2R	protein_coding	19	3594506	3606840	-	.	.	TBXA2R	thromboxane A2 receptor	Plasma Membrane	G-protein coupled receptor	S-18886, ridogrel, torsemide	131.791	1	2.87467	0	7.74547	1	0.0741498	10.0493	6.11129	17.5835	2.59966	20.1633	8	102	82	293	118	310
149	ENSG00000006652	IFRD1	protein_coding	7	112422968	112481017	+	.	.	IFRD1	interferon related developmental regulator 1	Nucleus	other	---	-1.23446	0	1.30692	0	1.15049	0	103.865	84.1379	68.4166	89.4177	87.1767	100.296	11206	854	918	1490	3957	1542
150	ENSG00000006659	LGALS14	protein_coding	19	39704306	39709444	+	.	.	LGALS14	galectin 14	Nucleus	other	---	7304.34	1	-1.63295	0	4.41837	1	0	15.468	25.1904	15.4231	7.79897	34.4728	0	157	338	257	354	530
151	ENSG00000006695	COX10	protein_coding	17	14069496	14208677	+	.	.	COX10	cytochrome c oxidase assembly factor heme A:farnesyltransferase COX10	Cytoplasm	enzyme	---	1.90929	0	-1.18764	0	2.3798	0	18.1111	34.5813	70.2052	59.1117	20.0041	47.6115	1954	351	942	985	908	732
152	ENSG00000006704	GTF2IRD1	protein_coding	7	74453790	74602604	+	.	.	GTF2IRD1	GTF2I repeat domain containing 1	Nucleus	transcription regulator	---	-4.51071	-1	2.46146	0	2.18254	0	123.552	27.3891	36.4441	89.7178	17.074	37.2697	13330	278	489	1495	775	573
153	ENSG00000006712	PAF1	protein_coding	19	39385852	39391195	-	.	.	PAF1	PAF1 homolog, Paf1/RNA polymerase II complex component	Nucleus	other	---	-1.47171	0	1.47485	0	-1.06333	0	128.177	87.0935	74.3788	109.702	131.062	123.257	13829	884	998	1828	5949	1895
154	ENSG00000006715	VPS41	protein_coding	7	38722963	38932394	-	.	.	VPS41	VPS41, HOPS complex subunit	Cytoplasm	transporter	---	1.00243	0	-1.00907	0	1.89718	0	131.208	131.527	134.374	133.166	66.8861	126.899	14156	1335	1803	2219	3036	1951
155	ENSG00000006740	ARHGAP44	protein_coding	17	12789539	12991643	+	.	.	ARHGAP44	Rho GTPase activating protein 44	Cytoplasm	other	---	4.5343	1	1.07964	0	7.69242	1	3.67041	16.6502	33.2394	35.8871	6.27884	48.327	396	169	446	598	285	743
156	ENSG00000006744	ELAC2	protein_coding	17	12992391	13018187	-	.	.	ELAC2	elaC ribonuclease Z 2	Nucleus	enzyme	---	2.04878	0	-1.01045	0	2.21277	0	82.0374	168.079	172.457	170.674	79.8624	176.722	8851	1706	2314	2844	3625	2717
157	ENSG00000006747	SCIN	protein_coding	7	12570577	12660179	+	.	.	SCIN	scinderin	Cytoplasm	other	---	10.4659	1	1.28642	0	3.48924	0	4.94023	51.7241	32.047	41.2282	14.0337	48.9774	533	525	430	687	637	753
158	ENSG00000006756	ARSD	protein_coding	X	2903970	2929351	-	.	.	ARSD	arylsulfatase D	Cytoplasm	enzyme	---	-1.63426	0	1.46613	0	7.6651	1	17.7125	10.8374	11.2537	16.5033	3.67918	28.2287	1911	110	151	275	167	434
159	ENSG00000006757	PNPLA4	protein_coding	X	7898247	7927739	-	.	.	PNPLA4	patatin like phospholipase domain containing 4	Cytoplasm	enzyme	---	3.29002	0	1.14459	0	3.08829	0	2.09473	6.89655	6.18581	7.08141	1.8506	5.72379	226	70	83	118	84	88
160	ENSG00000006788	MYH13	protein_coding	17	10300865	10373130	-	.	.	MYH13	myosin heavy chain 13	Cytoplasm	other	---	6.62489	1	1.32197	0	4.83218	1	19.8814	131.724	169.551	224.144	34.7649	168.006	2145	1337	2275	3735	1578	2583
161	ENSG00000006831	ADIPOR2	protein_coding	12	1688574	1788678	+	.	.	ADIPOR2	adiponectin receptor 2	Plasma Membrane	transmembrane receptor	---	3.39618	0	-1.6461	0	1.50397	0	9.19457	31.2315	26.0848	15.8431	16.3029	24.5212	992	317	350	264	740	377
162	ENSG00000006837	CDKL3	protein_coding	5	134286350	134371047	-	.	.	CDKL3	cyclin dependent kinase like 3	Cytoplasm	kinase	---	11.4782	1	-1.26265	0	3.7075	0	1.483	17.0443	27.0536	21.4243	6.01446	22.3098	160	173	363	357	273	343
163	ENSG00000007001	UPP2	protein_coding	2	157876702	158136154	+	.	.	UPP2	uridine phosphorylase 2	Cytoplasm	enzyme	---	24.9836	1	-1.3391	0	3.09828	0	0.806379	20.197	20.4952	15.303	7.07195	21.9195	87	205	275	255	321	337
164	ENSG00000007038	PRSS21	protein_coding	16	2817180	2826304	+	.	.	PRSS21	serine protease 21	Cytoplasm	peptidase	---	41.8513	1	11.315	1	4.94365	1	0.129762	5.51724	0.819807	9.36186	2.11498	10.4719	14	56	11	156	96	161
165	ENSG00000007047	MARK4	protein_coding	19	45079288	45305283	+	.	.	MARK4	microtubule affinity regulating kinase 4	Cytoplasm	kinase	---	-1.49434	0	1.71123	0	2.84282	0	24.2933	16.2561	13.6386	23.3446	15.5098	44.0992	2621	165	183	389	704	678
166	ENSG00000007062	PROM1	protein_coding	4	15963076	16084378	-	.	.	PROM1	prominin 1	Plasma Membrane	other	anti-CD133-PE38-KDEL fusion protein	52.7956	1	1.2083	0	3.55566	0	0.87126	46.1083	62.2308	75.1949	18.4179	65.4983	94	468	835	1253	836	1007
167	ENSG00000007080	CCDC124	protein_coding	19	17933016	17943991	+	.	.	CCDC124	coiled-coil domain containing 124	Other	other	---	-2.20254	0	-1.6266	0	-2.70846	0	20.4005	9.26108	18.2593	11.2222	15.1573	5.5937	2201	94	245	187	688	86
168	ENSG00000007129	CEACAM21	protein_coding	19	41549518	41586844	+	.	.	CEACAM21	carcinoembryonic antigen related cell adhesion molecule 21	Other	other	---	76.3467	1	1.71451	0	8.08254	1	0.222449	17.1428	11.4773	19.6839	3.4809	28.1636	24	174	154	328	158	433
169	ENSG00000007168	PAFAH1B1	protein_coding	17	2593210	2685615	+	.	.	PAFAH1B1	platelet activating factor acetylhydrolase 1b regulatory subunit 1	Cytoplasm	enzyme	---	-1.58316	0	-1.0844	0	-1.56649	0	264.381	166.995	139.591	128.726	208.876	133.338	28524	1695	1873	2145	9481	2050
170	ENSG00000007171	NOS2	protein_coding	17	27756766	27800499	-	.	.	NOS2	nitric oxide synthase 2	Cytoplasm	enzyme	pimagedine, triflusal, N(G)-monomethyl-D-arginine, GW 273629	47.5527	1	1.13027	0	6.44168	1	0.176106	8.4729	32.1215	36.3072	6.01446	38.7656	19	86	431	605	273	596
171	ENSG00000007174	DNAH9	protein_coding	17	11598431	11969748	+	.	.	DNAH9	dynein axonemal heavy chain 9	Cytoplasm	other	---	264.975	1	1.00913	0	4.49285	1	0.861991	228.965	231.334	233.446	52.3457	235.196	93	2324	3104	3890	2376	3616
172	ENSG00000007202	KIAA0100	protein_coding	17	28614440	28645454	-	.	.	KIAA0100	KIAA0100	Extracellular Space	other	---	-1.08606	0	1.15721	0	1.38754	0	157.077	144.63	138.1	159.812	103.127	143.095	16947	1468	1853	2663	4681	2200
173	ENSG00000007216	SLC13A2	protein_coding	17	28473293	28497781	+	.	.	SLC13A2	solute carrier family 13 member 2	Plasma Membrane	transporter	---	373.145	1	2.05821	0	8.33135	1	0	0.788177	11.1047	22.8645	1.54217	12.8785	0	8	149	381	70	198
174	ENSG00000007237	GAS7	protein_coding	17	9910609	10198551	-	.	.	GAS7	growth arrest specific 7	Cytoplasm	transcription regulator	---	-1.15883	0	2.42858	0	-1.558	0	73.64	63.5467	13.0424	31.6863	42.5639	27.3181	7945	645	175	528	1932	420
175	ENSG00000007255	TRAPPC6A	protein_coding	19	45162928	45178237	-	.	.	TRAPPC6A	trafficking protein particle complex 6A	Cytoplasm	other	---	-1.04733	0	-1.62983	0	2.90146	0	1.54788	1.47783	6.55845	4.0208	1.43202	4.16275	167	15	88	67	65	64
176	ENSG00000007264	MATK	protein_coding	19	3777970	3802129	-	.	.	MATK	megakaryocyte-associated tyrosine kinase	Cytoplasm	kinase	---	8.65863	1	-1.10117	0	13.2298	1	0.658079	5.71428	20.4206	18.5437	2.07091	27.4482	71	58	274	309	94	422
177	ENSG00000007306	CEACAM7	protein_coding	19	41673307	41706976	-	.	.	CEACAM7	carcinoembryonic antigen related cell adhesion molecule 7	Plasma Membrane	other	---	1303.51	1	1.8703	0	7.53044	1	0	2.75862	5.51506	10.322	2.86403	21.5943	0	28	74	172	130	332
178	ENSG00000007312	CD79B	protein_coding	17	63928740	63932354	-	.	.	CD79B	CD79b molecule	Plasma Membrane	transmembrane receptor	polatuzumab vedotin	2.91779	0	1.49756	0	3.6225	0	1.68691	4.9261	18.1103	27.1254	5.90431	21.3992	182	50	243	452	268	329
179	ENSG00000007314	SCN4A	protein_coding	17	63938554	63972918	-	.	.	SCN4A	sodium voltage-gated channel alpha subunit 4	Plasma Membrane	ion channel	diclofenac/omeprazole, diclofenac/misoprostol, diclofenac, flecainide, riluzole, zonisamide	1.01936	0	-1.12135	0	5.44079	1	14.6909	14.9754	56.8648	50.7101	7.04992	38.3754	1585	152	763	845	320	590
180	ENSG00000007341	ST7L	protein_coding	1	112523518	112620825	-	.	.	ST7L	suppression of tumorigenicity 7 like	Other	other	---	1.22285	0	-1.14211	0	2.70696	0	32.4683	39.7044	58.877	51.5502	22.5597	61.0754	3503	403	790	859	1024	939
181	ENSG00000007350	TKTL1	protein_coding	X	154295671	154330350	+	.	.	TKTL1	transketolase like 1	Other	enzyme	---	1159.61	1	-1.23503	0	4.22197	1	0.00926872	13.202	13.7877	11.1622	3.37074	14.2444	1	134	185	186	153	219
182	ENSG00000007372	PAX6	protein_coding	11	31784779	31818062	-	.	.	PAX6	paired box 6	Nucleus	transcription regulator	---	4.13255	1	1.21315	0	3.82097	0	29.4653	121.773	101.507	123.144	38.4	146.737	3179	1236	1362	2052	1743	2256
183	ENSG00000007376	RPUSD1	protein_coding	16	784974	788397	-	.	.	RPUSD1	RNA pseudouridylate synthase domain containing 1	Other	enzyme	---	1.61601	0	-1.00466	0	10.3264	1	0.852722	1.37931	5.36601	5.34106	0.859209	8.91089	92	14	72	89	39	137
184	ENSG00000007384	RHBDF1	protein_coding	16	58059	76355	-	.	.	RHBDF1	rhomboid 5 homolog 1	Cytoplasm	other	---	-1.89698	0	1.403	0	2.40106	0	14.5797	7.68472	12.7443	17.8835	8.15147	19.5779	1573	78	171	298	370	301
185	ENSG00000007392	LUC7L	protein_coding	16	188969	229463	-	.	.	LUC7L	LUC7 like	Nucleus	other	---	-1.86695	0	1.43952	0	1.15562	0	119.928	64.2364	71.9939	103.641	38.0475	43.9691	12939	652	966	1727	1727	676
186	ENSG00000007402	CACNA2D2	protein_coding	3	50362799	50504244	-	.	.	CACNA2D2	calcium voltage-gated channel auxiliary subunit alpha2delta 2	Plasma Membrane	ion channel	gabapentin, amiodarone, bepridil, alpha 2 delta calcium channel agonist, isradipine, pregabalin	-2.01432	0	1.76748	0	3.61742	0	20.6414	10.2463	22.5074	39.7879	6.82961	24.7163	2227	104	302	663	310	380
187	ENSG00000007516	BAIAP3	protein_coding	16	1333601	1349441	+	.	.	BAIAP3	BAI1 associated protein 3	Extracellular Space	other	---	7.61048	1	2.53129	0	7.67568	1	0.787841	6.00985	7.67637	19.4439	3.54699	27.253	85	61	103	324	161	419
188	ENSG00000007520	TSR3	protein_coding	16	1349240	1351911	-	.	.	TSR3	TSR3, acp transferase ribosome maturation factor	Cytoplasm	enzyme	---	-1.25806	0	1.69629	0	1.74795	0	2.97526	2.36453	3.42828	5.82116	3.45887	6.049	321	24	46	97	157	93
189	ENSG00000007541	PIGQ	protein_coding	16	566995	584136	+	.	.	PIGQ	phosphatidylinositol glycan anchor biosynthesis class Q	Cytoplasm	enzyme	---	-3.7878	0	3.03567	0	6.11953	1	3.36455	0.886699	2.683	8.16162	1.71842	10.537	363	9	36	136	78	162
190	ENSG00000007545	CRAMP1	protein_coding	16	1612325	1677908	+	.	.	CRAMP1	cramped chromatin regulator homolog 1	Other	other	---	1.59307	0	2.17117	0	4.72058	1	0.926872	1.47783	1.26697	2.76055	0.727023	3.44728	100	15	17	46	33	53
191	ENSG00000007866	TEAD3	protein_coding	6	35473597	35497076	-	.	.	TEAD3	TEA domain transcription factor 3	Nucleus	transcription regulator	---	-1.85538	0	1.65454	0	1.41242	0	12.6147	6.79802	13.4895	22.3244	9.20896	13.0086	1361	69	181	372	418	200
192	ENSG00000007908	SELE	protein_coding	1	169722641	169764705	-	.	.	SELE	selectin E	Plasma Membrane	transmembrane receptor	---	3.40994	0	1.15722	0	2.52271	0	4.96803	16.9458	17.2159	19.924	7.8871	19.9032	536	172	231	332	358	306
193	ENSG00000007923	DNAJC11	protein_coding	1	6634168	6701924	-	.	.	DNAJC11	DnaJ heat shock protein family (Hsp40) member C11	Cytoplasm	other	---	-1.08444	0	1.45118	0	1.38575	0	49.254	45.4187	45.2384	65.653	42.1012	58.3436	5314	461	607	1094	1911	897
194	ENSG00000007933	FMO3	protein_coding	1	171090877	171117819	+	.	.	FMO3	flavin containing monooxygenase 3	Cytoplasm	enzyme	---	4.64099	1	-1.72917	0	3.17418	0	10.6127	49.261	71.9194	41.5883	17.8451	56.6525	1145	500	965	693	810	871
195	ENSG00000007944	MYLIP	protein_coding	6	16129125	16148248	+	.	.	MYLIP	myosin regulatory light chain interacting protein	Cytoplasm	enzyme	---	-1.11294	0	2.31381	0	1.28588	0	22.5879	20.2956	8.94334	20.7041	10.7732	13.8542	2437	206	120	345	489	213
196	ENSG00000007952	NOX1	protein_coding	X	100843324	100874345	-	.	.	NOX1	NADPH oxidase 1	Cytoplasm	enzyme	---	4048.08	1	-1.80148	0	4.07541	1	0	8.57142	19.8989	11.0422	5.83822	23.8057	0	87	267	184	265	366
197	ENSG00000007968	E2F2	protein_coding	1	23506430	23531220	-	.	.	E2F2	E2F transcription factor 2	Nucleus	transcription regulator	---	4.56529	1	1.27542	0	1.32804	0	0.667348	3.05418	5.73865	7.32145	2.64372	3.51232	72	31	77	122	120	54
198	ENSG00000008018	PSMB1	protein_coding	6	170535117	170553341	-	.	.	PSMB1	proteasome subunit beta 1	Cytoplasm	peptidase	carfilzomib, bortezomib/cladribine/rituximab, bortezomib/sorafenib, bortezomib/paclitaxel, bortezomib/dexamethasone, bortezomib/dexamethasone/doxorubicin, bortezomib/dexamethasone/lenalidomide, bortezomib/dexamethasone/thalidomide, carfilzomib/dexamethasone/lenalidomide, bortezomib/prednisone, bortezomib/doxorubicin, bortezomib/vorinostat, bortezomib/thalidomide, bortezomib/rituximab, bortezomib/…	-3.33833	0	-1.03274	0	-1.39703	0	55.2601	16.5517	47.4743	45.9691	61.2462	43.839	5962	168	637	766	2780	674
199	ENSG00000008056	SYN1	protein_coding	X	47571898	47619943	-	.	.	SYN1	synapsin I	Plasma Membrane	transporter	---	6.12992	1	-1.31866	0	4.97254	1	1.31616	8.07881	33.2394	25.205	4.27401	21.2691	142	82	446	420	194	327
200	ENSG00000008083	JARID2	protein_coding	6	15246296	15522040	+	.	.	JARID2	jumonji and AT-rich interaction domain containing 2	Nucleus	transcription regulator	---	-1.54723	0	1.44415	0	1.26709	0	52.8966	34.1872	50.9025	73.5146	51.0238	64.6528	5707	347	683	1225	2316	994
201	ENSG00000008086	CDKL5	protein_coding	X	18425583	18653629	+	.	.	CDKL5	cyclin dependent kinase like 5	Nucleus	kinase	---	2.20257	0	-1.70674	0	2.5929	0	85.3	187.882	272.25	159.512	78.915	204.625	9203	1907	3653	2658	3582	3146
202	ENSG00000008118	CAMK1G	protein_coding	1	209583717	209613938	+	.	.	CAMK1G	calcium/calmodulin dependent protein kinase IG	Cytoplasm	kinase	---	17.7099	1	1.59693	0	4.20705	1	0.426361	7.5862	9.24146	14.7629	4.7587	20.0332	46	77	124	246	216	308
203	ENSG00000008128	CDK11A	protein_coding	1	1702730	1724324	-	.	.	CDK11A	cyclin dependent kinase 11A	Nucleus	kinase	---	-224.192	-1	239.29	1	2.01009	0	0.472705	0	0	1.98039	0.418589	0.845559	51	0	0	33	19	13
204	ENSG00000008130	NADK	protein_coding	1	1751232	1780457	-	.	.	NADK	NAD kinase	Cytoplasm	kinase	---	-1.98533	0	1.76114	0	1.14582	0	10.9556	5.51724	8.71976	15.363	9.64958	11.0573	1182	56	117	256	438	170
205	ENSG00000008196	TFAP2B	protein_coding	6	50818723	50847613	+	.	.	TFAP2B	transcription factor AP-2 beta	Nucleus	transcription regulator	---	-2.68547	0	1.76515	0	8.29127	1	228.335	85.0246	84.142	148.529	12.4695	103.418	24635	863	1129	2475	566	1590
206	ENSG00000008197	TFAP2D	protein_coding	6	50713828	50772988	+	.	.	TFAP2D	transcription factor AP-2 delta	Nucleus	transcription regulator	---	13258.7	1	-1.25788	0	6.96716	1	0	28.0788	58.4298	46.4492	10.2004	71.092	0	285	784	774	463	1093
207	ENSG00000008226	DLEC1	protein_coding	3	38039205	38124025	+	.	.	DLEC1	DLEC1, cilia and flagella associated protein	Cytoplasm	other	---	13.0087	1	1.87304	0	4.12337	1	3.63334	47.2906	39.0526	73.1545	14.4303	59.5144	392	480	524	1219	655	915
208	ENSG00000008256	CYTH3	protein_coding	7	6161776	6272644	-	.	.	CYTH3	cytohesin 3	Cytoplasm	other	---	-1.25264	0	1.06567	0	1.75989	0	38.3818	30.6404	30.1838	32.1664	19.4754	34.2777	4141	311	405	536	884	527
209	ENSG00000008277	ADAM22	protein_coding	7	87934143	88202889	+	.	.	ADAM22	ADAM metallopeptidase domain 22	Plasma Membrane	peptidase	---	3.02855	0	1.00669	0	3.1253	0	28.7886	87.192	96.5136	97.1593	33.7956	105.63	3106	885	1295	1619	1534	1624
210	ENSG00000008282	SYPL1	protein_coding	7	106090503	106112576	-	.	.	SYPL1	synaptophysin like 1	Plasma Membrane	transporter	---	-1.30646	0	1.63955	0	1.26735	0	43.3776	33.2019	28.6932	47.0493	35.514	45.0098	4680	337	385	784	1612	692
211	ENSG00000008283	CYB561	protein_coding	17	63432304	63446378	-	.	.	CYB561	cytochrome b561	Cytoplasm	enzyme	---	1.70322	0	2.63154	0	1.18448	0	0.982484	1.67488	2.16131	5.70113	3.45887	4.09771	106	17	29	95	157	63
212	ENSG00000008294	SPAG9	protein_coding	17	50962174	51120865	-	.	.	SPAG9	sperm associated antigen 9	Cytoplasm	other	---	1.03308	0	-1.01825	0	1.13134	0	207.425	214.286	201.225	197.619	166.554	188.43	22379	2175	2700	3293	7560	2897
213	ENSG00000008300	CELSR3	protein_coding	3	48636469	48662915	-	.	.	CELSR3	cadherin EGF LAG seven-pass G-type receptor 3	Plasma Membrane	G-protein coupled receptor	---	3.61307	0	1.22331	0	4.38802	1	3.67968	13.3005	56.1195	68.6536	11.5883	50.8636	397	135	753	1144	526	782
214	ENSG00000008311	AASS	protein_coding	7	122075647	122144280	-	.	.	AASS	aminoadipate-semialdehyde synthase	Cytoplasm	enzyme	---	1.12465	0	1.04852	0	2.12143	0	173.89	195.566	208.678	218.803	80.6335	171.063	18761	1985	2800	3646	3660	2630
215	ENSG00000008323	PLEKHG6	protein_coding	12	6310436	6328506	+	.	.	PLEKHG6	pleckstrin homology and RhoGEF domain containing G6	Cytoplasm	other	---	8.57737	1	-1.01683	0	3.85553	0	0.583929	5.02463	9.0924	8.94177	4.16386	16.0656	63	51	122	149	189	247
216	ENSG00000008324	SS18L2	protein_coding	3	42581840	42595114	+	.	.	SS18L2	SS18 like 2	Other	other	---	1.26947	0	-1.24148	0	2.28793	0	3.33674	4.23645	6.18581	4.98099	3.23856	7.4149	360	43	83	83	147	114
217	ENSG00000008382	MPND	protein_coding	19	4343527	4360086	+	.	.	MPND	MPN domain containing	Other	other	---	-14.0182	-1	2.27474	0	2.25309	0	5.55196	0.394088	3.05564	6.96138	2.79794	6.30917	599	4	41	116	127	97
218	ENSG00000008394	MGST1	protein_coding	12	16347142	16609259	+	.	.	MGST1	microsomal glutathione S-transferase 1	Cytoplasm	enzyme	---	-1.07274	0	-1.19403	0	-1.17825	0	7.0813	6.60098	20.4952	17.1634	12.6458	10.7321	764	67	275	286	574	165
219	ENSG00000008405	CRY1	protein_coding	12	106991364	107093829	-	.	.	CRY1	cryptochrome circadian regulator 1	Nucleus	enzyme	---	1.15804	0	-1.51884	0	2.47393	0	28.075	32.5123	57.61	37.9275	13.0644	32.3264	3029	330	773	632	593	497
220	ENSG00000008438	PGLYRP1	protein_coding	19	46019153	46023065	-	.	.	PGLYRP1	peptidoglycan recognition protein 1	Plasma Membrane	transmembrane receptor	---	15.2844	1	109.314	1	4.01313	1	0.120493	1.87192	0	0.900179	0.969364	3.90258	13	19	0	15	44	60
221	ENSG00000008441	NFIX	protein_coding	19	12995608	13098796	+	.	.	NFIX	nuclear factor I X	Nucleus	transcription regulator	---	-3.92934	0	1.33575	0	-1.06664	0	172.278	43.8423	64.0194	85.517	46.0668	43.1886	18587	445	859	1425	2091	664
222	ENSG00000008513	ST3GAL1	protein_coding	8	133454848	133571940	-	.	.	ST3GAL1	ST3 beta-galactoside alpha-2,3-sialyltransferase 1	Cytoplasm	enzyme	---	-1.21636	0	2.52409	0	1.90719	0	3.47577	2.85714	3.2047	8.10161	3.61308	6.89456	375	29	43	135	164	106
223	ENSG00000008516	MMP25	protein_coding	16	3046681	3060726	+	.	.	MMP25	matrix metallopeptidase 25	Plasma Membrane	peptidase	marimastat	-1.55381	0	1.33271	0	2.75048	0	3.52211	2.26601	8.86882	11.8223	4.86885	13.3989	380	23	119	197	221	206
224	ENSG00000008517	IL32	protein_coding	16	3065297	3082192	+	.	.	IL32	interleukin 32	Extracellular Space	cytokine	---	-2.88329	0	1.309	0	2.30025	0	11.6508	4.03941	9.76315	12.7825	4.09777	9.43124	1257	41	131	213	186	145
225	ENSG00000008710	PKD1	protein_coding	16	2088710	2135898	-	.	.	PKD1	polycystin 1, transient receptor potential channel interacting	Plasma Membrane	ion channel	---	-2.52964	0	2.01573	0	4.43318	1	128.603	50.8374	109.556	220.844	52.7422	233.83	13875	516	1470	3680	2394	3595
226	ENSG00000008735	MAPK8IP2	protein_coding	22	50600685	50613981	+	.	.	MAPK8IP2	mitogen-activated protein kinase 8 interacting protein 2	Cytoplasm	other	---	3.10001	0	2.19362	0	2.79684	0	1.26981	3.94088	6.26034	13.7427	4.64854	13.0086	137	40	84	229	211	200
227	ENSG00000008838	MED24	protein_coding	17	40019097	40061215	-	.	.	MED24	mediator complex subunit 24	Nucleus	transcription regulator	---	-1.02336	0	1.03028	0	1.72821	0	35.4899	34.6798	53.0638	54.6708	22.9563	39.6762	3829	352	712	911	1042	610
228	ENSG00000008853	RHOBTB2	protein_coding	8	22987417	23020199	+	.	.	RHOBTB2	Rho related BTB domain containing 2	Other	enzyme	---	-2.53241	0	1.02889	0	5.17411	1	10.2327	4.03941	17.4395	17.9436	4.20792	21.7894	1104	41	234	299	191	335
229	ENSG00000008869	HEATR5B	protein_coding	2	36968383	37084342	-	.	.	HEATR5B	HEAT repeat containing 5B	Cytoplasm	other	---	1.61691	0	1.00929	0	1.92789	0	83.6595	135.271	152.633	154.051	87.1767	168.071	9026	1373	2048	2567	3957	2584
230	ENSG00000008952	SEC62	protein_coding	3	169966635	169998373	+	.	.	SEC62	SEC62 homolog, preprotein translocation factor	Cytoplasm	transporter	---	-1.10259	0	-1.37253	0	-1.15347	0	401.169	363.842	417.282	304.02	264.24	229.082	43282	3693	5599	5066	11994	3522
231	ENSG00000008988	RPS20	protein_coding	8	56067295	56074581	-	.	.	RPS20	ribosomal protein S20	Cytoplasm	other	---	-3.41304	0	2.00742	0	-1.6126	0	638.225	186.995	139.516	280.076	224.254	139.062	68858	1898	1872	4667	10179	2138
232	ENSG00000009307	CSDE1	protein_coding	1	114716913	114758676	-	.	.	CSDE1	cold shock domain containing E1	Cytoplasm	enzyme	---	-2.24631	0	1.36566	0	-1.65025	0	582.493	259.31	363.323	496.178	371.068	224.854	62845	2632	4875	8268	16843	3457
233	ENSG00000009335	UBE3C	protein_coding	7	157138913	157269372	+	.	.	UBE3C	ubiquitin protein ligase E3C	Nucleus	enzyme	---	-1.24296	0	-1.10007	0	1.10636	0	106.785	85.9113	95.3957	86.7172	84.9515	93.9872	11521	872	1280	1445	3856	1445
234	ENSG00000009413	REV3L	protein_coding	6	111299028	111483715	-	.	.	REV3L	REV3 like, DNA directed polymerase zeta catalytic subunit	Nucleus	enzyme	---	1.38289	0	1.13735	0	1.28347	0	242.868	335.862	200.927	228.525	147.674	189.535	26203	3409	2696	3808	6703	2914
235	ENSG00000009694	TENM1	protein_coding	X	124375903	124963817	-	.	.	TENM1	teneurin transmembrane protein 1	Plasma Membrane	transmembrane receptor	---	1.641	0	-1.08512	0	3.44995	0	49.0501	80.4925	73.2609	67.5134	31.3501	108.167	5292	817	983	1125	1423	1663
236	ENSG00000009709	PAX7	protein_coding	1	18631006	18748866	+	.	.	PAX7	paired box 7	Nucleus	transcription regulator	---	20.48	1	1.78713	0	4.88578	1	0.305868	6.30541	8.79429	15.7231	2.95215	14.4396	33	64	118	262	134	222
237	ENSG00000009724	MASP2	protein_coding	1	11026523	11047233	-	.	.	MASP2	mannan binding lectin serine peptidase 2	Extracellular Space	peptidase	---	3.44749	0	2.22836	0	4.90778	1	1.77033	6.10837	6.78204	15.123	2.95215	14.5046	191	62	91	252	134	223
238	ENSG00000009765	IYD	protein_coding	6	150368892	150405969	+	.	.	IYD	iodotyrosine deiodinase	Plasma Membrane	enzyme	---	159.518	1	-2.56906	0	2.28287	0	0.778572	124.532	93.9051	36.5473	25.7542	58.7989	84	1264	1260	609	1169	904
239	ENSG00000009780	FAM76A	protein_coding	1	27725979	27763122	+	.	.	FAM76A	family with sequence similarity 76 member A	Nucleus	other	---	2.34419	0	-1.7478	0	1.88322	0	12.9855	30.4433	35.7734	20.4641	15.0912	28.4238	1401	309	480	341	685	437
240	ENSG00000009790	TRAF3IP3	protein_coding	1	209756032	209782320	+	.	.	TRAF3IP3	TRAF3 interacting protein 3	Other	other	---	2.63319	0	-1.07233	0	2.11892	0	15.4139	40.5911	39.1271	36.4872	20.6871	43.839	1663	412	525	608	939	674
241	ENSG00000009830	POMT2	protein_coding	14	77274956	77320884	-	.	.	POMT2	protein O-mannosyltransferase 2	Cytoplasm	enzyme	---	2.23859	0	1.14487	0	4.03284	1	61.878	138.522	196.828	225.345	46.882	189.08	6676	1406	2641	3755	2128	2907
242	ENSG00000009844	VTA1	protein_coding	6	142147162	142224689	+	.	.	VTA1	vesicle trafficking 1	Cytoplasm	other	---	-1.60305	0	1.15942	0	1.0761	0	27.3242	17.0443	34.73	40.268	28.0455	30.18	2948	173	466	671	1273	464
243	ENSG00000009950	MLXIPL	protein_coding	7	73593194	73624543	-	.	.	MLXIPL	MLX interacting protein like	Nucleus	transcription regulator	---	2.26073	0	3.18503	0	10.732	1	3.04941	6.89655	8.86882	28.2656	4.38417	47.0911	329	70	119	471	199	724
244	ENSG00000009954	BAZ1B	protein_coding	7	73440398	73522278	-	.	.	BAZ1B	bromodomain adjacent to zinc finger domain 1B	Nucleus	transcription regulator	---	1.33627	0	-1.26298	0	1.76683	0	234.017	312.709	280.97	222.464	151.485	267.652	25248	3174	3770	3707	6876	4115
245	ENSG00000010017	RANBP9	protein_coding	6	13621498	13711564	-	.	.	RANBP9	RAN binding protein 9	Nucleus	other	---	-1.17488	0	-1.10615	0	-1.49791	0	80.332	68.3743	72.8883	65.8931	72.8786	48.6522	8667	694	978	1098	3308	748
246	ENSG00000010030	ETV7	protein_coding	6	36354091	36387800	-	.	.	ETV7	ETS variant 7	Nucleus	transcription regulator	---	4.86451	1	-1.10781	0	4.13553	1	1.11225	5.41871	18.4829	16.6833	5.81618	24.0659	120	55	248	278	264	370
247	ENSG00000010072	SPRTN	protein_coding	1	231337104	231355023	+	.	.	SPRTN	SprT-like N-terminal domain	Nucleus	other	---	1.52777	0	-1.26422	0	1.11566	0	10.5107	16.0591	25.1904	19.924	16.1487	18.0169	1134	163	338	332	733	277
248	ENSG00000010165	METTL13	protein_coding	1	171781664	171814023	+	.	.	METTL13	methyltransferase like 13	Other	enzyme	---	-1.66709	0	-2.16338	0	2.6409	0	18.8896	11.33	50.9025	23.5247	10.0461	26.5376	2038	115	683	392	456	408
249	ENSG00000010219	DYRK4	protein_coding	12	4562204	4615302	+	.	.	DYRK4	dual specificity tyrosine phosphorylation regulated kinase 4	Nucleus	kinase	---	5.26575	1	1.06807	0	2.52218	0	7.22033	38.0295	46.8035	49.9899	15.1353	38.1803	779	386	628	833	687	587
250	ENSG00000010244	ZNF207	protein_coding	17	32350117	32381886	+	.	.	ZNF207	zinc finger protein 207	Nucleus	transcription regulator	---	-1.39598	0	1.4481	0	-1.03163	0	85.2722	61.0837	66.926	96.9192	57.2365	55.4817	9200	620	898	1615	2598	853
251	ENSG00000010256	UQCRC1	protein_coding	3	48599002	48610976	-	.	.	UQCRC1	ubiquinol-cytochrome c reductase core protein 1	Cytoplasm	enzyme	---	-1.4919	0	-1.04303	0	-1.06223	0	23.9596	16.0591	22.2838	21.3642	23.3529	21.9845	2585	163	299	356	1060	338
252	ENSG00000010270	STARD3NL	protein_coding	7	38178222	38230671	+	.	.	STARD3NL	STARD3 N-terminal like	Cytoplasm	other	---	-1.08945	0	-1.19496	0	2.25713	0	27.3705	25.1231	30.4074	25.445	16.5673	37.3997	2953	255	408	424	752	575
253	ENSG00000010278	CD9	protein_coding	12	6199715	6238271	+	.	.	CD9	CD9 molecule	Plasma Membrane	other	---	-1.77777	0	1.34833	0	-2.99433	0	66.5587	37.4384	59.9949	80.8961	129.719	43.3187	7181	380	805	1348	5888	666
254	ENSG00000010282	HHATL	protein_coding	3	42692663	42702827	-	.	.	HHATL	hedgehog acyltransferase like	Cytoplasm	enzyme	---	1.77794	0	-1.7605	0	6.61143	1	2.32645	4.13793	18.7065	10.6221	1.25577	8.32551	251	42	251	177	57	128
255	ENSG00000010292	NCAPD2	protein_coding	12	6493356	6531955	+	.	.	NCAPD2	non-SMC condensin I complex subunit D2	Nucleus	other	---	1.45569	0	-1.01474	0	1.62859	0	61.1828	89.064	86.8995	85.637	62.5019	101.792	6601	904	1166	1427	2837	1565
256	ENSG00000010295	IFFO1	protein_coding	12	6538375	6556083	-	.	.	IFFO1	intermediate filament family orphan 1	Other	other	---	-2.79689	0	1.88422	0	1.98982	0	15.7105	5.61576	9.83768	18.5437	7.84304	15.6103	1695	57	132	309	356	240
257	ENSG00000010310	GIPR	protein_coding	19	45668244	45683724	+	.	.	GIPR	gastric inhibitory polypeptide receptor	Plasma Membrane	G-protein coupled receptor	---	98.3953	1	1.64367	0	4.73082	1	0.213181	21.1822	16.098	26.4653	10.7071	50.6685	23	215	216	441	486	779
258	ENSG00000010318	PHF7	protein_coding	3	52410657	52423641	+	.	.	PHF7	PHD finger protein 7	Nucleus	other	---	5.45341	1	1.38465	0	2.72319	0	4.55094	24.8276	23.4017	32.4064	10.8172	29.4645	491	252	314	540	491	453
259	ENSG00000010319	SEMA3G	protein_coding	3	52433053	52445085	-	.	.	SEMA3G	semaphorin 3G	Cytoplasm	other	---	1.54066	0	1.66488	0	3.98287	0	1.85374	2.85714	8.71976	14.5229	2.07091	8.26046	200	29	117	242	94	127
260	ENSG00000010322	NISCH	protein_coding	3	52455118	52493071	+	.	.	NISCH	nischarin	Plasma Membrane	other	moxonidine, agmatine	-2.04505	0	1.33573	0	1.69532	0	87.0425	42.5615	44.7912	59.8319	25.5119	43.2536	9391	432	601	997	1158	665
261	ENSG00000010327	STAB1	protein_coding	3	52495338	52524495	+	.	.	STAB1	stabilin 1	Plasma Membrane	transporter	---	-2.89233	0	1.41162	0	1.59783	0	141.913	49.064	41.0649	57.9715	29.9181	47.8066	15311	498	551	966	1358	735
262	ENSG00000010361	FUZ	protein_coding	19	49806869	49817376	-	.	.	FUZ	fuzzy planar cell polarity protein	Plasma Membrane	other	---	3.73805	0	-1.30184	0	4.59102	1	14.969	55.9605	69.5345	53.4106	19.3212	88.7187	1615	568	933	890	877	1364
263	ENSG00000010379	SLC6A13	protein_coding	12	220621	262873	-	.	.	SLC6A13	solute carrier family 6 member 13	Plasma Membrane	transporter	tiagabine	13.1361	1	-1.446	0	5.91219	1	1.64056	21.5763	33.2394	22.9846	5.9704	35.3184	177	219	446	383	271	543
264	ENSG00000010404	IDS	protein_coding	X	149476990	149521096	-	.	.	IDS	iduronate 2-sulfatase	Cytoplasm	enzyme	---	1.08162	0	1.2189	0	2.3511	0	7.3779	7.98029	7.97448	9.72193	2.93012	6.89456	796	81	107	162	133	106
265	ENSG00000010438	PRSS3	protein_coding	9	33750466	33799231	+	.	.	PRSS3	serine protease 3	Extracellular Space	peptidase	---	3.7167	0	1.64479	0	1.1037	0	5.64465	20.9852	15.5763	25.6251	35.7123	39.4161	609	213	209	427	1621	606
266	ENSG00000010539	ZNF200	protein_coding	16	3222325	3236221	-	.	.	ZNF200	zinc finger protein 200	Nucleus	transcription regulator	---	2.32776	0	1.52219	0	2.59925	0	6.13589	14.2857	12.9678	19.7439	9.78176	25.4318	662	145	174	329	444	391
267	ENSG00000010610	CD4	protein_coding	12	6786858	6820808	+	.	.	CD4	CD4 molecule	Plasma Membrane	transmembrane receptor	zanolimumab, ibalizumab	2.50516	0	-1.68924	0	4.14399	1	10.5385	26.4039	37.413	22.1444	8.50397	35.2533	1137	268	502	369	386	542
268	ENSG00000010626	LRRC23	protein_coding	12	6873569	6914243	+	.	.	LRRC23	leucine rich repeat containing 23	Plasma Membrane	other	---	2.94304	0	1.97287	0	3.93768	0	7.83207	23.0542	15.8744	31.3262	7.84304	30.8954	845	234	213	522	356	475
269	ENSG00000010671	BTK	protein_coding	X	101349447	101390796	-	.	.	BTK	Bruton tyrosine kinase	Cytoplasm	kinase	ibrutinib, bendamustine/ibrutinib/rituximab, spebrutinib, tirabrutinib, acalabrutinib, zanubrutinib, ACP-196/ACP-319, fenebrutinib, BTK inhibitor, BMS-986142, DTRMWXHS-12, M7583, LY3337641, vecabrutinib, ARQ 531, TG-1701, SHR1459, ibrutinib/rituximab	2.33813	0	-1.76955	0	2.98734	0	29.3262	68.5714	134.448	75.9751	35.0734	104.784	3164	696	1804	1266	1592	1611
270	ENSG00000010704	HFE	protein_coding	6	26087281	26098343	+	.	.	HFE	homeostatic iron regulator	Plasma Membrane	transmembrane receptor	---	11.1965	1	-1.16211	0	4.92365	1	10.9093	122.167	76.0184	65.413	29.9181	147.322	1177	1240	1020	1090	1358	2265
271	ENSG00000010803	SCMH1	protein_coding	1	41027200	41242154	-	.	.	SCMH1	Scm polycomb group protein homolog 1	Nucleus	transcription regulator	---	1.50311	0	1.13752	0	2.36958	0	40.3097	60.5911	56.3431	64.0927	22.8902	54.2459	4349	615	756	1068	1039	834
272	ENSG00000010810	FYN	protein_coding	6	111660332	111873452	-	.	.	FYN	FYN proto-oncogene, Src family tyrosine kinase	Plasma Membrane	kinase	dasatinib, JNJ-26483327, dasatinib/nilotinib, dasatinib/erlotinib	-1.33096	0	-1.27395	0	2.43767	0	42.6176	32.0197	41.363	32.4664	14.1659	34.5378	4598	325	555	541	643	531
273	ENSG00000010818	HIVEP2	protein_coding	6	142751467	142956698	-	.	.	HIVEP2	human immunodeficiency virus type I enhancer binding protein 2	Nucleus	transcription regulator	---	-1.01322	0	1.0297	0	1.0982	0	158.022	155.96	150.248	154.711	127.515	140.038	17049	1583	2016	2578	5788	2153
274	ENSG00000010932	FMO1	protein_coding	1	171248471	171285978	+	.	.	FMO1	flavin containing monooxygenase 1	Cytoplasm	enzyme	---	-1.18997	0	1.22638	0	3.46474	0	24.386	20.4926	20.9423	25.6851	6.9618	24.131	2631	208	281	428	316	371
275	ENSG00000011007	ELOA	protein_coding	1	23743155	23762059	+	.	.	ELOA	elongin A	Nucleus	transcription regulator	---	1.86543	0	-1.01726	0	1.2921	0	46.0007	85.8127	64.4666	63.3726	51.9491	67.1244	4963	871	865	1056	2358	1032
276	ENSG00000011009	LYPLA2	protein_coding	1	23790970	23795539	+	.	.	LYPLA2	lysophospholipase II	Cytoplasm	enzyme	---	-2.52303	0	1.46673	0	2.27983	0	8.70333	3.44827	6.70751	9.84195	7.35835	16.7811	939	35	90	164	334	258
277	ENSG00000011021	CLCN6	protein_coding	1	11806096	11843144	+	.	.	CLCN6	chloride voltage-gated channel 6	Plasma Membrane	ion channel	---	1.58001	0	1.06387	0	2.72486	0	24.006	37.931	51.2752	54.5508	18.6162	50.7336	2590	385	688	909	845	780
278	ENSG00000011028	MRC2	protein_coding	17	62627401	62693597	+	.	.	MRC2	mannose receptor C type 2	Plasma Membrane	transmembrane receptor	---	-2.51363	0	1.62844	0	1.71275	0	107.73	42.8571	16.3961	26.7053	15.7962	27.0579	11623	435	220	445	717	416
280	ENSG00000011083	SLC6A7	protein_coding	5	150189957	150222788	+	.	.	SLC6A7	solute carrier family 6 member 7	Plasma Membrane	transporter	---	3.31759	0	1.01994	0	3.28598	0	1.1864	3.94088	14.5329	14.8229	3.4809	11.4476	128	40	195	247	158	176
281	ENSG00000011105	TSPAN9	protein_coding	12	3077355	3286564	+	.	.	TSPAN9	tetraspanin 9	Plasma Membrane	other	---	-2.50495	0	-1.29209	0	1.09095	0	26.6568	10.6404	22.9546	17.7635	13.5931	14.8298	2876	108	308	296	617	228
282	ENSG00000011114	BTBD7	protein_coding	14	93237550	93333092	-	.	.	BTBD7	BTB domain containing 7	Nucleus	other	---	1.42264	0	1.38923	0	1.80762	0	69.5988	99.0147	92.7872	128.906	49.8341	90.0846	7509	1005	1245	2148	2262	1385
283	ENSG00000011132	APBA3	protein_coding	19	3750819	3761699	-	.	.	APBA3	amyloid beta precursor protein binding family A member 3	Cytoplasm	transporter	---	2.27003	0	2.19761	0	6.31816	1	2.16888	4.9261	4.17356	9.18182	1.52014	9.62637	234	50	56	153	69	148
284	ENSG00000011143	MKS1	protein_coding	17	58205437	58219605	-	.	.	MKS1	Meckel syndrome, type 1	Cytoplasm	other	---	3.92806	0	-1.12015	0	3.41843	0	26.008	102.167	146.075	130.406	43.7976	149.729	2806	1037	1960	2173	1988	2302
285	ENSG00000011198	ABHD5	protein_coding	3	43690108	43734371	+	.	.	ABHD5	abhydrolase domain containing 5	Cytoplasm	enzyme	---	2.35427	0	-1.29526	0	-1.09152	0	22.6806	53.399	72.292	55.8111	73.6937	67.5147	2447	542	970	930	3345	1038
286	ENSG00000011201	ANOS1	protein_coding	X	8528874	8732186	-	.	.	ANOS1	anosmin 1	Extracellular Space	other	---	2.00215	0	-1.3908	0	2.83517	0	32.181	64.4334	78.6269	56.5312	20.0482	56.8476	3472	654	1055	942	910	874
287	ENSG00000011243	AKAP8L	protein_coding	19	15380048	15419141	-	.	.	AKAP8L	A-kinase anchoring protein 8 like	Nucleus	other	---	-1.67022	0	1.68505	0	-1.25941	0	94.2907	56.4532	62.6779	105.621	58.7346	46.6358	10173	573	841	1760	2666	717
288	ENSG00000011258	MBTD1	protein_coding	17	51177425	51260163	-	.	.	MBTD1	mbt domain containing 1	Other	other	---	2.23349	0	1.04901	0	1.7983	0	27.0832	60.4926	64.9883	68.1735	27.4506	49.3677	2922	614	872	1136	1246	759
289	ENSG00000011260	UTP18	protein_coding	17	51260528	51297936	+	.	.	UTP18	UTP18, small subunit processome component	Nucleus	other	---	1.41565	0	1.15937	0	1.63809	0	28.8813	40.8867	39.6488	45.9691	25.2916	41.4324	3116	415	532	766	1148	637
290	ENSG00000011275	RNF216	protein_coding	7	5620047	5781739	-	.	.	RNF216	ring finger protein 216	Cytoplasm	enzyme	---	-1.03036	0	1.02038	0	2.26734	0	48.9296	47.4876	46.5799	47.5294	27.1642	61.5957	5279	482	625	792	1233	947
291	ENSG00000011295	TTC19	protein_coding	17	15999380	16045015	+	.	.	TTC19	tetratricopeptide repeat domain 19	Cytoplasm	other	---	-1.01263	0	1.1292	0	1.81435	0	170.6	168.473	196.903	222.344	90.4813	164.169	18406	1710	2642	3705	4107	2524
292	ENSG00000011304	PTBP1	protein_coding	19	797075	812327	+	.	.	PTBP1	polypyrimidine tract binding protein 1	Nucleus	enzyme	---	-2.75255	0	1.59525	0	-1.11803	0	52.0717	18.9162	27.9479	44.5888	33.5973	30.0499	5618	192	375	743	1525	462
293	ENSG00000011332	DPF1	protein_coding	19	38211006	38229714	-	.	.	DPF1	double PHD fingers 1	Nucleus	other	---	2512.98	1	1.05469	0	4.48045	1	0	5.32019	10.583	11.1622	3.4809	15.6103	0	54	142	186	158	240
294	ENSG00000011347	SYT7	protein_coding	11	61515313	61581148	-	.	.	SYT7	synaptotagmin 7	Cytoplasm	transporter	---	-2.09419	0	1.18591	0	1.76163	0	10.1122	4.82758	19.2282	22.8045	12.2933	21.6593	1091	49	258	380	558	333
295	ENSG00000011376	LARS2	protein_coding	3	45388506	45549421	+	.	.	LARS2	leucyl-tRNA synthetase 2, mitochondrial	Cytoplasm	enzyme	---	2.20928	0	1.18123	0	2.53431	0	21.0029	46.4039	45.1639	53.3506	18.2196	46.1805	2266	471	606	889	827	710
296	ENSG00000011405	PIK3C2A	protein_coding	11	17077730	17207983	-	.	.	PIK3C2A	phosphatidylinositol-4-phosphate 3-kinase catalytic subunit type 2 alpha	Cytoplasm	kinase	---	-1.12141	0	1.19236	0	1.00875	0	134.016	119.507	124.163	148.049	77.439	78.1167	14459	1213	1666	2467	3515	1201
297	ENSG00000011422	PLAUR	protein_coding	19	43646095	43670547	-	.	.	PLAUR	plasminogen activator, urokinase receptor	Plasma Membrane	transmembrane receptor	---	-1.01461	0	-1.91216	0	2.33347	0	17.1935	16.9458	25.7121	13.4427	17.1401	40.0015	1855	172	345	224	778	615
298	ENSG00000011426	ANLN	protein_coding	7	36389806	36453791	+	.	.	ANLN	anillin actin binding protein	Cytoplasm	other	---	1.80552	0	-1.36166	0	1.78344	0	37.2139	67.1921	113.506	83.3565	62.4359	111.354	4015	682	1523	1389	2834	1712
299	ENSG00000011451	WIZ	protein_coding	19	15419980	15449951	-	.	.	WIZ	widely interspaced zinc finger motifs	Nucleus	transcription regulator	---	-2.71549	0	1.55135	0	3.22895	0	6.69202	2.46305	16.3216	25.325	6.08056	19.643	722	25	219	422	276	302
300	ENSG00000011454	RABGAP1	protein_coding	9	122940833	123104866	+	.	.	RABGAP1	RAB GTPase activating protein 1	Cytoplasm	other	---	-1.4244	0	-1.04079	0	-1.10928	0	156.475	109.852	85.6325	82.2763	103.898	93.6619	16882	1115	1149	1371	4716	1440
301	ENSG00000011465	DCN	protein_coding	12	91140484	91183123	-	.	.	DCN	decorin	Extracellular Space	other	---	-2.73339	0	-2.18867	0	-1.92424	0	884.922	323.744	200.182	91.4582	117.778	61.2055	95474	3286	2686	1524	5346	941
302	ENSG00000011478	QPCTL	protein_coding	19	45692483	45703989	+	.	.	QPCTL	glutaminyl-peptide cyclotransferase like	Cytoplasm	enzyme	---	1.40187	0	2.67842	0	3.22154	0	1.3347	1.87192	2.45942	6.60131	3.34871	10.7971	144	19	33	110	152	166
303	ENSG00000011485	PPP5C	protein_coding	19	46346994	46392981	+	.	.	PPP5C	protein phosphatase 5 catalytic subunit	Nucleus	phosphatase	---	-2.40901	0	2.35138	0	2.15488	0	17.0915	7.09359	6.70751	15.7831	12.4035	26.7327	1844	72	90	263	563	411
304	ENSG00000011523	CEP68	protein_coding	2	65056366	65087004	+	.	.	CEP68	centrosomal protein 68	Cytoplasm	other	---	-1.65495	0	1.32507	0	2.92688	0	14.0236	8.4729	26.0848	34.5669	7.97522	23.3504	1513	86	350	576	362	359
305	ENSG00000011566	MAP4K3	protein_coding	2	39249266	39437312	-	.	.	MAP4K3	mitogen-activated protein kinase kinase kinase kinase 3	Other	kinase	---	-1.30648	0	1.03489	0	1.6252	0	96.0239	73.4975	107.916	111.682	55.6283	90.4098	10360	746	1448	1861	2525	1390
306	ENSG00000011590	ZBTB32	protein_coding	19	35704527	35717038	+	.	.	ZBTB32	zinc finger and BTB domain containing 32	Nucleus	transcription regulator	---	1.32784	0	-1.1244	0	1.97837	0	0.815647	1.08374	3.57734	3.18063	1.74045	3.44728	88	11	48	53	79	53
307	ENSG00000011600	TYROBP	protein_coding	19	35904401	35908295	-	.	.	TYROBP	TYRO protein tyrosine kinase binding protein	Plasma Membrane	transmembrane receptor	---	1.2074	0	-2.01136	0	1.96758	0	122.152	147.488	172.979	85.9971	73.0548	143.745	13179	1497	2321	1433	3316	2210
308	ENSG00000011638	TMEM159	protein_coding	16	21158377	21180616	+	.	.	TMEM159	transmembrane protein 159	Other	other	---	1.68933	0	1.62293	0	4.6771	1	6.00613	10.1478	4.39714	7.14142	2.5556	11.9679	648	103	59	119	116	184
309	ENSG00000011677	GABRA3	protein_coding	X	152166234	152451358	-	.	.	GABRA3	gamma-aminobutyric acid type A receptor alpha3 subunit	Plasma Membrane	ion channel	methohexital, primidone, meprobamate, aspirin/butalbital/caffeine, aspirin/meprobamate, aspirin/butalbital/caffeine/codeine, hexobarbital, pagoclone, alphadolone, SEP 174559, heptabarbital, zopiclone, nitrazepam, adinazolam, butobarbital, metyrapone/oxazepam, acetaminophen/butalbital/caffeine, sevoflurane, isoflurane, gaboxadol, isoniazid, dexamethasone/olanzapine, felbamate, etomidate, muscimol,…	4.23482	1	-2.74626	0	5.00423	1	12.003	50.8374	75.4967	27.4855	8.61412	43.1235	1295	516	1013	458	391	663
310	ENSG00000012048	BRCA1	protein_coding	17	43044295	43170245	-	.	.	BRCA1	BRCA1, DNA repair associated	Nucleus	transcription regulator	---	3.76208	0	1.19565	0	2.92137	0	79.0344	297.34	288.05	344.408	136.768	399.559	8527	3018	3865	5739	6208	6143
311	ENSG00000012061	ERCC1	protein_coding	19	45407333	45478828	-	.	.	ERCC1	ERCC excision repair 1, endonuclease non-catalytic subunit	Nucleus	enzyme	---	1.25776	0	1.2271	0	2.88665	0	43.2386	54.3842	46.6544	57.2514	40.7133	117.533	4665	552	626	954	1848	1807
312	ENSG00000012124	CD22	protein_coding	19	35319261	35347355	+	.	.	CD22	CD22 molecule	Plasma Membrane	transmembrane receptor	epratuzumab, BL22 immunotoxin, inotuzumab ozogamicin, combotox, RFB4-dgRTA, immunotoxin HA22, yttrium y 90 epratuzumab tetraxetan, DT2219ARL, epratuzumab-Cys-tesirine	5.35559	1	-1.10898	0	8.50962	1	2.18742	11.7241	32.3451	29.1658	4.20792	35.8387	236	119	434	486	191	551
313	ENSG00000012171	SEMA3B	protein_coding	3	50267558	50277546	+	.	.	SEMA3B	semaphorin 3B	Extracellular Space	other	---	-5.45411	-1	1.49576	0	3.09669	0	21.5034	3.94088	13.1169	19.6239	2.64372	8.19542	2320	40	176	327	120	126
314	ENSG00000012174	MBTPS2	protein_coding	X	21839636	21885424	+	.	.	MBTPS2	membrane bound transcription factor peptidase, site 2	Cytoplasm	peptidase	---	2.28255	0	-1.06097	0	2.15523	0	33.1913	75.7635	83.9184	79.0957	58.7567	126.639	3581	769	1126	1318	2667	1947
315	ENSG00000012211	PRICKLE3	protein_coding	X	49175264	49186528	-	.	.	PRICKLE3	prickle planar cell polarity protein 3	Other	other	---	1.59035	0	1.81809	0	1.65596	0	2.725	4.33497	6.03676	10.9822	4.86885	8.06533	294	44	81	183	221	124
316	ENSG00000012223	LTF	protein_coding	3	46435645	46485234	-	.	.	LTF	lactotransferrin	Extracellular Space	peptidase	---	8.71494	1	-1.42625	0	3.03422	0	3.55919	31.0345	38.6054	27.0654	8.63615	26.2123	384	315	518	451	392	403
317	ENSG00000012232	EXTL3	protein_coding	8	28600469	28755599	+	.	.	EXTL3	exostosin like glycosyltransferase 3	Cytoplasm	enzyme	---	3.07439	0	1.06828	0	2.66905	0	34.8967	107.291	86.0052	91.8782	41.3522	110.378	3765	1089	1154	1531	1877	1697
318	ENSG00000012504	NR1H4	protein_coding	12	100473708	100564413	+	.	.	NR1H4	nuclear receptor subfamily 1 group H member 4	Nucleus	ligand-dependent nuclear receptor	obeticholic acid, apomine	25679	1	-1.39819	0	3.33953	0	0	54.3842	68.6402	49.0897	20.9735	70.0513	0	552	921	818	952	1077
319	ENSG00000012660	ELOVL5	protein_coding	6	53267398	53349179	-	.	.	ELOVL5	ELOVL fatty acid elongase 5	Cytoplasm	enzyme	---	-1.60178	0	1.21429	0	4.36217	1	29.354	18.3251	18.3339	22.2644	9.03271	39.4161	3167	186	246	371	410	606
320	ENSG00000012779	ALOX5	protein_coding	10	45374176	45446119	+	.	.	ALOX5	arachidonate 5-lipoxygenase	Cytoplasm	enzyme	TA 270, benoxaprofen, diclofenac/omeprazole, diclofenac/misoprostol, diclofenac, diethylcarbamazine, meclofenamic acid, ebselen, zileuton, sulfasalazine, balsalazide, mesalamine, nordihydroguaiaretic acid, masoprocol	-1.03615	0	1.92233	0	1.91287	0	14.8021	14.2857	11.3282	21.7843	9.07677	17.3665	1597	145	152	363	412	267
321	ENSG00000012817	KDM5D	protein_coding	Y	19703865	19744939	-	.	.	KDM5D	lysine demethylase 5D	Nucleus	enzyme	---	-1.42844	0	1.30434	0	2.77016	0	117.935	82.5615	85.4835	111.502	64.661	179.128	12724	838	1147	1858	2935	2754
322	ENSG00000012822	CALCOCO1	protein_coding	12	53708517	53727745	-	.	.	CALCOCO1	calcium binding and coiled-coil domain 1	Nucleus	transcription regulator	---	-1.46303	0	-1.01289	0	-1.37598	0	60.1076	41.0837	53.7346	53.0505	44.3925	32.2613	6485	417	721	884	2015	496
323	ENSG00000012963	UBR7	protein_coding	14	93207056	93229215	+	.	.	UBR7	ubiquitin protein ligase E3 component n-recognin 7 (putative)	Other	enzyme	---	1.46514	0	-1.13546	0	2.44724	0	58.569	85.8127	182.891	161.072	47.0142	115.061	6319	871	2454	2684	2134	1769
324	ENSG00000012983	MAP4K5	protein_coding	14	50418501	50561126	-	.	.	MAP4K5	mitogen-activated protein kinase kinase kinase kinase 5	Cytoplasm	kinase	vemurafenib, cobimetinib/vemurafenib, dabrafenib/trametinib/vemurafenib, cetuximab/vemurafenib, trametinib/vemurafenib, irinotecan/panitumumab/vemurafenib, cetuximab/irinotecan/vemurafenib, crizotinib/vemurafenib	-1.17099	0	1.02389	0	1.31622	0	195.088	166.601	144.36	147.809	92.1116	121.24	21048	1691	1937	2463	4181	1864
325	ENSG00000013016	EHD3	protein_coding	2	31234337	31269447	+	.	.	EHD3	EH domain containing 3	Cytoplasm	other	---	1.38784	0	1.02569	0	2.57556	0	5.60758	7.78325	12.5207	12.8425	3.98761	10.2768	605	79	168	214	181	158
326	ENSG00000013275	PSMC4	protein_coding	19	39971005	39981441	+	.	.	PSMC4	proteasome 26S subunit, ATPase 4	Nucleus	peptidase	---	-1.72441	0	-1.61923	0	-1.03909	0	38.0574	22.0689	63.9449	39.4878	44.8771	43.1886	4106	224	858	658	2037	664
327	ENSG00000013288	MAN2B2	protein_coding	4	6575175	6623362	+	.	.	MAN2B2	mannosidase alpha class 2B member 2	Cytoplasm	enzyme	---	-1.43089	0	1.36905	0	2.3164	0	16.072	11.2315	17.6631	24.1848	8.70225	20.1633	1734	114	237	403	395	310
328	ENSG00000013293	SLC7A14	protein_coding	3	170459584	170586074	-	.	.	SLC7A14	solute carrier family 7 member 14	Cytoplasm	other	---	1035.15	1	1.75777	0	6.82896	1	0.0185374	21.3793	17.0669	30.006	5.11119	34.9281	2	217	229	500	232	537
329	ENSG00000013297	CLDN11	protein_coding	3	170418865	170454733	+	.	.	CLDN11	claudin 11	Plasma Membrane	other	---	17.6988	1	24.6566	1	2.08577	0	0.1483	2.6601	0.447167	11.2222	1.80654	3.7725	16	27	6	187	82	58
330	ENSG00000013306	SLC25A39	protein_coding	17	44319625	44324870	-	.	.	SLC25A39	solute carrier family 25 member 39	Cytoplasm	other	---	-2.85489	0	2.23407	0	1.06734	0	12.6611	4.43349	6.33487	14.1628	5.72806	6.11404	1366	45	85	236	260	94
331	ENSG00000013364	MVP	protein_coding	16	29820394	29848039	+	.	.	MVP	major vault protein	Nucleus	other	---	-2.16301	0	1.24888	0	-1.16925	0	59.0325	27.2906	20.4206	25.5051	42.0572	35.9688	6369	277	274	425	1909	553
332	ENSG00000013374	NUB1	protein_coding	7	151341699	151378449	+	.	.	NUB1	negative regulator of ubiquitin like proteins 1	Nucleus	other	---	1.10635	0	-1.04529	0	-1.06872	0	83.5297	92.4137	81.2354	77.7154	77.0204	72.0677	9012	938	1090	1295	3496	1108
333	ENSG00000013375	PGM3	protein_coding	6	83161150	83193936	-	.	.	PGM3	phosphoglucomutase 3	Cytoplasm	enzyme	---	1.32363	0	1.11589	0	1.4953	0	39.0769	51.7241	47.3252	52.8105	30.4909	45.5952	4216	525	635	880	1384	701
334	ENSG00000013392	RWDD2A	protein_coding	6	83193379	83198932	+	.	.	RWDD2A	RWD domain containing 2A	Other	other	---	2.185	0	1.16788	0	4.55667	1	4.95876	10.8374	5.29148	6.18123	2.42341	11.0573	535	110	71	103	110	170
335	ENSG00000013441	CLK1	protein_coding	2	200853009	200864744	-	.	.	CLK1	CDC like kinase 1	Nucleus	kinase	---	-1.13146	0	1.42847	0	-1.57543	0	199.203	176.059	95.3211	136.167	146.638	93.0766	21492	1787	1279	2269	6656	1431
336	ENSG00000013503	POLR3B	protein_coding	12	106357658	106510198	+	.	.	POLR3B	RNA polymerase III subunit B	Nucleus	enzyme	---	2.98462	0	-1.10661	0	2.08753	0	66.9758	199.901	226.192	204.401	120.267	251.066	7226	2029	3035	3406	5459	3860
337	ENSG00000013523	ANGEL1	protein_coding	14	76786178	76826246	-	.	.	ANGEL1	angel homolog 1	Extracellular Space	other	---	2.57463	0	1.97708	0	4.65254	1	9.56532	24.6305	13.5641	26.8253	7.33632	34.1476	1032	250	182	447	333	525
338	ENSG00000013561	RNF14	protein_coding	5	141958328	141990291	+	.	.	RNF14	ring finger protein 14	Cytoplasm	transcription regulator	---	1.97736	0	1.35199	0	2.06012	0	18.9823	37.5369	21.8367	29.5259	13.6372	28.0986	2048	381	293	492	619	432
339	ENSG00000013563	DNASE1L1	protein_coding	X	154401238	154412112	-	.	.	DNASE1L1	deoxyribonuclease 1 like 1	Cytoplasm	enzyme	---	-8.66294	-1	6.68413	1	3.50865	0	2.5767	0.295566	1.04339	7.02139	0.682961	2.40659	278	3	14	117	31	37
340	ENSG00000013573	DDX11	protein_coding	12	31073845	31104791	+	.	.	DDX11	DEAD/H-box helicase 11	Cytoplasm	enzyme	---	-1.60499	0	1.17876	0	2.42941	0	109.742	68.3743	163.067	192.218	88.3223	214.577	11840	694	2188	3203	4009	3299
341	ENSG00000013583	HEBP1	protein_coding	12	12974864	13000273	-	.	.	HEBP1	heme binding protein 1	Cytoplasm	other	---	2.13171	0	1.83377	0	2.8166	0	6.37688	13.596	9.91221	18.1836	6.76352	19.0576	688	138	133	303	307	293
342	ENSG00000013588	GPRC5A	protein_coding	12	12890782	12917937	+	.	.	GPRC5A	G protein-coupled receptor class C group 5 member A	Plasma Membrane	G-protein coupled receptor	---	10.7262	1	1.16739	0	-1.06574	0	0.806379	8.66994	7.45279	8.70173	10.8833	10.2118	87	88	100	145	494	157
343	ENSG00000013619	MAMLD1	protein_coding	X	150361422	150514178	+	.	.	MAMLD1	mastermind like domain containing 1	Nucleus	other	---	-1.30724	0	1.49533	0	1.77724	0	43.1459	33.0049	42.779	63.9727	17.2723	30.7003	4655	335	574	1066	784	472
344	ENSG00000013725	CD6	protein_coding	11	60971680	61020377	+	.	.	CD6	CD6 molecule	Plasma Membrane	transmembrane receptor	---	2.67371	0	1.04103	0	2.12001	0	2.79915	7.48768	20.8678	21.7243	5.3976	11.4476	302	76	280	362	245	176
345	ENSG00000013810	TACC3	protein_coding	4	1721490	1745176	+	.	.	TACC3	transforming acidic coiled-coil containing protein 3	Nucleus	other	---	1.1153	0	1.31601	0	1.50624	0	10.1585	11.33	21.6131	28.4456	13.9897	21.0739	1096	115	290	474	635	324
346	ENSG00000014123	UFL1	protein_coding	6	96521595	96555276	+	.	.	UFL1	UFM1 specific ligase 1	Cytoplasm	enzyme	---	1.15559	0	1.00186	0	1.44436	0	69.6544	80.4925	67.4477	67.5734	49.1291	70.9619	7515	817	905	1126	2230	1091
347	ENSG00000014138	POLA2	protein_coding	11	65261762	65305589	+	.	.	POLA2	DNA polymerase alpha 2, accessory subunit	Nucleus	enzyme	---	1.86516	0	-1.00618	0	3.54198	0	15.4231	28.7685	50.9025	50.59	12.6678	44.8797	1664	292	683	843	575	690
348	ENSG00000014164	ZC3H3	protein_coding	8	143437655	143541453	-	.	.	ZC3H3	zinc finger CCCH-type containing 3	Nucleus	transcription regulator	---	2.10506	0	2.429	0	4.84412	1	2.94745	6.20689	8.12354	19.7439	3.32668	16.1307	318	63	109	329	151	248
349	ENSG00000014216	CAPN1	protein_coding	11	65180566	65212006	+	.	.	CAPN1	calpain 1	Cytoplasm	peptidase	---	-2.49676	0	-1.05095	0	-1.9205	0	72.8151	29.1625	44.7167	42.5484	81.8231	42.6032	7856	296	600	709	3714	655
350	ENSG00000014257	ACPP	protein_coding	3	132317367	132368298	+	.	.	ACPP	acid phosphatase, prostate	Extracellular Space	phosphatase	---	2.21238	0	1.6524	0	-1.17451	0	16.832	37.2413	27.0536	44.7089	43.6214	37.1396	1816	378	363	745	1980	571
351	ENSG00000014641	MDH1	protein_coding	2	63588609	63607197	+	.	.	MDH1	malate dehydrogenase 1	Cytoplasm	enzyme	---	-1.0919	0	-1.2694	0	1.22922	0	50.5609	46.3054	58.3553	45.9691	36.3512	44.6846	5455	470	783	766	1650	687
352	ENSG00000014824	SLC30A9	protein_coding	4	41990472	42090457	+	.	.	SLC30A9	solute carrier family 30 member 9	Nucleus	transporter	---	1.03896	0	1.41846	0	1.12981	0	64.4825	66.995	54.4053	77.1753	52.6761	59.5144	6957	680	730	1286	2391	915
353	ENSG00000014914	MTMR11	protein_coding	1	149928651	149936869	-	.	.	MTMR11	myotubularin related protein 11	Cytoplasm	other	---	2.06917	0	1.28652	0	3.85216	0	16.7115	34.5813	33.9102	43.6287	10.685	41.1722	1803	351	455	727	485	633
354	ENSG00000014919	COX15	protein_coding	10	99711844	99732100	-	.	.	COX15	cytochrome c oxidase assembly homolog COX15	Cytoplasm	enzyme	---	2.41293	0	1.44264	0	1.86648	0	38.5023	92.9063	60.8147	87.7374	40.7353	76.0353	4154	943	816	1462	1849	1169
355	ENSG00000015133	CCDC88C	protein_coding	14	91271323	91417844	-	.	.	CCDC88C	coiled-coil domain containing 88C	Cytoplasm	other	---	2.15169	0	1.22873	0	1.54451	0	48.8091	105.025	133.479	164.013	67.547	104.329	5266	1066	1791	2733	3066	1604
356	ENSG00000015153	YAF2	protein_coding	12	42157104	42238349	-	.	.	YAF2	YY1 associated factor 2	Nucleus	transcription regulator	---	4.2263	1	1.27405	0	2.45236	0	14.9412	63.1527	36.2205	46.1492	30.8434	75.645	1612	641	486	769	1400	1163
357	ENSG00000015171	ZMYND11	protein_coding	10	134465	254637	+	.	.	ZMYND11	zinc finger MYND-type containing 11	Nucleus	transcription regulator	---	-1.82915	0	1.66085	0	-1.3171	0	217.157	118.719	82.0552	136.287	90.7237	68.8806	23429	1205	1101	2271	4118	1059
358	ENSG00000015285	WAS	protein_coding	X	48676596	48691427	+	.	.	WAS	Wiskott-Aldrich syndrome	Cytoplasm	other	---	1.14134	0	-1.26259	0	3.14022	0	18.4726	21.0837	36.2205	28.6857	10.685	33.5622	1993	214	486	478	485	516
359	ENSG00000015413	DPEP1	protein_coding	16	89613308	89638456	+	.	.	DPEP1	dipeptidase 1	Cytoplasm	peptidase	cilastatin	1.44486	0	2.96026	0	21.947	1	0.203912	0.295566	3.05564	9.0618	0.44062	9.75645	22	3	41	151	20	150
360	ENSG00000015475	BID	protein_coding	22	17734138	17774770	-	.	.	BID	BH3 interacting domain death agonist	Cytoplasm	other	---	-1.18838	0	1.55942	0	3.10279	0	3.51284	2.95566	11.8499	18.4837	3.83339	11.9029	379	30	159	308	174	183
361	ENSG00000015479	MATR3	protein_coding	5	139293648	139331677	+	.	.	MATR3	matrin 3	Nucleus	other	---	9.12596	1	1.72006	0	4.16577	1	0.732229	6.6995	2.683	4.62092	2.40138	10.0166	79	68	36	77	109	154
362	ENSG00000015520	NPC1L1	protein_coding	7	44512535	44541315	-	.	.	NPC1L1	NPC1 like intracellular cholesterol transporter 1	Cytoplasm	transporter	ezetimibe/fluvastatin, atorvastatin/ezetimibe, ezetimibe/rosuvastatin, ezetimibe/fenofibrate, ezetimibe/simvastatin, ezetimibe	15445	1	-1.03063	0	11.0015	1	0	32.7093	62.9015	61.0321	8.74631	96.2637	0	332	844	1017	397	1480
363	ENSG00000015532	XYLT2	protein_coding	17	50346092	50363138	+	.	.	XYLT2	xylosyltransferase 2	Cytoplasm	enzyme	---	-1.10854	0	1.14729	0	5.1012	1	10.5941	9.55664	17.365	19.924	3.98761	20.3585	1143	97	233	332	181	313
364	ENSG00000015568	RGPD5	protein_coding	2	109792758	109857695	+	.	.	RGPD4 (includes others)	RANBP2-like and GRIP domain containing 5	Nucleus	enzyme	---	3.43774	0	-1.41872	0	4.09199	1	6.59006	22.6601	34.6555	24.4248	6.6093	27.0579	711	230	465	407	300	416
365	ENSG00000015592	STMN4	protein_coding	8	27235323	27258420	-	.	.	STMN4	stathmin 4	Cytoplasm	other	---	15.6647	1	2.15321	0	12.3062	1	0.463436	7.29063	8.49618	18.3036	1.60826	19.8381	50	74	114	305	73	305
366	ENSG00000015676	NUDCD3	protein_coding	7	44379121	44490880	-	.	.	NUDCD3	NudC domain containing 3	Cytoplasm	other	---	-1.09144	0	-1.07985	0	1.55156	0	13.2265	12.1182	13.415	12.4225	9.89192	15.3502	1427	123	180	207	449	236
367	ENSG00000016082	ISL1	protein_coding	5	51383391	51394738	+	.	.	ISL1	ISL LIM homeobox 1	Nucleus	transcription regulator	---	128.993	1	1.13447	0	3.9965	0	0.222449	28.9655	23.3272	26.4653	8.4599	33.8224	24	294	313	441	384	520
368	ENSG00000016391	CHDH	protein_coding	3	53812335	53846390	-	.	.	CHDH	choline dehydrogenase	Cytoplasm	enzyme	---	33.0499	1	1.70744	0	18.149	1	0.111225	3.74384	3.65187	6.24124	0.286403	5.26848	12	38	49	104	13	81
369	ENSG00000016402	IL20RA	protein_coding	6	136999971	137045180	-	.	.	IL20RA	interleukin 20 receptor subunit alpha	Plasma Membrane	transmembrane receptor	---	3.17783	0	1.51033	0	2.01056	0	7.56327	24.0394	20.4206	30.8461	9.12083	18.3421	816	244	274	514	414	282
370	ENSG00000016490	CLCA1	protein_coding	1	86468368	86500289	+	.	.	CLCA1	chloride channel accessory 1	Plasma Membrane	ion channel	crofelemer	197.238	1	1.00192	0	4.04407	1	0.296599	58.9162	48.8158	48.9097	15.5979	63.0917	32	598	655	815	708	970
371	ENSG00000016602	CLCA4	protein_coding	1	86547078	86580754	+	.	.	CLCA4	chloride channel accessory 4	Plasma Membrane	ion channel	---	5.30921	1	-1.52689	0	2.29725	0	10.52	55.862	59.4732	38.9477	23.8375	54.7662	1135	567	798	649	1082	842
372	ENSG00000016864	GLT8D1	protein_coding	3	52694488	52706032	-	.	.	GLT8D1	glycosyltransferase 8 domain containing 1	Cytoplasm	enzyme	---	1.24827	0	2.22378	0	2.61417	0	36.148	45.1231	24.4451	54.3708	18.484	48.327	3900	458	328	906	839	743
373	ENSG00000017260	ATP2C1	protein_coding	3	130850595	131016712	+	.	.	ATP2C1	ATPase secretory pathway Ca2+ transporting 1	Cytoplasm	transporter	sevoflurane, isoflurane, desflurane, enflurane, Ca2+	-1.22433	0	-1.07411	0	1.3455	0	472.362	385.813	487.636	453.99	316.101	425.316	50963	3916	6543	7565	14348	6539
374	ENSG00000017427	IGF1	protein_coding	12	102395874	102481744	-	.	.	IGF1	insulin like growth factor 1	Extracellular Space	growth factor	MEDI-573, BI 836845	2.32514	0	-1.6407	0	1.77	0	43.6001	101.379	83.9929	51.1902	29.9842	53.0751	4704	1029	1127	853	1361	816
375	ENSG00000017483	SLC38A5	protein_coding	X	48458537	48470256	-	.	.	SLC38A5	solute carrier family 38 member 5	Plasma Membrane	transporter	---	-1.09958	0	1.107	0	1.41652	0	8.34185	7.5862	4.76978	5.28105	7.11601	10.0817	900	77	64	88	323	155
376	ENSG00000017797	RALBP1	protein_coding	18	9475009	9538116	+	.	.	RALBP1	ralA binding protein 1	Cytoplasm	enzyme	---	-1.57885	0	1.1173	0	-1.08807	0	43.7113	27.6847	44.4186	49.6298	62.9866	57.8883	4716	281	596	827	2859	890
377	ENSG00000018189	RUFY3	protein_coding	4	70704204	70807315	+	.	.	RUFY3	RUN and FYVE domain containing 3	Plasma Membrane	other	---	-1.47529	0	-1.48125	0	1.09856	0	115.553	78.3251	59.4732	40.148	63.6476	69.9212	12467	795	798	669	2889	1075
378	ENSG00000018236	CNTN1	protein_coding	12	40692442	41072418	+	.	.	CNTN1	contactin 1	Plasma Membrane	enzyme	---	1.26874	0	1.38833	0	1.30418	0	81.7686	103.744	122.673	170.314	90.7677	118.378	8822	1053	1646	2838	4120	1820
379	ENSG00000018280	SLC11A1	protein_coding	2	218382029	218396894	+	.	.	SLC11A1	solute carrier family 11 member 1	Plasma Membrane	transporter	---	2.24718	0	1.6913	0	1.81396	0	4.68997	10.5419	19.2282	32.5265	13.3728	24.261	506	107	258	542	607	373
380	ENSG00000018408	WWTR1	protein_coding	3	149517235	149736714	-	.	.	WWTR1	WW domain containing transcription regulator 1	Nucleus	transcription regulator	---	-1.3854	0	-1.15469	0	1.72892	0	43.4054	31.33	35.5498	30.7861	15.6861	27.1229	4683	318	477	513	712	417
381	ENSG00000018510	AGPS	protein_coding	2	177392644	177559299	+	.	.	AGPS	alkylglycerone phosphate synthase	Cytoplasm	enzyme	---	-1.37058	0	-1.16315	0	1.13565	0	253.861	185.222	258.761	222.464	139.632	158.575	27389	1880	3472	3707	6338	2438
383	ENSG00000018610	CXorf56	protein_coding	X	119538149	119565408	-	.	.	CXorf56	chromosome X open reading frame 56	Extracellular Space	other	---	1.05375	0	1.28872	0	1.08957	0	27.8618	29.3596	26.681	34.3868	21.7887	23.7407	3006	298	358	573	989	365
384	ENSG00000018625	ATP1A2	protein_coding	1	160115759	160143591	+	.	.	ATP1A2	ATPase Na+/K+ transporting subunit alpha 2	Plasma Membrane	transporter	digoxin, ethacrynic acid, perphenazine	-1.26362	0	1.13708	0	4.59313	1	65.7338	52.0197	93.3089	106.101	23.419	107.581	7092	528	1252	1768	1063	1654
385	ENSG00000018699	TTC27	protein_coding	2	32628032	32821051	+	.	.	TTC27	tetratricopeptide repeat domain 27	Other	other	---	1.83018	0	-1.20025	0	2.09472	0	42.8493	78.4236	109.63	91.3381	43.1587	90.4098	4623	796	1471	1522	1959	1390
386	ENSG00000018869	ZNF582	protein_coding	19	56375846	56393545	-	.	.	ZNF582	zinc finger protein 582	Other	other	---	17.0156	1	2.37196	0	6.47632	1	0.658079	11.2315	8.49618	20.164	2.57763	16.7161	71	114	114	336	117	257
387	ENSG00000019102	VSIG2	protein_coding	11	124747472	124752238	-	.	.	VSIG2	V-set and immunoglobulin domain containing 2	Plasma Membrane	other	---	3.76024	0	1.01227	0	6.7393	1	1.3347	5.02463	7.82543	7.92157	1.60826	10.8622	144	51	105	132	73	167
388	ENSG00000019144	PHLDB1	protein_coding	11	118606440	118658038	+	.	.	PHLDB1	pleckstrin homology like domain family B member 1	Cytoplasm	other	---	-2.11769	0	1.10759	0	1.87247	0	234.304	110.64	73.0373	80.8961	36.263	67.9049	25279	1123	980	1348	1646	1044
389	ENSG00000019169	MARCO	protein_coding	2	118942166	118994660	+	.	.	MARCO	macrophage receptor with collagenous structure	Plasma Membrane	transmembrane receptor	---	4.32743	1	1.31119	0	3.00615	0	4.59728	19.9015	24.0725	31.5663	9.51739	28.6189	496	202	323	526	432	440
390	ENSG00000019186	CYP24A1	protein_coding	20	54153449	54173973	-	.	.	CYP24A1	cytochrome P450 family 24 subfamily A member 1	Cytoplasm	enzyme	---	50.5539	1	-1.16155	0	2.47505	0	1.44592	73.2019	140.112	120.624	41.4403	102.573	156	743	1880	2010	1881	1577
391	ENSG00000019485	PRDM11	protein_coding	11	45095806	45235110	+	.	.	PRDM11	PR/SET domain 11	Other	other	---	1.55022	0	1.47275	0	6.35193	1	10.6127	16.4532	23.998	35.347	4.60448	29.2694	1145	167	322	589	209	450
392	ENSG00000019505	SYT13	protein_coding	11	45240301	45286319	-	.	.	SYT13	synaptotagmin 13	Plasma Membrane	transporter	---	15.6965	1	1.06791	0	7.51109	1	0.324405	5.12315	7.08015	7.5615	0.793116	5.98396	35	52	95	126	36	92
393	ENSG00000019549	SNAI2	protein_coding	8	48917604	48921740	-	.	.	SNAI2	snail family transcriptional repressor 2	Nucleus	transcription regulator	---	1.06919	0	1.8525	0	1.13841	0	44.2303	47.2906	35.1772	65.1729	46.5074	52.945	4772	480	472	1086	2111	814
394	ENSG00000019582	CD74	protein_coding	5	150401637	150412929	-	.	.	CD74	CD74 molecule	Plasma Membrane	transmembrane receptor	milatuzumab	-2.80668	0	-1.72757	0	-5.58135	-1	191.909	68.3743	59.1006	34.2068	129.983	23.2854	20705	694	793	570	5900	358
395	ENSG00000019991	HGF	protein_coding	7	81699008	81770438	-	.	.	HGF	hepatocyte growth factor	Extracellular Space	growth factor	rilotumumab, SCH 900105, bevacizumab/rilotumumab, MP0250	2.75022	0	-1.01357	0	3.36598	0	32.0605	88.1773	87.3467	86.1771	35.514	119.549	3459	895	1172	1436	1612	1838
396	ENSG00000019995	ZRANB1	protein_coding	10	124942123	124988189	+	.	.	ZRANB1	zinc finger RANBP2-type containing 1	Nucleus	peptidase	---	-1.4372	0	-1.16366	0	-2.42252	0	127.862	88.9654	100.911	86.7172	100.219	41.3674	13795	903	1354	1445	4549	636
397	ENSG00000020129	NCDN	protein_coding	1	35557473	35567274	+	.	.	NCDN	neurochondrin	Cytoplasm	other	---	-1.57737	0	3.56266	0	1.97193	0	3.42016	2.16749	3.80092	13.5627	4.78073	9.43124	369	22	51	226	217	145
398	ENSG00000020181	ADGRA2	protein_coding	8	37784191	37844896	+	.	.	ADGRA2	adhesion G protein-coupled receptor A2	Plasma Membrane	G-protein coupled receptor	---	-2.93919	0	1.70923	0	4.19382	1	25.7763	8.76847	15.1292	25.8651	6.01446	25.2367	2781	89	203	431	273	388
400	ENSG00000020256	ZFP64	protein_coding	20	52051663	52204308	-	.	.	ZFP64	ZFP64 zinc finger protein	Nucleus	transcription regulator	---	3.3851	0	1.80894	0	2.60162	0	13.3284	45.1231	50.1573	90.738	22.2733	57.9533	1438	458	673	1512	1011	891
401	ENSG00000020426	MNAT1	protein_coding	14	60734742	60969953	+	.	.	MNAT1	MNAT1, CDK activating kinase assembly factor	Nucleus	other	---	-1.06192	0	1.19266	0	2.38958	0	21.4478	20.197	13.9367	16.6233	6.36696	15.2201	2314	205	187	277	289	234
402	ENSG00000020577	SAMD4A	protein_coding	14	54567097	54793315	+	.	.	SAMD4A	sterile alpha motif domain containing 4A	Cytoplasm	translation regulator	---	2.45685	0	-1.06885	0	2.06179	0	22.6157	55.5665	41.4375	38.7677	21.0396	43.3837	2440	564	556	646	955	667
403	ENSG00000020633	RUNX3	protein_coding	1	24899511	24965121	-	.	.	RUNX3	runt related transcription factor 3	Nucleus	transcription regulator	---	4.5854	1	-1.02034	0	2.91087	0	1.15859	5.32019	11.3282	11.1022	3.32668	9.69141	125	54	152	185	151	149
404	ENSG00000020922	MRE11	protein_coding	11	94415578	94493908	-	.	.	MRE11	MRE11 homolog, double strand break repair nuclease	Nucleus	enzyme	---	2.06475	0	1.2596	0	2.49481	0	76.7265	158.424	144.882	182.496	56.0248	139.777	8278	1608	1944	3041	2543	2149
405	ENSG00000021300	PLEKHB1	protein_coding	11	73646178	73662819	+	.	.	PLEKHB1	pleckstrin homology domain containing B1	Cytoplasm	other	---	16.8056	1	1.19182	0	8.87677	1	0.36148	6.10837	9.46504	11.2822	1.65233	14.6997	39	62	127	188	75	226
406	ENSG00000021355	SERPINB1	protein_coding	6	2832332	2842006	-	.	.	SERPINB1	serpin family B member 1	Cytoplasm	other	---	1.4145	0	-1.67634	0	-1.80543	0	12.1884	17.2414	15.7999	9.42187	43.6875	24.196	1315	175	212	157	1983	372
407	ENSG00000021461	CYP3A43	protein_coding	7	99828013	99866102	+	.	.	CYP3A43	cytochrome P450 family 3 subfamily A member 43	Cytoplasm	enzyme	cobicistat, cobicistat/elvitegravir/emtricitabine/tenofovir disoproxil, atazanavir/cobicistat, cobicistat/darunavir	87.1537	1	-1.15957	0	6.3245	1	0.611735	53.4975	56.7157	48.9097	11.2578	71.2221	66	543	761	815	511	1095
408	ENSG00000021488	SLC7A9	protein_coding	19	32830509	32869766	-	.	.	SLC7A9	solute carrier family 7 member 9	Plasma Membrane	transporter	---	55.7307	1	1.62026	0	5.30692	1	0.565392	31.6256	42.3318	68.5936	11.346	60.2298	61	321	568	1143	515	926
409	ENSG00000021574	SPAST	protein_coding	2	32063547	32157637	+	.	.	SPAST	spastin	Nucleus	enzyme	---	-1.11038	0	1.20538	0	1.9913	0	139.263	125.419	134.821	162.512	67.481	134.379	15025	1273	1809	2708	3063	2066
410	ENSG00000021645	NRXN3	protein_coding	14	78170373	79868290	+	.	.	NRXN3	neurexin 3	Plasma Membrane	transporter	---	3.5649	0	-1.03614	0	3.42702	0	23.9318	85.3201	124.611	120.264	31.7687	108.882	2582	866	1672	2004	1442	1674
411	ENSG00000021762	OSBPL5	protein_coding	11	3087116	3166739	-	.	.	OSBPL5	oxysterol binding protein like 5	Cytoplasm	transporter	---	-1.48835	0	1.24539	0	2.07137	0	16.4242	11.0345	15.1292	18.8437	7.31429	15.155	1772	112	203	314	332	233
412	ENSG00000021776	AQR	protein_coding	15	34851782	34969839	-	.	.	AQR	aquarius intron-binding spliceosomal factor	Nucleus	other	---	1.22449	0	1.11793	0	1.41163	0	101.057	123.744	129.157	144.389	83.6737	118.118	10903	1256	1733	2406	3798	1816
413	ENSG00000021826	CPS1	protein_coding	2	210477682	210679107	+	.	.	CPS1	carbamoyl-phosphate synthase 1	Cytoplasm	enzyme	N-carbamyl-L-glutamate	16.8435	1	-1.18813	0	2.48692	0	18.9731	319.606	322.929	271.794	125.511	312.141	2047	3244	4333	4529	5697	4799
414	ENSG00000021852	C8B	protein_coding	1	56929210	56966140	-	.	.	C8B	complement C8 beta chain	Extracellular Space	other	---	34470.9	1	-1.04384	0	6.82201	1	0	73.0049	89.9551	86.1771	13.0203	88.8488	0	741	1207	1436	591	1366
415	ENSG00000022267	FHL1	protein_coding	X	136146702	136211359	+	.	.	FHL1	four and a half LIM domains 1	Cytoplasm	other	---	-4.01736	-1	-1.40882	0	3.74604	0	168.617	41.9704	53.4365	37.9275	9.7377	36.4891	18192	426	717	632	442	561
416	ENSG00000022277	RTF2	protein_coding	20	56468585	56519449	+	.	.	RTF2	replication termination factor 2	Nucleus	other	---	-1.35499	0	-1.41136	0	1.09321	0	42.7195	31.5271	74.4533	52.7505	40.3388	44.0992	4609	320	999	879	1831	678
417	ENSG00000022355	GABRA1	protein_coding	5	161847063	161899981	+	.	.	GABRA1	gamma-aminobutyric acid type A receptor alpha1 subunit	Plasma Membrane	ion channel	methohexital, primidone, meprobamate, aspirin/butalbital/caffeine, aspirin/meprobamate, aspirin/butalbital/caffeine/codeine, hexobarbital, pagoclone, ethchlorvynol, alphadolone, SEP 174559, heptabarbital, zopiclone, glutethimide, clobazam, nitrazepam, phentermine/topiramate, caffeine/ethanol, adinazolam, butobarbital, metyrapone/oxazepam, acetaminophen/butalbital/caffeine, sevoflurane, isoflurane…	36.1184	1	-1.74153	0	2.34573	0	3.38308	122.266	139.74	80.2359	42.2555	99.1256	365	1241	1875	1337	1918	1524
418	ENSG00000022556	NLRP2	protein_coding	19	54953130	55001142	+	.	.	NLRP2	NLR family pyrin domain containing 2	Nucleus	other	---	2.26726	0	1.13946	0	5.485	1	49.8842	113.103	200.554	228.525	40.1845	220.431	5382	1148	2691	3808	1824	3389
419	ENSG00000022567	SLC45A4	protein_coding	8	141207166	141308305	-	.	.	SLC45A4	solute carrier family 45 member 4	Other	transporter	---	1.97099	0	1.66955	0	4.33992	1	2.04839	4.03941	10.0613	16.8033	3.45887	15.0249	221	41	135	280	157	231
420	ENSG00000022840	RNF10	protein_coding	12	120533480	120577594	+	.	.	RNF10	ring finger protein 10	Cytoplasm	enzyme	---	-1.49893	0	-1.23559	0	1.16383	0	97.1733	64.8275	88.1665	71.3542	81.4266	94.7677	10484	658	1183	1189	3696	1457
421	ENSG00000022976	ZNF839	protein_coding	14	102317377	102342702	+	.	.	ZNF839	zinc finger protein 839	Other	other	---	1.89254	0	1.93708	0	2.5904	0	11.66	22.0689	19.4518	37.6875	15.1133	39.1559	1258	224	261	628	686	602
422	ENSG00000023041	ZDHHC6	protein_coding	10	112424428	112446917	-	.	.	ZDHHC6	zinc finger DHHC-type containing 6	Nucleus	enzyme	---	-2.1435	0	1.4577	0	-1.33018	0	30.6238	14.2857	16.9178	24.6649	16.6995	12.5533	3304	145	227	411	758	193
423	ENSG00000023171	GRAMD1B	protein_coding	11	123358428	123627774	+	.	.	GRAMD1B	GRAM domain containing 1B	Other	other	---	5.57081	1	-1.04702	0	3.54554	0	9.38921	52.3152	56.8648	54.3108	15.2234	53.9857	1013	531	763	905	691	830
424	ENSG00000023191	RNH1	protein_coding	11	494512	507300	-	.	.	RNH1	ribonuclease/angiogenin inhibitor 1	Cytoplasm	other	---	1.12004	0	2.18326	0	1.12823	0	4.30995	4.82758	4.17356	9.12181	10.3766	11.7077	465	49	56	152	471	180
425	ENSG00000023228	NDUFS1	protein_coding	2	206114817	206159603	-	.	.	NDUFS1	NADH:ubiquinone oxidoreductase core subunit S1	Cytoplasm	enzyme	---	-1.45686	0	1.05149	0	-1.09104	0	196.784	135.074	166.197	174.755	145.052	132.948	21231	1371	2230	2912	6584	2044
426	ENSG00000023287	RB1CC1	protein_coding	8	52622456	52745843	-	.	.	RB1CC1	RB1 inducible coiled-coil 1	Nucleus	other	---	-1.01513	0	1.12249	0	1.26342	0	156.919	154.581	159.266	178.775	114.804	145.046	16930	1569	2137	2979	5211	2230
427	ENSG00000023318	ERP44	protein_coding	9	99979179	100099040	-	.	.	ERP44	endoplasmic reticulum protein 44	Cytoplasm	enzyme	---	-1.37599	0	-1.42496	0	-1.77133	0	66.0211	47.9803	44.6422	31.3262	79.7302	45.0098	7123	487	599	522	3619	692
428	ENSG00000023330	ALAS1	protein_coding	3	52198086	52214327	+	.	.	ALAS1	5'-aminolevulinate synthase 1	Cytoplasm	enzyme	---	1.33884	0	-1.01765	0	1.95762	0	16.9247	22.6601	43.9714	43.2086	18.7704	36.7493	1826	230	590	720	852	565
429	ENSG00000023445	BIRC3	protein_coding	11	102317450	102339403	+	.	.	BIRC3	baculoviral IAP repeat containing 3	Cytoplasm	enzyme	birinapant	2.2328	0	-1.44879	0	-1.40354	0	36.8432	82.2659	68.8637	47.5294	66.0049	47.0261	3975	835	924	792	2996	723
430	ENSG00000023516	AKAP11	protein_coding	13	42272153	42323267	+	.	.	AKAP11	A-kinase anchoring protein 11	Cytoplasm	other	---	1.16595	0	1.69106	0	1.05962	0	105.117	122.561	75.8694	128.305	70.345	74.5393	11341	1244	1018	2138	3193	1146
431	ENSG00000023572	GLRX2	protein_coding	1	193090866	193106114	-	.	.	GLRX2	glutaredoxin 2	Cytoplasm	enzyme	---	2.82514	0	1.19182	0	3.37109	0	3.20698	9.06403	9.46504	11.2822	3.23856	10.9272	346	92	127	188	147	168
432	ENSG00000023608	SNAPC1	protein_coding	14	61762357	61796428	+	.	.	SNAPC1	small nuclear RNA activating complex polypeptide 1	Nucleus	other	---	2.22168	0	-1.63892	0	2.80357	0	8.20282	18.2266	36.5932	22.3244	9.23099	25.8871	885	185	491	372	419	398
433	ENSG00000023697	DERA	protein_coding	12	15911172	16037282	+	.	.	DERA	deoxyribose-phosphate aldolase	Cytoplasm	enzyme	---	1.28407	0	1.77387	0	1.54541	0	16.5725	21.2808	17.5886	31.2062	19.6957	30.4401	1788	216	236	520	894	468
434	ENSG00000023734	STRAP	protein_coding	12	15882391	15903478	+	.	.	STRAP	serine/threonine kinase receptor associated protein	Plasma Membrane	other	---	-1.45693	0	1.05202	0	-2.25495	0	160.479	110.148	137.877	145.049	229.982	101.987	17314	1118	1850	2417	10439	1568
435	ENSG00000023839	ABCC2	protein_coding	10	99782732	99852192	+	.	.	ABCC2	ATP binding cassette subfamily C member 2	Plasma Membrane	transporter	sulfinpyrazone	39.1198	1	-1.04385	0	3.08148	0	6.92373	270.936	266.735	255.531	83.5416	257.44	747	2750	3579	4258	3792	3958
436	ENSG00000023892	DEF6	protein_coding	6	35297852	35321771	+	.	.	DEF6	DEF6, guanine nucleotide exchange factor	Extracellular Space	other	---	3.93946	0	-1.41603	0	2.92947	0	8.85163	34.8768	19.9735	14.1028	8.87849	26.0172	955	354	268	235	403	400
437	ENSG00000023902	PLEKHO1	protein_coding	1	150149183	150164720	+	.	.	PLEKHO1	pleckstrin homology domain containing O1	Plasma Membrane	other	---	-1.7353	0	1.11918	0	2.32314	0	28.7238	16.5517	19.3027	21.6043	9.20896	21.3992	3099	168	259	360	418	329
438	ENSG00000023909	GCLM	protein_coding	1	93885205	93909456	-	.	.	GCLM	glutamate-cysteine ligase modifier subunit	Cytoplasm	enzyme	---	2.27123	0	-2.23085	0	4.24266	1	4.72705	10.7389	34.2828	15.363	3.92152	16.651	510	109	460	256	178	256
439	ENSG00000024048	UBR2	protein_coding	6	42564062	42693504	+	.	.	UBR2	ubiquitin protein ligase E3 component n-recognin 2	Nucleus	enzyme	---	-1.2328	0	-1.18579	0	2.31888	0	184.373	149.557	165.452	139.528	86.0531	199.552	19892	1518	2220	2325	3906	3068
440	ENSG00000024422	EHD2	protein_coding	19	47713343	47743134	+	.	.	EHD2	EH domain containing 2	Nucleus	other	---	-2.29556	0	1.04149	0	-1.11857	0	31.4395	13.6946	6.85656	7.14142	23.5732	21.0739	3392	139	92	119	1070	324
441	ENSG00000024526	DEPDC1	protein_coding	1	68474152	68497221	-	.	.	DEPDC1	DEP domain containing 1	Nucleus	transcription regulator	---	5.85306	1	1.05624	0	4.6635	1	3.54992	20.7882	31.0781	32.8265	8.23959	38.4404	383	211	417	547	374	591
442	ENSG00000024862	CCDC28A	protein_coding	6	138773509	138793319	+	.	.	CCDC28A	coiled-coil domain containing 28A	Other	other	---	-1.6735	0	-1.51583	0	1.71834	0	16.4891	9.85221	34.2083	22.5645	16.2368	27.9035	1779	100	459	376	737	429
443	ENSG00000025039	RRAGD	protein_coding	6	89364636	89412270	-	.	.	RRAGD	Ras related GTP binding D	Cytoplasm	enzyme	---	1.56448	0	-1.45532	0	2.87514	0	7.93402	12.4138	24.3706	16.7433	5.15525	14.8298	856	126	327	279	234	228
444	ENSG00000025156	HSF2	protein_coding	6	122399546	122433119	+	.	.	HSF2	heat shock transcription factor 2	Nucleus	transcription regulator	---	1.42584	0	1.08932	0	2.28936	0	29.7804	42.463	42.0337	45.7891	18.5501	42.4731	3213	431	564	763	842	653
445	ENSG00000025293	PHF20	protein_coding	20	35771974	35950381	+	.	.	PHF20	PHD finger protein 20	Nucleus	transcription regulator	---	1.58251	0	1.28176	0	2.62632	0	56.7153	89.7536	80.341	102.98	32.5398	85.4665	6119	911	1078	1716	1477	1314
446	ENSG00000025423	HSD17B6	protein_coding	12	56752161	56787790	+	.	.	HSD17B6	hydroxysteroid 17-beta dehydrogenase 6	Other	enzyme	3-hydroxysteroid dehydrogenase inhibitor	46.9116	1	-1.09232	0	5.46252	1	0.426361	20.0985	19.6008	17.9436	6.36696	34.798	46	204	263	299	289	535
447	ENSG00000025434	NR1H3	protein_coding	11	47248300	47269032	+	.	.	NR1H3	nuclear receptor subfamily 1 group H member 3	Nucleus	ligand-dependent nuclear receptor	---	2.31191	0	-1.06379	0	2.32463	0	5.06999	11.7241	17.365	16.3232	6.43305	14.9599	547	119	233	272	292	230
448	ENSG00000025708	TYMP	protein_coding	22	50525752	50530056	-	.	.	TYMP	thymidine phosphorylase	Extracellular Space	growth factor	tipiracil	-1.69395	0	1.18657	0	-1.6591	0	23.867	14.0887	18.4084	21.8443	56.3333	33.9525	2575	143	247	364	2557	522
449	ENSG00000025770	NCAPH2	protein_coding	22	50508216	50523472	+	.	.	NCAPH2	non-SMC condensin II complex subunit H2	Nucleus	other	---	-1.83023	0	2.06603	0	2.09105	0	12.624	6.89655	9.46504	19.5639	9.14287	19.1226	1362	70	127	326	415	294
450	ENSG00000025772	TOMM34	protein_coding	20	44942130	44960486	-	.	.	TOMM34	translocase of outer mitochondrial membrane 34	Cytoplasm	other	---	3.85078	0	-1.87927	0	4.24373	1	3.50358	13.4975	28.9913	15.4231	4.47229	18.9926	378	137	389	257	203	292
451	ENSG00000025796	SEC63	protein_coding	6	107867756	107958189	-	.	.	SEC63	SEC63 homolog, protein translocation regulator	Cytoplasm	transporter	---	1.05334	0	1.20855	0	1.13114	0	449.987	473.99	463.936	560.691	301.715	341.281	48549	4811	6225	9343	13695	5247
452	ENSG00000025800	KPNA6	protein_coding	1	32108038	32176568	+	.	.	KPNA6	karyopherin subunit alpha 6	Nucleus	transporter	---	-1.10898	0	-1.50629	0	1.45187	0	45.3426	40.8867	59.8459	39.7279	29.5215	42.8633	4892	415	803	662	1340	659
453	ENSG00000026025	VIM	protein_coding	10	17228259	17237593	+	.	.	VIM	vimentin	Cytoplasm	other	---	-2.03351	0	-1.81872	0	-2.34961	0	2040.32	1003.35	614.929	338.107	566.836	241.245	220130	10184	8251	5634	25729	3709
455	ENSG00000026103	FAS	protein_coding	10	88990582	89015785	+	.	.	FAS	Fas cell surface death receptor	Plasma Membrane	transmembrane receptor	APO010	1.1075	0	-1.24273	0	1.52583	0	103.281	114.384	106.649	85.817	59.5498	90.8651	11143	1161	1431	1430	2703	1397
456	ENSG00000026297	RNASET2	protein_coding	6	166929504	166957191	-	.	.	RNASET2	ribonuclease T2	Cytoplasm	enzyme	---	2.38859	0	1.27586	0	1.45312	0	10.6405	25.4187	19.3772	24.7249	8.54803	12.4232	1148	258	260	412	388	191
457	ENSG00000026508	CD44	protein_coding	11	35138870	35232402	+	.	.	CD44	CD44 molecule (Indian blood group)	Plasma Membrane	other	A6 peptide, anti-CD44v7 antibody, AMC303	-1.46292	0	-2.17264	0	-3.62202	0	612.987	419.014	1199.68	552.17	1462.77	403.852	66135	4253	16097	9201	66396	6209
458	ENSG00000026559	KCNG1	protein_coding	20	51003656	51023129	-	.	.	KCNG1	potassium voltage-gated channel modifier subfamily G member 1	Plasma Membrane	ion channel	---	-3.22204	0	3.31821	0	4.46344	1	1.90936	0.591133	3.50281	11.6423	1.45405	6.5043	206	6	47	194	66	100
459	ENSG00000026652	AGPAT4	protein_coding	6	161129979	161274061	-	.	.	AGPAT4	1-acylglycerol-3-phosphate O-acyltransferase 4	Cytoplasm	enzyme	---	-1.41748	0	1.14455	0	3.83826	0	10.1956	7.19211	18.0357	20.6441	6.08056	23.3504	1100	73	242	344	276	359
460	ENSG00000026751	SLAMF7	protein_coding	1	160739057	160754821	+	.	.	SLAMF7	SLAM family member 7	Plasma Membrane	other	elotuzumab	2.92977	0	1.27457	0	1.4058	0	9.75069	28.5714	19.3027	24.6049	21.7446	30.5702	1052	290	259	410	987	470
461	ENSG00000026950	BTN3A1	protein_coding	6	26402237	26415216	+	.	.	BTN3A1	butyrophilin subfamily 3 member A1	Extracellular Space	other	---	2.12704	0	-1.49555	0	1.85541	0	50.1623	106.699	95.7683	64.0327	37.1222	68.8806	5412	1083	1285	1067	1685	1059
462	ENSG00000027001	MIPEP	protein_coding	13	23730189	23889419	-	.	.	MIPEP	mitochondrial intermediate peptidase	Cytoplasm	peptidase	---	1.9503	0	1.06945	0	2.24213	0	15.6085	30.4433	33.6121	35.9471	17.3164	38.8307	1684	309	451	599	786	597
463	ENSG00000027075	PRKCH	protein_coding	14	61187559	61550976	+	.	.	PRKCH	protein kinase C eta	Cytoplasm	kinase	ingenol mebutate	1.5731	0	-1.25801	0	1.10389	0	29.6228	46.6009	40.5432	32.2264	37.8272	41.7576	3196	473	544	537	1717	642
464	ENSG00000027644	INSRR	protein_coding	1	156840063	156859018	-	.	.	INSRR	insulin receptor related receptor	Plasma Membrane	kinase	---	3.83437	0	1.27937	0	6.08257	1	6.85885	26.3054	32.2706	41.2882	6.82961	41.5625	740	267	433	688	310	639
465	ENSG00000027697	IFNGR1	protein_coding	6	137197484	137219449	-	.	.	IFNGR1	interferon gamma receptor 1	Plasma Membrane	transmembrane receptor	interferon gamma-1b	1.00871	0	-1.50049	0	-1.25667	0	77.5514	78.2265	93.3834	62.2324	79.5319	63.2869	8367	794	1253	1037	3610	973
466	ENSG00000027847	B4GALT7	protein_coding	5	177600100	177610347	+	.	.	B4GALT7	beta-1,4-galactosyltransferase 7	Cytoplasm	enzyme	---	1.3653	0	1.18513	0	2.0983	0	3.67968	5.02463	9.31598	11.0422	3.96558	8.32551	397	51	125	184	180	128
467	ENSG00000027869	SH2D2A	protein_coding	1	156806243	156816862	-	.	.	SH2D2A	SH2 domain containing 2A	Cytoplasm	other	---	-1.65879	0	1.76549	0	3.31313	0	2.28937	1.37931	3.05564	5.40107	2.13701	7.08969	247	14	41	90	97	109
468	ENSG00000028116	VRK2	protein_coding	2	57907651	58159920	+	.	.	VRK2	vaccinia related kinase 2	Nucleus	kinase	---	1.81222	0	-1.3164	0	1.24447	0	31.4766	57.0443	76.3165	57.9715	33.9718	42.278	3396	579	1024	966	1542	650
469	ENSG00000028137	TNFRSF1B	protein_coding	1	12167003	12209228	+	.	.	TNFRSF1B	TNF receptor superfamily member 1B	Plasma Membrane	transmembrane receptor	---	1.16802	0	2.17447	0	2.43662	0	5.90417	6.89655	6.26034	13.6227	7.57866	18.4722	637	70	84	227	344	284
470	ENSG00000028203	VEZT	protein_coding	12	95217746	95302790	+	.	.	VEZT	vezatin, adherens junctions transmembrane protein	Plasma Membrane	other	---	1.28618	0	1.64109	0	1.51565	0	75.9108	97.6354	50.7535	83.2965	55.1436	83.5803	8190	991	681	1388	2503	1285
471	ENSG00000028277	POU2F2	protein_coding	19	42086110	42196585	-	.	.	POU2F2	POU class 2 homeobox 2	Nucleus	transcription regulator	---	3.37859	0	1.27652	0	6.06257	1	1.42738	4.82758	14.3839	18.3636	3.98761	24.196	154	49	193	306	181	372
472	ENSG00000028310	BRD9	protein_coding	5	850291	892824	-	.	.	BRD9	bromodomain containing 9	Nucleus	other	---	-1.14227	0	1.18198	0	1.71893	0	76.1889	66.6995	71.9939	85.0969	55.5842	95.5482	8220	677	966	1418	2523	1469
473	ENSG00000028528	SNX1	protein_coding	15	64094123	64146090	+	.	.	SNX1	sorting nexin 1	Cytoplasm	transporter	---	1.00264	0	1.4557	0	1.37232	0	76.9396	77.1428	58.5789	85.2769	54.5047	74.7995	8301	783	786	1421	2474	1150
474	ENSG00000028839	TBPL1	protein_coding	6	133952170	133990432	+	.	.	TBPL1	TATA-box binding protein like 1	Nucleus	transcription regulator	---	2.14642	0	1.86019	0	4.07928	1	5.64465	12.1182	5.73865	10.6821	2.64372	10.7971	609	123	77	178	120	166
475	ENSG00000029153	ARNTL2	protein_coding	12	27332854	27425289	+	.	.	ARNTL2	aryl hydrocarbon receptor nuclear translocator like 2	Nucleus	transcription regulator	---	1.55728	0	-1.20612	0	-2.03572	0	14.487	22.5616	35.2517	29.2258	114.936	56.4573	1563	229	473	487	5217	868
476	ENSG00000029363	BCLAF1	protein_coding	6	136256627	136289851	-	.	.	BCLAF1	BCL2 associated transcription factor 1	Nucleus	transcription regulator	---	-1.1553	0	1.33798	0	-1.0776	0	191.677	165.911	133.479	178.595	104.295	96.784	20680	1684	1791	2976	4734	1488
477	ENSG00000029364	SLC39A9	protein_coding	14	69398015	69462388	+	.	.	SLC39A9	solute carrier family 39 member 9	Other	transporter	---	-1.11749	0	-1.34355	0	1.77967	0	35.3416	31.6256	43.3007	32.2264	16.9198	30.1149	3813	321	581	537	768	463
478	ENSG00000029534	ANK1	protein_coding	8	41653220	41896762	-	.	.	ANK1	ankyrin 1	Plasma Membrane	other	---	6.99766	1	-1.01361	0	8.9437	1	10.8815	76.1576	196.903	194.259	25.1374	224.854	1174	773	2642	3237	1141	3457
479	ENSG00000029559	IBSP	protein_coding	4	87799581	87812435	+	.	.	IBSP	integrin binding sialoprotein	Extracellular Space	other	---	64.7202	1	-2.57486	0	3.52327	0	0.79711	51.7241	37.562	14.5829	12.5136	44.0992	86	525	504	243	568	678
480	ENSG00000029639	TFB1M	protein_coding	6	155257509	155314493	-	.	.	TFB1M	transcription factor B1, mitochondrial	Cytoplasm	transcription regulator	---	1.42865	0	1.06524	0	4.39127	1	18.9638	27.0936	50.0827	53.3506	9.98004	43.839	2046	275	672	889	453	674
481	ENSG00000029725	RABEP1	protein_coding	17	5282265	5385812	+	.	.	RABEP1	rabaptin, RAB GTPase binding effector protein 1	Cytoplasm	transporter	---	-1.07351	0	1.21157	0	1.07225	0	135.379	126.108	95.9919	116.303	85.1058	91.2554	14606	1280	1288	1938	3863	1403
482	ENSG00000029993	HMGB3	protein_coding	X	150980509	150990775	+	.	.	HMGB3	high mobility group box 3	Nucleus	other	---	-1.8082	0	-1.13838	0	1.19375	0	37.0563	20.4926	73.7826	64.8129	40.537	48.392	3998	208	990	1080	1840	744
483	ENSG00000030066	NUP160	protein_coding	11	47778087	47848555	-	.	.	NUP160	nucleoporin 160	Nucleus	other	---	-1.44509	0	1.49416	0	1.76141	0	81.2959	56.2561	64.5411	96.4391	47.1904	83.125	8771	571	866	1607	2142	1278
484	ENSG00000030110	BAK1	protein_coding	6	33572547	33580293	-	.	.	BAK1	BCL2 antagonist/killer 1	Cytoplasm	other	---	1.55591	0	1.72053	0	5.89125	1	3.35528	5.22167	8.12354	13.9828	1.49811	8.84585	362	53	109	233	68	136
485	ENSG00000030304	MUSK	protein_coding	9	110668771	110801620	+	.	.	MUSK	muscle associated receptor tyrosine kinase	Plasma Membrane	kinase	---	14.1541	1	-1.28718	0	2.70228	0	3.26259	46.2069	40.1705	31.2062	20.577	55.6118	352	469	539	520	934	855
486	ENSG00000030419	IKZF2	protein_coding	2	212999691	213152427	-	.	.	IKZF2	IKAROS family zinc finger 2	Nucleus	transcription regulator	---	2.67013	0	-1.29742	0	1.79378	0	13.245	35.3694	46.9526	36.1872	15.5539	27.9035	1429	359	630	603	706	429
487	ENSG00000030582	GRN	protein_coding	17	44345086	44353102	+	.	.	GRN	granulin precursor	Extracellular Space	growth factor	---	-3.0243	0	-1.52698	0	-1.64168	0	104.588	34.5813	92.191	60.372	108.811	66.2788	11284	351	1237	1006	4939	1019
488	ENSG00000031003	FAM13B	protein_coding	5	137937960	138051961	-	.	.	FAM13B	family with sequence similarity 13 member B	Cytoplasm	other	---	1.44309	0	-1.04761	0	1.63821	0	70.9335	102.364	95.2466	90.918	45.1415	73.9539	7653	1039	1278	1515	2049	1137
489	ENSG00000031081	ARHGAP31	protein_coding	3	119294373	119420714	+	.	.	ARHGAP31	Rho GTPase activating protein 31	Cytoplasm	other	---	1.14098	0	-1.38371	0	1.7316	0	125.637	143.35	237.744	171.814	86.692	150.119	13555	1455	3190	2863	3935	2308
490	ENSG00000031691	CENPQ	protein_coding	6	49463378	49493107	+	.	.	CENPQ	centromere protein Q	Nucleus	other	---	1.13341	0	1.59513	0	4.15159	1	7.12764	8.07881	19.8989	31.7463	5.684	23.6106	769	82	267	529	258	363
491	ENSG00000031698	SARS	protein_coding	1	109213918	109238169	+	.	.	SARS	seryl-tRNA synthetase	Cytoplasm	enzyme	---	-1.37933	0	1.31188	0	-2.06771	0	83.576	60.5911	52.4676	68.8337	102.62	49.6278	9017	615	704	1147	4658	763
492	ENSG00000031823	RANBP3	protein_coding	19	5916139	5978142	-	.	.	RANBP3	RAN binding protein 3	Nucleus	other	---	-1.66308	0	1.58258	0	1.34809	0	37.1954	22.3645	26.0102	41.1682	20.0702	27.0579	4013	227	349	686	911	416
493	ENSG00000032219	ARID4A	protein_coding	14	58298385	58373887	+	.	.	ARID4A	AT-rich interaction domain 4A	Nucleus	transcription regulator	---	1.26286	0	-1.00233	0	1.51301	0	173.427	219.015	176.184	175.775	119.122	180.234	18711	2223	2364	2929	5407	2771
494	ENSG00000032389	EIPR1	protein_coding	2	3188925	3377882	-	.	.	EIPR1	EARP complex and GARP complex interacting protein 1	Other	other	---	3.79041	0	-1.4122	0	3.935	0	5.82076	22.0689	34.5809	24.4849	8.32772	32.7817	628	224	464	408	378	504
495	ENSG00000032444	PNPLA6	protein_coding	19	7534004	7561764	+	.	.	PNPLA6	patatin like phospholipase domain containing 6	Cytoplasm	enzyme	---	-1.39107	0	1.57403	0	3.28809	0	41.116	29.5566	51.2006	80.596	26.8999	88.4585	4436	300	687	1343	1221	1360
496	ENSG00000032742	IFT88	protein_coding	13	20567069	20691437	+	.	.	IFT88	intraflagellar transport 88	Cytoplasm	other	---	-1.18223	0	2.14155	0	1.38996	0	62.0819	52.5123	43.5988	93.3785	28.3098	39.351	6698	533	585	1556	1285	605
497	ENSG00000033011	ALG1	protein_coding	16	5033960	5087379	+	.	.	ALG1	ALG1, chitobiosyldiphosphodolichol beta-mannosyltransferase	Cytoplasm	enzyme	---	3.30756	0	1.16078	0	4.58918	1	21.2068	70.1477	89.2844	103.641	30.2706	138.932	2288	712	1198	1727	1374	2136
498	ENSG00000033030	ZCCHC8	protein_coding	12	122471600	122501073	-	.	.	ZCCHC8	zinc finger CCHC-type containing 8	Nucleus	other	---	-1.35127	0	-1.11187	0	1.46927	0	75.0859	55.5665	91.1476	81.9763	56.7959	83.4502	8101	564	1223	1366	2578	1283
500	ENSG00000033100	CHPF2	protein_coding	7	151232489	151238827	+	.	.	CHPF2	chondroitin polymerizing factor 2	Cytoplasm	enzyme	---	-1.88842	0	1.011	0	2.15613	0	9.67654	5.12315	13.415	13.5627	5.3976	11.6427	1044	52	180	226	245	179
501	ENSG00000033122	LRRC7	protein_coding	1	69568398	70151945	+	.	.	LRRC7	leucine rich repeat containing 7	Plasma Membrane	other	---	1.50896	0	-1.05449	0	3.49884	0	51.7102	78.0295	67.5222	64.0327	23.3088	81.5639	5579	792	906	1067	1058	1254
502	ENSG00000033170	FUT8	protein_coding	14	65410592	65744121	+	.	.	FUT8	fucosyltransferase 8	Cytoplasm	enzyme	---	1.54866	0	1.50504	0	3.4745	0	63.4258	98.2265	45.0148	67.7534	17.6689	61.4006	6843	997	604	1129	802	944
503	ENSG00000033178	UBA6	protein_coding	4	67612652	67701179	-	.	.	UBA6	ubiquitin like modifier activating enzyme 6	Cytoplasm	enzyme	---	1.06115	0	-1.20965	0	1.00861	0	76.4113	81.0837	75.5713	62.4724	89.3798	90.1496	8244	823	1014	1041	4057	1386
504	ENSG00000033327	GAB2	protein_coding	11	78215297	78418348	-	.	.	GAB2	GRB2 associated binding protein 2	Cytoplasm	other	---	2.26742	0	1.81384	0	2.21862	0	18.6394	42.266	25.6376	46.5092	17.4706	38.7656	2011	429	344	775	793	596
505	ENSG00000033627	ATP6V0A1	protein_coding	17	42458844	42522611	+	.	.	ATP6V0A1	ATPase H+ transporting V0 subunit a1	Cytoplasm	transporter	---	1.08982	0	-1.04975	0	1.04579	0	105.589	115.074	122.971	117.143	84.7092	88.5886	11392	1168	1650	1952	3845	1362
506	ENSG00000033800	PIAS1	protein_coding	15	68054179	68198603	+	.	.	PIAS1	protein inhibitor of activated STAT 1	Nucleus	transcription regulator	---	1.41464	0	-1.06408	0	1.22103	0	97.5718	138.029	145.851	137.067	90.5034	110.508	10527	1401	1957	2284	4108	1699
507	ENSG00000033867	SLC4A7	protein_coding	3	27372721	27484420	-	.	.	SLC4A7	solute carrier family 4 member 7	Plasma Membrane	transporter	---	1.15144	0	-1.16424	0	1.86701	0	97.2011	111.921	69.3109	59.5318	47.587	88.8488	10487	1136	930	992	2160	1366
508	ENSG00000034053	APBA2	protein_coding	15	28884483	29118315	+	.	.	APBA2	amyloid beta precursor protein binding family A member 2	Cytoplasm	transporter	---	2.06742	0	2.76581	0	5.16452	1	10.4829	21.6749	34.5809	95.659	16.1047	83.19	1131	220	464	1594	731	1279
509	ENSG00000034152	MAP2K3	protein_coding	17	21284672	21315240	+	.	.	MAP2K3	mitogen-activated protein kinase kinase 3	Cytoplasm	kinase	---	-1.38939	0	-1.52074	0	-1.26967	0	19.5755	14.0887	41.4375	27.2454	30.557	24.0659	2112	143	556	454	1387	370
510	ENSG00000034239	EFCAB1	protein_coding	8	48710789	48735311	-	.	.	EFCAB1	EF-hand calcium binding domain 1	Cytoplasm	other	---	4.61003	1	1.45766	0	2.39142	0	1.40885	6.50246	8.27259	12.0624	4.64854	11.1224	152	66	111	201	211	171
511	ENSG00000034510	TMSB10	protein_coding	2	84905625	84906675	+	.	.	TMSB10/TMSB4X	thymosin beta 4 X-linked	Cytoplasm	other	---	-2.77014	0	-2.03226	0	-1.06556	0	164.029	59.2118	125.505	61.7523	90.7237	85.1413	17697	601	1684	1029	4118	1309
512	ENSG00000034533	ASTE1	protein_coding	3	131013875	131027649	-	.	.	ASTE1	asteroid homolog 1	Other	other	---	3.32684	0	1.32716	0	2.57742	0	8.67552	28.867	28.3951	37.6875	17.7129	45.6602	936	293	381	628	804	702
513	ENSG00000034677	RNF19A	protein_coding	8	100257060	100336218	-	.	.	RNF19A	ring finger protein 19A, RBR E3 ubiquitin protein ligase	Nucleus	enzyme	---	-1.41702	0	1.03803	0	-1.13735	0	102.892	72.6108	56.194	58.3316	86.4056	75.9702	11101	737	754	972	3922	1168
514	ENSG00000034693	PEX3	protein_coding	6	143450807	143490010	+	.	.	PEX3	peroxisomal biogenesis factor 3	Cytoplasm	other	---	-1.05323	0	-1.37017	0	1.32538	0	63.1941	60	98.6749	72.0143	57.8093	76.6207	6818	609	1324	1200	2624	1178
515	ENSG00000034713	GABARAPL2	protein_coding	16	75566351	75577881	+	.	.	GABARAPL2	GABA type A receptor associated protein like 2	Cytoplasm	other	---	-1.68153	0	1.3862	0	-1.98311	0	23.8577	14.1872	11.2537	15.6031	25.9305	13.0736	2574	144	151	260	1177	201
516	ENSG00000034971	MYOC	protein_coding	1	171635417	171652683	-	.	.	MYOC	myocilin	Cytoplasm	other	---	29.0774	1	1.15141	0	7.8585	1	1.66837	48.5714	30.3328	34.9269	7.97522	62.7015	180	493	407	582	362	964
517	ENSG00000035115	SH3YL1	protein_coding	2	217730	266398	-	.	.	SH3YL1	SH3 and SYLF domain containing 1	Plasma Membrane	other	---	1.2914	0	-1.09795	0	1.23825	0	15.868	20.4926	30.7055	27.9656	18.5942	23.0252	1712	208	412	466	844	354
518	ENSG00000035141	FAM136A	protein_coding	2	70295975	70302090	-	.	.	FAM136A	family with sequence similarity 136 member A	Cytoplasm	other	---	1.43752	0	3.18059	0	1.37724	0	1.57568	2.26601	1.93772	6.18123	2.97419	4.09771	170	23	26	103	135	63
519	ENSG00000035403	VCL	protein_coding	10	73995193	74121363	+	.	.	VCL	vinculin	Plasma Membrane	enzyme	---	-1.87826	0	-1.45869	0	1.68994	0	730.579	388.965	454.769	311.762	207.951	351.427	78822	3948	6102	5195	9439	5403
520	ENSG00000035499	DEPDC1B	protein_coding	5	60596912	60700190	-	.	.	DEPDC1B	DEP domain containing 1B	Cytoplasm	other	---	4.18517	1	-1.81324	0	4.06961	1	5.7188	23.9409	46.5799	25.6851	8.37178	34.0825	617	243	625	428	380	524
521	ENSG00000035664	DAPK2	protein_coding	15	63907036	64072033	-	.	.	DAPK2	death associated protein kinase 2	Cytoplasm	kinase	---	3.54681	0	-1.5899	0	3.02014	0	7.55401	26.798	38.4564	24.1848	11.39	34.4078	815	272	516	403	517	529
522	ENSG00000035681	NSMAF	protein_coding	8	58583504	58659844	-	.	.	NSMAF	neutral sphingomyelinase activation associated factor	Cytoplasm	other	---	1.10012	0	1.11453	0	1.48541	0	84.8088	93.3004	71.3977	79.5758	59.5939	88.5235	9150	947	958	1326	2705	1361
523	ENSG00000035687	ADSS	protein_coding	1	244408494	244452134	-	.	.	ADSS	adenylosuccinate synthase	Cytoplasm	enzyme	alanosine, adenylosuccinate synthetase inhibitor	-1.14159	0	1.15459	0	-1.29198	0	54.324	47.5862	47.9214	55.331	51.178	39.6112	5861	483	643	922	2323	609
524	ENSG00000035720	STAP1	protein_coding	4	67558728	67607337	+	.	.	STAP1	signal transducing adaptor family member 1	Cytoplasm	other	---	7.64561	1	-1.48233	0	2.72147	0	1.32543	10.1478	14.682	9.90197	4.53839	12.3582	143	103	197	165	206	190
525	ENSG00000035862	TIMP2	protein_coding	17	78852977	78925387	-	.	.	TIMP2	TIMP metallopeptidase inhibitor 2	Extracellular Space	other	---	-1.7265	0	1.26609	0	-2.1387	0	47.289	27.3891	8.71976	11.0422	13.6372	6.37422	5102	278	117	184	619	98
526	ENSG00000035928	RFC1	protein_coding	4	39287456	39366375	-	.	.	RFC1	replication factor C subunit 1	Nucleus	transcription regulator	---	1.40038	0	1.16114	0	1.50448	0	110.103	154.187	152.931	177.575	92.9929	139.908	11879	1565	2052	2959	4221	2151
527	ENSG00000036054	TBC1D23	protein_coding	3	100261000	100325251	+	.	.	TBC1D23	TBC1 domain family member 23	Cytoplasm	other	---	-1.35492	0	-1.23887	0	1.12734	0	69.6822	51.4285	62.0072	50.0499	61.9071	69.7912	7518	522	832	834	2810	1073
528	ENSG00000036257	CUL3	protein_coding	2	224470150	224585397	-	.	.	CUL3	cullin 3	Nucleus	enzyme	---	-1.17715	0	-1.14976	0	-1.021	0	92.3164	78.4236	102.327	88.9977	55.5842	54.441	9960	796	1373	1483	2523	837
529	ENSG00000036448	MYOM2	protein_coding	8	2045040	2165552	+	.	.	MYOM2	myomesin 2	Cytoplasm	other	---	1.0886	0	1.25448	0	7.34995	1	42.6268	46.4039	58.5044	73.3946	11.368	83.5803	4599	471	785	1223	516	1285
530	ENSG00000036473	OTC	protein_coding	X	38352545	38421450	+	.	.	OTC	ornithine carbamoyltransferase	Cytoplasm	enzyme	---	6699.61	1	2.77216	0	3.9573	0	0	14.1872	15.2782	42.3684	11.8967	47.0911	0	144	205	706	540	724
531	ENSG00000036530	CYP46A1	protein_coding	14	99684304	99727301	+	.	.	CYP46A1	cytochrome P450 family 46 subfamily A member 1	Cytoplasm	enzyme	---	108.1	1	-1.15333	0	6.84395	1	0.0926872	10.2463	30.1093	26.1052	3.43684	23.5456	10	104	404	435	156	362
532	ENSG00000036549	AC118549.1	protein_coding	1	77562416	77683419	-	.	.	ZZZ3	zinc finger ZZ-type containing 3	Nucleus	transcription regulator	---	1.15702	0	-1.03663	0	1.20081	0	63.7781	73.793	67.0006	64.6328	45.1195	54.1808	6881	749	899	1077	2048	833
533	ENSG00000036565	SLC18A1	protein_coding	8	20144855	20183206	-	.	.	SLC18A1	solute carrier family 18 member A1	Plasma Membrane	transporter	deserpidine/methyclothiazide, deserpidine, methamphetamine, reserpine/trichloromethiazide, chlorothiazide/reserpine, chlorthalidone/reserpine, hydroflumethiazide/reserpine, polythiazide/reserpine, hydrochlorothiazide/reserpine, reserpine	20375.9	1	1.01503	0	4.21909	1	0	43.1527	21.1659	21.4843	10.0021	42.2129	0	438	284	358	454	649
534	ENSG00000036672	USP2	protein_coding	11	119355215	119381726	-	.	.	USP2	ubiquitin specific peptidase 2	Cytoplasm	peptidase	---	2.19843	0	-1.07627	0	2.05447	0	7.57254	16.6502	26.1593	24.3048	14.7828	30.3751	817	169	351	405	671	467
535	ENSG00000036828	CASR	protein_coding	3	122183683	122291629	+	.	.	CASR	calcium sensing receptor	Plasma Membrane	G-protein coupled receptor	cinacalcet	24795.1	1	-1.25906	0	5.30092	1	0	52.5123	76.3165	60.612	12.095	64.1324	0	533	1024	1010	549	986
536	ENSG00000037042	TUBG2	protein_coding	17	42659305	42667006	+	.	.	TUBG2	tubulin gamma 2	Cytoplasm	other	epothilone B, colchicine/probenecid, larotaxel, eribulin, davunetide, vintafolide, milataxel, cevipabulin, gemcitabine/paclitaxel, docetaxel/prednisone, capecitabine/docetaxel, paclitaxel/trastuzumab, cyclophosphamide/prednisone/vincristine, docetaxel/hydrocortisone, cyclophosphamide/docetaxel, gemcitabine/vinorelbine, cyclophosphamide/daunorubicin/imatinib/prednisone/vincristine, cyclophosphamid…	-1.77604	0	-1.35707	0	2.47396	0	41.9966	23.6453	46.5054	34.2668	20.9515	51.8393	4531	240	624	571	951	797
537	ENSG00000037241	RPL26L1	protein_coding	5	172958729	172969771	+	.	.	RPL26L1	ribosomal protein L26 like 1	Cytoplasm	other	---	2.22327	0	1.31001	0	1.45678	0	6.24712	13.8916	13.1914	17.2834	8.48194	12.3582	674	141	177	288	385	190
538	ENSG00000037280	FLT4	protein_coding	5	180601506	180649624	-	.	.	FLT4	fms related tyrosine kinase 4	Plasma Membrane	transmembrane receptor	sunitinib, pazopanib, axitinib, CEP 7055, lenvatinib, tivozanib, BMS-690514, motesanib, telatinib, cabozantinib, nintedanib, XL844, regorafenib, bortezomib/sorafenib, lapatinib/pazopanib, dexamethasone/lenalidomide/sorafenib, bevacizumab/sorafenib, JNJ-26483327, glesatinib, cabozantinib/erlotinib, famitinib, lucitanib, IMC-3C5, cytarabine/idarubicin/sorafenib, 5-azacytidine/sorafenib, decitabine/…	1.58058	0	1.9925	0	7.36627	1	7.91549	12.5123	22.2838	44.4088	6.2568	46.1155	854	127	299	740	284	709
539	ENSG00000037474	NSUN2	protein_coding	5	6599239	6633291	-	.	.	NSUN2	NOP2/Sun RNA methyltransferase family member 2	Nucleus	enzyme	---	-1.8353	0	1.20534	0	-1.05533	0	93.1228	50.7389	72.5901	87.4974	83.0569	78.7021	10047	515	974	1458	3770	1210
540	ENSG00000037637	FBXO42	protein_coding	1	16246839	16352454	-	.	.	FBXO42	F-box protein 42	Other	other	---	1.58626	0	-1.0479	0	1.78196	0	17.6384	27.9803	35.0281	33.4266	18.1756	32.3914	1903	284	470	557	825	498
541	ENSG00000037749	MFAP3	protein_coding	5	154038906	154220478	+	.	.	MFAP3	microfibril associated protein 3	Extracellular Space	other	---	1.80139	0	1.24356	0	1.24934	0	14.8207	26.6995	20.9423	26.0452	14.6286	18.2771	1599	271	281	434	664	281
542	ENSG00000037757	MRI1	protein_coding	19	13764532	13774282	+	.	.	MRI1	methylthioribose-1-phosphate isomerase 1	Cytoplasm	translation regulator	---	1.86918	0	2.00257	0	1.70779	0	5.53343	10.3448	3.65187	7.32145	4.34011	7.4149	597	105	49	122	197	114
543	ENSG00000037897	METTL1	protein_coding	12	57768471	57772793	-	.	.	METTL1	methyltransferase like 1	Nucleus	enzyme	---	2.15881	0	1.21762	0	5.85323	1	2.91965	6.30541	9.01787	10.9822	1.65233	9.69141	315	64	121	183	75	149
544	ENSG00000037965	HOXC8	protein_coding	12	54009106	54012362	+	.	.	HOXC8	homeobox C8	Nucleus	transcription regulator	---	1.88701	0	3.14915	0	2.78366	0	3.96701	7.48768	2.75753	8.70173	3.89949	10.8622	428	76	37	145	177	167
545	ENSG00000038002	AGA	protein_coding	4	177430770	177442503	-	.	.	AGA	aspartylglucosaminidase	Cytoplasm	enzyme	---	3.00174	0	-1.01609	0	1.73585	0	23.663	71.0344	59.0261	58.0915	50.5832	87.8081	2553	721	792	968	2296	1350
547	ENSG00000038219	BOD1L1	protein_coding	4	13568738	13627723	-	.	.	BOD1L1	biorientation of chromosomes in cell division 1 like 1	Nucleus	other	---	1.5553	0	1.01447	0	1.28506	0	249.773	388.473	381.732	387.257	219.869	282.547	26948	3943	5122	6453	9980	4344
548	ENSG00000038274	MAT2B	protein_coding	5	163503114	163519336	+	.	.	MAT2B	methionine adenosyltransferase 2B	Cytoplasm	enzyme	---	1.22862	0	-1.36869	0	1.06196	0	19.3253	23.7438	25.7121	18.7837	20.8854	22.1797	2085	241	345	313	948	341
549	ENSG00000038295	TLL1	protein_coding	4	165873258	166103895	+	.	.	TLL1	tolloid like 1	Extracellular Space	peptidase	---	3.95726	0	-1.7478	0	3.1904	0	30.9946	122.66	146.745	83.9567	58.977	188.169	3344	1245	1969	1399	2677	2893
550	ENSG00000038358	EDC4	protein_coding	16	67873023	67884503	+	.	.	EDC4	enhancer of mRNA decapping 4	Cytoplasm	other	---	-3.68517	0	1.30598	0	1.54899	0	28.3252	7.68472	27.7989	36.3072	13.8134	21.3992	3056	78	373	605	627	329
551	ENSG00000038382	TRIO	protein_coding	5	14143702	14532128	+	.	.	TRIO	trio Rho guanine nucleotide exchange factor	Cytoplasm	kinase	---	-1.26535	0	1.28598	0	1.34418	0	335.722	265.32	227.683	292.798	200.57	269.603	36221	2693	3055	4879	9104	4145
552	ENSG00000038427	VCAN	protein_coding	5	83471465	83582303	+	.	.	VCAN	versican	Extracellular Space	other	---	-1.82327	0	1.61036	0	1.90451	0	9327.25	5115.66	1265.86	2038.48	300.194	571.728	1006315	51924	16985	33968	13626	8790
553	ENSG00000038532	CLEC16A	protein_coding	16	10944488	11182189	+	.	.	CLEC16A	C-type lectin domain containing 16A	Cytoplasm	other	---	1.25504	0	1.08446	0	1.39135	0	46.1582	57.931	62.7525	68.0535	41.0438	57.1078	4980	588	842	1134	1863	878
554	ENSG00000038945	MSR1	protein_coding	8	16107878	16567490	-	.	.	MSR1	macrophage scavenger receptor 1	Plasma Membrane	transmembrane receptor	---	1.68713	0	1.32612	0	1.92981	0	32.8761	55.4679	44.1205	58.5116	24.3663	47.0261	3547	563	592	975	1106	723
555	ENSG00000039068	CDH1	protein_coding	16	68737225	68835548	+	.	.	CDH1	cadherin 1	Plasma Membrane	other	---	-1.40785	0	-1.06184	0	1.03964	0	425.545	302.266	589.441	555.11	691.884	719.311	45912	3068	7909	9250	31405	11059
556	ENSG00000039123	MTREX	protein_coding	5	55307760	55425581	+	.	.	MTREX	Mtr4 exosome RNA helicase	Nucleus	other	---	-1.26212	0	1.01356	0	-1.15567	0	141.756	112.315	128.188	129.926	90.5034	78.3118	15294	1140	1720	2165	4108	1204
557	ENSG00000039139	DNAH5	protein_coding	5	13690331	13944543	-	.	.	DNAH5	dynein axonemal heavy chain 5	Cytoplasm	enzyme	---	63.8051	1	1.02229	0	4.16815	1	5.82076	371.527	437.926	447.689	157.808	657.78	628	3771	5876	7460	7163	10113
558	ENSG00000039319	ZFYVE16	protein_coding	5	80408013	80479350	+	.	.	ZFYVE16	zinc finger FYVE-type containing 16	Nucleus	transporter	---	-1.18606	0	1.13846	0	1.0834	0	116.035	97.8324	77.4345	88.1575	66.82	72.3929	12519	993	1039	1469	3033	1113
559	ENSG00000039523	RIPOR1	protein_coding	16	67518418	67546788	+	.	.	RIPOR1	RHO family interacting cell polarization regulator 1	Cytoplasm	other	---	1.70484	0	-1.52377	0	-1.02321	0	71.3691	121.675	176.035	115.523	86.0531	84.1006	7700	1235	2362	1925	3906	1293
560	ENSG00000039537	C6	protein_coding	5	41142234	41261438	-	.	.	C6	complement C6	Extracellular Space	other	---	33.8491	1	-1.54235	0	3.05683	0	3.28113	111.133	170.222	110.362	62.7884	191.942	354	1128	2284	1839	2850	2951
561	ENSG00000039560	RAI14	protein_coding	5	34656237	34832627	+	.	.	RAI14	retinoic acid induced 14	Nucleus	transcription regulator	---	1.12781	0	-1.59397	0	2.6372	0	151.303	170.64	213.224	133.767	53.271	140.493	16324	1732	2861	2229	2418	2160
562	ENSG00000039600	SOX30	protein_coding	5	157625679	157671480	-	.	.	SOX30	SRY-box 30	Nucleus	transcription regulator	---	262.53	1	-1.23048	0	2.90219	0	0.111225	29.7537	48.4431	39.3678	10.5308	30.5702	12	302	650	656	478	470
563	ENSG00000039650	PNKP	protein_coding	19	49859882	49878351	-	.	.	PNKP	polynucleotide kinase 3'-phosphatase	Nucleus	kinase	---	-2.07961	0	1.03837	0	3.08824	0	71.5082	34.3842	55.5978	57.7315	29.6097	91.4505	7715	349	746	962	1344	1406
564	ENSG00000039987	BEST2	protein_coding	19	12751702	12758458	+	.	.	BEST2	bestrophin 2	Plasma Membrane	ion channel	---	207.844	1	1.12502	0	12.8302	1	0.00926872	2.36453	10.8811	12.2424	1.03546	13.3338	1	24	146	204	47	205
565	ENSG00000040199	PHLPP2	protein_coding	16	71637835	71724701	-	.	.	PHLPP2	PH domain and leucine rich repeat protein phosphatase 2	Cytoplasm	enzyme	---	3.98714	0	-1.0486	0	3.67247	0	17.1471	68.3743	86.5269	82.5164	35.0293	128.655	1850	694	1161	1375	1590	1978
566	ENSG00000040275	SPDL1	protein_coding	5	169583634	169604778	+	.	.	SPDL1	spindle apparatus coiled-coil protein 1	Nucleus	other	---	1.97348	0	1.33088	0	1.60578	0	18.3706	36.2561	30.7055	40.8681	17.2943	27.7734	1982	368	412	681	785	427
567	ENSG00000040341	STAU2	protein_coding	8	73420369	73747708	-	.	.	STAU2	staufen double-stranded RNA binding protein 2	Cytoplasm	other	---	1.46101	0	1.19655	0	1.84961	0	33.3118	48.6699	32.047	38.3476	25.0713	46.3757	3594	494	430	639	1138	713
568	ENSG00000040487	PQLC2	protein_coding	1	19312326	19329300	+	.	.	PQLC2	PQ loop repeat containing 2	Cytoplasm	transporter	---	-2.21244	0	1.49811	0	2.5985	0	2.83623	1.28079	4.84431	7.26144	2.77591	7.21978	306	13	65	121	126	111
569	ENSG00000040531	CTNS	protein_coding	17	3636468	3661542	+	.	.	CTNS	cystinosin, lysosomal cystine transporter	Cytoplasm	transporter	---	-1.4466	0	1.61603	0	1.51034	0	64.2786	44.4335	63.7213	102.98	40.8675	61.7258	6935	451	855	1716	1855	949
570	ENSG00000040608	RTN4R	protein_coding	22	20241415	20283246	-	.	.	RTN4R	reticulon 4 receptor	Plasma Membrane	transmembrane receptor	---	-1.62619	0	1.54578	0	5.89526	1	0.481973	0.295566	8.42165	13.0226	2.13701	12.6183	52	3	113	217	97	194
571	ENSG00000040633	PHF23	protein_coding	17	7235028	7239722	-	.	.	PHF23	PHD finger protein 23	Nucleus	other	---	-1.28815	0	-1.03441	0	1.3393	0	11.1688	8.66994	26.7555	25.8651	13.7914	18.4722	1205	88	359	431	626	284
572	ENSG00000040731	CDH10	protein_coding	5	24487100	24644978	-	.	.	CDH10	cadherin 10	Plasma Membrane	other	---	21399.3	1	-1.11804	0	2.30763	0	0	45.3202	45.7601	40.9281	24.3222	56.1321	0	460	614	682	1104	863
573	ENSG00000040933	INPP4A	protein_coding	2	98444854	98594390	+	.	.	INPP4A	inositol polyphosphate-4-phosphatase type I A	Cytoplasm	phosphatase	---	1.33909	0	1.3278	0	2.94333	0	36.6392	49.064	39.4998	52.4504	22.5377	66.3439	3953	498	530	874	1023	1020
574	ENSG00000041353	RAB27B	protein_coding	18	54717860	54895516	+	.	.	RAB27B	RAB27B, member RAS oncogene family	Cytoplasm	enzyme	---	1.40195	0	1.06628	0	-1.39395	0	5.19975	7.29063	5.51506	5.88117	14.8709	10.6671	561	74	74	98	675	164
575	ENSG00000041357	PSMA4	protein_coding	15	78540405	78552419	+	.	.	PSMA4	proteasome subunit alpha 4	Cytoplasm	peptidase	---	-1.05077	0	-1.92032	0	-1.51035	0	53.2117	50.6404	85.6325	44.5888	65.0355	43.0585	5741	514	1149	743	2952	662
576	ENSG00000041515	MYO16	protein_coding	13	108596152	109208007	+	.	.	MYO16	myosin XVI	Nucleus	other	---	34.7083	1	1.15235	0	2.50344	0	2.59524	90.1477	71.3977	82.2763	32.7601	82.0192	280	915	958	1371	1487	1261
577	ENSG00000041802	LSG1	protein_coding	3	194640788	194672477	-	.	.	LSG1	large 60S subunit nuclear export GTPase 1	Cytoplasm	enzyme	---	1.41162	0	1.3888	0	1.50904	0	26.87	37.931	36.2951	50.41	35.558	53.6605	2899	385	487	840	1614	825
578	ENSG00000041880	PARP3	protein_coding	3	51942345	51948867	+	.	.	PARP3	poly(ADP-ribose) polymerase family member 3	Nucleus	enzyme	rucaparib, olaparib	-3.89454	0	1.38492	0	1.24212	0	8.06379	2.06896	10.6575	14.7629	8.06335	10.0166	870	21	143	246	366	154
579	ENSG00000041982	TNC	protein_coding	9	115019578	115118257	-	.	.	TNC	tenascin C	Extracellular Space	other	F16-IL2 fusion protein	-1.29787	0	-2.74816	0	-2.49872	0	663.77	511.428	378.676	137.787	485.629	194.349	71614	5191	5081	2296	22043	2988
580	ENSG00000041988	THAP3	protein_coding	1	6624866	6635586	+	.	.	THAP3	THAP domain containing 3	Nucleus	transcription regulator	---	-6.18682	-1	2.75049	0	6.3121	1	3.05868	0.49261	6.4094	17.6435	2.81997	17.8218	330	5	86	294	128	274
581	ENSG00000042062	RIPOR3	protein_coding	20	50586108	50691528	-	.	.	RIPOR3	RIPOR family member 3	Other	other	---	1.24101	0	2.71842	0	3.41855	0	4.92169	6.10837	10.6575	28.9858	5.83822	19.9682	531	62	143	483	265	307
582	ENSG00000042088	TDP1	protein_coding	14	89954939	90044768	+	.	.	TDP1	tyrosyl-DNA phosphodiesterase 1	Nucleus	enzyme	---	3.8396	0	-1.00149	0	2.46771	0	44.184	169.655	188.779	188.497	64.8372	160.006	4767	1722	2533	3141	2943	2460
583	ENSG00000042286	AIFM2	protein_coding	10	70098223	70132934	-	.	.	AIFM2	apoptosis inducing factor, mitochondria associated 2	Cytoplasm	enzyme	---	11.5209	1	2.51675	0	4.74108	1	0.417092	4.82758	5.81317	14.6429	2.86403	13.594	45	49	78	244	130	209
584	ENSG00000042304	C2orf83	protein_coding	2	227610090	227648606	-	.	.	C2orf83	chromosome 2 open reading frame 83	Other	transporter	---	1081.74	1	-1.83993	0	5.61667	1	0.00926872	12.3153	24.5197	13.3226	1.87264	10.537	1	125	329	222	85	162
585	ENSG00000042317	SPATA7	protein_coding	14	88384924	88470350	+	.	.	SPATA7	spermatogenesis associated 7	Cytoplasm	other	---	2.44065	0	1.20053	0	2.97056	0	55.0191	134.286	115.071	138.147	31.6806	94.1172	5936	1363	1544	2302	1438	1447
586	ENSG00000042429	MED17	protein_coding	11	93784227	93814963	+	.	.	MED17	mediator complex subunit 17	Nucleus	transcription regulator	---	21.8754	1	-1.17492	0	1.96009	0	0.407824	8.96551	3.94998	3.36067	3.15043	6.17909	44	91	53	56	143	95
587	ENSG00000042445	RETSAT	protein_coding	2	85342088	85354620	-	.	.	RETSAT	retinol saturase	Cytoplasm	enzyme	---	1.21103	0	-1.41422	0	1.55867	0	11.3078	13.6946	33.6121	23.7647	13.7694	21.4642	1220	139	451	396	625	330
588	ENSG00000042493	CAPG	protein_coding	2	85394748	85418432	-	.	.	CAPG	capping actin protein, gelsolin like	Nucleus	other	---	-1.58598	0	1.25244	0	-3.09575	0	22.1893	13.9901	15.4273	19.3238	34.0379	10.9923	2394	142	207	322	1545	169
589	ENSG00000042753	AP2S1	protein_coding	19	46838136	46850992	-	.	.	AP2S1	adaptor related protein complex 2 subunit sigma 1	Cytoplasm	transporter	---	-2.0286	0	2.0628	0	1.39244	0	5.59831	2.75862	2.23584	4.62092	9.34114	13.0086	604	28	30	77	424	200
590	ENSG00000042781	USH2A	protein_coding	1	215622894	216423396	-	.	.	USH2A	usherin	Extracellular Space	other	---	349.12	1	-1.18496	0	3.32203	0	1.27908	447.29	524.378	442.528	174.155	578.558	138	4540	7036	7374	7905	8895
591	ENSG00000042813	ZPBP	protein_coding	7	49850421	50121329	-	.	.	ZPBP	zona pellucida binding protein	Nucleus	other	---	9.97125	1	-1.19141	0	5.57528	1	0.926872	9.26108	24.6687	20.7041	3.21653	17.9519	100	94	331	345	146	276
592	ENSG00000042832	TG	protein_coding	8	132866958	133134903	+	.	.	TG	thyroglobulin	Extracellular Space	other	---	21.6717	1	1.03392	0	6.80505	1	14.2182	308.177	342.456	354.07	75.1037	511.108	1534	3128	4595	5900	3409	7858
593	ENSG00000042980	ADAM28	protein_coding	8	24294040	24359018	+	.	.	ADAM28	ADAM metallopeptidase domain 28	Plasma Membrane	peptidase	---	1.4852	0	1.53175	0	2.33593	0	32.5703	48.3743	30.5564	46.8093	26.283	61.4006	3514	491	410	780	1193	944
594	ENSG00000043039	BARX2	protein_coding	11	129375940	129452279	+	.	.	BARX2	BARX homeobox 2	Nucleus	transcription regulator	---	-1.88782	0	1.14446	0	1.45969	0	10.6034	5.61576	10.4339	11.9424	9.98004	14.5696	1144	57	140	199	453	224
595	ENSG00000043093	DCUN1D1	protein_coding	3	182938074	182985953	-	.	.	DCUN1D1	defective in cullin neddylation 1 domain containing 1	Nucleus	other	---	1.10653	0	1.76289	0	1.12953	0	23.5055	26.0098	18.8556	33.2466	26.8338	30.31	2536	264	253	554	1218	466
596	ENSG00000043143	JADE2	protein_coding	5	134524312	134583230	+	.	.	JADE2	jade family PHD finger 2	Nucleus	enzyme	---	-1.15112	0	-1.37351	0	1.75722	0	16.3315	14.1872	31.0781	22.6245	12.1391	21.3341	1762	144	417	377	551	328
597	ENSG00000043355	ZIC2	protein_coding	13	99981772	99986773	+	.	.	ZIC2	Zic family member 2	Nucleus	transcription regulator	---	47.8293	1	1.26517	0	2.37674	0	0.185374	8.96551	11.999	15.183	4.86885	11.5777	20	91	161	253	221	178
598	ENSG00000043462	LCP2	protein_coding	5	170246237	170298227	-	.	.	LCP2	lymphocyte cytosolic protein 2	Cytoplasm	other	---	1.55744	0	-1.67348	0	1.01307	0	38.6506	60.197	84.3655	50.41	73.3853	74.3442	4170	611	1132	840	3331	1143
599	ENSG00000043514	TRIT1	protein_coding	1	39841022	39883511	-	.	.	TRIT1	tRNA isopentenyltransferase 1	Cytoplasm	enzyme	---	1.60545	0	1.50167	0	2.01105	0	13.7455	22.0689	28.1715	42.3084	17.6248	35.4484	1483	224	378	705	800	545
600	ENSG00000043591	ADRB1	protein_coding	10	114044056	114046908	+	.	.	ADRB1	adrenoceptor beta 1	Plasma Membrane	G-protein coupled receptor	articaine/epinephrine, bupivacaine/epinephrine, carteolol, dipivefrin, epinephrine/prilocaine, epinephrine/lidocaine, KUL 7211, celiprolol, myogane, practolol, nebivolol, bopindolol, latanoprost/timolol, epinephrine/methotrexate, nebivolol/valsartan, bisoprolol/hydrochlorothiazide, amiodarone, carvedilol, ephedrine, guanethidine, levalbuterol, propranolol, dexamethasone/olanzapine, betaxolol, pin…	76.4194	1	3.86521	0	5.64876	1	0.0185374	1.57635	1.63961	6.36126	0.837178	4.74814	2	16	22	106	38	73
601	ENSG00000044012	GUCA2B	protein_coding	1	42153421	42155824	+	.	.	GUCA2B	guanylate cyclase activator 2B	Extracellular Space	other	---	1	0	3.36438	0	9.53615	1	0	0	1.11792	3.78075	0.044062	0.455301	0	0	15	63	2	7
602	ENSG00000044090	CUL7	protein_coding	6	43037617	43053945	-	.	.	CUL7	cullin 7	Cytoplasm	other	---	-1.19927	0	1.28281	0	3.8961	0	79.1641	66.0098	97.6315	125.245	35.7563	139.322	8541	670	1310	2087	1623	2142
603	ENSG00000044115	CTNNA1	protein_coding	5	138610967	138935034	+	.	.	CTNNA1	catenin alpha 1	Plasma Membrane	other	---	-2.52431	0	1.14557	0	-3.07519	0	485.217	192.217	245.271	280.976	323.041	105.044	52350	1951	3291	4682	14663	1615
604	ENSG00000044446	PHKA2	protein_coding	X	18892300	18984598	-	.	.	PHKA2	phosphorylase kinase regulatory subunit alpha 2	Cytoplasm	kinase	---	1.08973	0	1.65571	0	3.22779	0	117.351	127.882	104.637	173.254	37.2765	120.33	12661	1298	1404	2887	1692	1850
605	ENSG00000044459	CNTLN	protein_coding	9	17134982	17503923	+	.	.	CNTLN	centlein	Cytoplasm	other	---	1.71446	0	-1.13255	0	1.76456	0	85.1054	145.911	85.707	75.675	44.1942	77.9866	9182	1481	1150	1261	2006	1199
606	ENSG00000044524	EPHA3	protein_coding	3	89107524	89482134	+	.	.	EPHA3	EPH receptor A3	Plasma Membrane	kinase	anti-EphA3 monoclonal antibody KB004	1.29351	0	-1.39316	0	2.57646	0	21.0215	27.1921	40.4686	29.0458	14.0337	36.1639	2268	276	543	484	637	556
607	ENSG00000044574	HSPA5	protein_coding	9	125234853	125241330	-	.	.	HSPA5	heat shock protein family A (Hsp70) member 5	Cytoplasm	enzyme	---	-2.29169	0	-1.20921	0	-2.5481	0	258.523	112.808	99.3456	82.1563	244.302	95.8734	27892	1145	1333	1369	11089	1474
608	ENSG00000046604	DSG2	protein_coding	18	31498043	31549008	+	.	.	DSG2	desmoglein 2	Plasma Membrane	other	---	-1.0302	0	1.5418	0	4.47267	1	248.569	241.281	356.69	549.949	76.2713	341.151	26818	2449	4786	9164	3462	5245
609	ENSG00000046647	GEMIN8	protein_coding	X	14008279	14029893	-	.	.	GEMIN8	gem nuclear organelle associated protein 8	Cytoplasm	other	---	-1.41734	0	-1.52654	0	1.68956	0	4.05043	2.85714	7.97448	5.22104	2.57763	4.35788	437	29	107	87	117	67
610	ENSG00000046651	OFD1	protein_coding	X	13734745	13769353	+	.	.	OFD1	OFD1, centriole and centriolar satellite protein	Plasma Membrane	other	---	1.08117	0	1.12969	0	1.84657	0	148.17	160.197	161.651	182.616	93.0589	171.844	15986	1626	2169	3043	4224	2642
611	ENSG00000046653	GPM6B	protein_coding	X	13771031	13938638	-	.	.	GPM6B	glycoprotein M6B	Plasma Membrane	other	---	2.10567	0	1.11318	0	1.53011	0	7.90622	16.6502	11.1047	12.3625	9.60552	14.6997	853	169	149	206	436	226
612	ENSG00000046774	MAGEC2	protein_coding	X	142202345	142205290	-	.	.	MAGEC2	MAGE family member C2	Other	other	---	5.13316	1	-1.62979	0	8.20779	1	0.861991	4.43349	4.99337	3.06061	0.947333	7.80516	93	45	67	51	43	120
613	ENSG00000046889	PREX2	protein_coding	8	67952118	68237030	+	.	.	PREX2	phosphatidylinositol-3,4,5-trisphosphate dependent Rac exchange factor 2	Cytoplasm	other	---	1.12166	0	1.10483	0	2.35105	0	142.469	159.803	105.159	116.183	48.5784	114.216	15371	1622	1411	1936	2205	1756
614	ENSG00000047056	WDR37	protein_coding	10	1049538	1132297	+	.	.	WDR37	WD repeat domain 37	Other	other	---	1.03833	0	1.77801	0	1.96474	0	22.0132	22.8571	19.3027	34.3268	13.5711	26.6676	2375	232	259	572	616	410
615	ENSG00000047188	YTHDC2	protein_coding	5	113513683	113595285	+	.	.	YTHDC2	YTH domain containing 2	Cytoplasm	enzyme	---	-1.0314	0	1.05234	0	1.56627	0	99.6851	96.6502	114.624	120.624	69.64	109.077	10755	981	1538	2010	3161	1677
616	ENSG00000047230	CTPS2	protein_coding	X	16588003	16712936	-	.	.	CTPS2	CTP synthase 2	Cytoplasm	enzyme	---	-1.67967	0	-1.03149	0	2.4491	0	39.8833	23.7438	37.6366	36.4872	12.1611	29.7897	4303	241	505	608	552	458
617	ENSG00000047249	ATP6V1H	protein_coding	8	53715557	53843558	-	.	.	ATP6V1H	ATPase H+ transporting V1 subunit H	Cytoplasm	transporter	---	1.57525	0	1.31368	0	1.26402	0	19.3253	30.4433	22.6565	29.7659	22.8461	28.8791	2085	309	304	496	1037	444
618	ENSG00000047315	POLR2B	protein_coding	4	56977722	57031168	+	.	.	POLR2B	RNA polymerase II subunit B	Nucleus	enzyme	---	-1.69063	0	-1.24527	0	1.18135	0	193.383	114.384	136.461	109.582	124.101	146.607	20864	1161	1831	1826	5633	2254
619	ENSG00000047346	FAM214A	protein_coding	15	52581317	52709817	-	.	.	FAM214A	family with sequence similarity 214 member A	Other	other	---	2.0534	0	1.16947	0	1.08719	0	32.9132	67.5862	46.9526	54.9109	54.2624	58.994	3551	686	630	915	2463	907
620	ENSG00000047365	ARAP2	protein_coding	4	35948221	36244509	-	.	.	ARAP2	ArfGAP with RhoGAP domain, ankyrin repeat and PH domain 2	Cytoplasm	other	---	1.17694	0	1.22074	0	-1.41272	0	74.5854	87.7832	102.252	124.825	134.433	95.1579	8047	891	1372	2080	6102	1463
621	ENSG00000047410	TPR	protein_coding	1	186311652	186375693	-	.	.	TPR	translocated promoter region, nuclear basket protein	Nucleus	other	---	-1.21792	0	1.19899	0	-1.04083	0	654.798	537.635	593.465	711.561	391.909	376.534	70646	5457	7963	11857	17789	5789
622	ENSG00000047457	CP	protein_coding	3	149162410	149222055	-	.	.	CP	ceruloplasmin	Extracellular Space	enzyme	---	4.421	1	-1.01	0	3.14905	0	22.5508	99.7044	92.191	91.2781	38.9728	122.736	2433	1012	1237	1521	1769	1887
623	ENSG00000047578	KIAA0556	protein_coding	16	27550133	27780369	+	.	.	KIAA0556	KIAA0556	Extracellular Space	other	---	-1.19692	0	1.553	0	2.87011	0	57.429	47.9803	60.6657	94.2187	34.8971	100.166	6196	487	814	1570	1584	1540
624	ENSG00000047579	DTNBP1	protein_coding	6	15522801	15663058	-	.	.	DTNBP1	dystrobrevin binding protein 1	Plasma Membrane	other	---	4.53639	1	1.05902	0	2.37195	0	22.4766	101.97	97.1843	102.92	39.4575	93.5969	2425	1035	1304	1715	1791	1439
625	ENSG00000047597	XK	protein_coding	X	37685756	37732130	+	.	.	XK	X-linked Kx blood group	Plasma Membrane	transporter	zanamivir	943.3	1	2.88613	0	8.09695	1	0.00926872	10.7389	5.96223	17.2234	3.54699	28.749	1	109	80	287	161	442
626	ENSG00000047617	ANO2	protein_coding	12	5531869	5946232	-	.	.	ANO2	anoctamin 2	Plasma Membrane	ion channel	---	8.54067	1	1.04061	0	4.30628	1	5.95052	50.8374	51.4988	53.5906	17.1401	73.8238	642	516	691	893	778	1135
627	ENSG00000047621	C12orf4	protein_coding	12	4487728	4538508	-	.	.	C12orf4	chromosome 12 open reading frame 4	Cytoplasm	other	---	1.59313	0	1.05815	0	2.11893	0	19.9741	31.8226	37.4875	39.6679	16.0826	34.0825	2155	323	503	661	730	524
628	ENSG00000047634	SCML1	protein_coding	X	17737449	17754988	+	.	.	SCML1	Scm polycomb group protein like 1	Nucleus	transcription regulator	---	1.56729	0	-1.90008	0	1.38661	0	6.03394	9.45812	14.831	7.80155	6.19071	8.58568	651	96	199	130	281	132
629	ENSG00000047644	WWC3	protein_coding	X	10015562	10144478	+	.	.	WWC3	WWC family member 3	Cytoplasm	other	---	-2.39482	0	1.53206	0	1.39519	0	44.3601	18.5222	17.6631	27.0654	21.304	29.7247	4786	188	237	451	967	457
630	ENSG00000047648	ARHGAP6	protein_coding	X	11137543	11665701	-	.	.	ARHGAP6	Rho GTPase activating protein 6	Cytoplasm	other	---	2.77158	0	-1.24179	0	3.31735	0	6.00613	16.6502	25.4885	20.5241	6.38899	21.204	648	169	342	342	290	326
631	ENSG00000047662	FAM184B	protein_coding	4	17629306	17781512	-	.	.	FAM184B	family with sequence similarity 184 member B	Other	other	---	7.89214	1	1.28693	0	3.38804	0	6.3398	50.0492	35.2517	45.369	17.2943	58.6038	684	508	473	756	785	901
632	ENSG00000047849	MAP4	protein_coding	3	47850690	48089272	-	.	.	MAP4	microtubule associated protein 4	Cytoplasm	other	---	-1.33683	0	-1.18874	0	-1.59688	0	428.576	320.591	278.436	234.226	353.355	221.276	46239	3254	3736	3903	16039	3402
633	ENSG00000047932	GOPC	protein_coding	6	117560269	117602542	-	.	.	GOPC	golgi associated PDZ and coiled-coil motif containing	Cytoplasm	transporter	---	-1.27711	0	1.81845	0	1.13005	0	32.5888	25.5172	14.682	26.7053	18.4179	20.8138	3516	259	197	445	836	320
634	ENSG00000047936	ROS1	protein_coding	6	117288300	117425855	-	.	.	ROS1	ROS proto-oncogene 1, receptor tyrosine kinase	Plasma Membrane	kinase	crizotinib, cabozantinib, ceritinib, brigatinib, cabozantinib/erlotinib, entrectinib, lorlatinib, DS-6051b, ROS1 inhibitor, TPX-0005, crizotinib/erlotinib, crizotinib/gefitinib, crizotinib/pazopanib, cabozantinib/nivolumab, crizotinib/vemurafenib	32.071	1	1.11073	0	3.4693	0	3.42016	109.754	110.003	122.184	36.5935	126.964	369	1114	1476	2036	1661	1952
635	ENSG00000048028	USP28	protein_coding	11	113797874	113875570	-	.	.	USP28	ubiquitin specific peptidase 28	Nucleus	peptidase	---	1.08969	0	1.06877	0	2.66061	0	39.0584	42.5615	61.7091	65.9531	25.8864	68.8806	4214	432	828	1099	1175	1059
636	ENSG00000048052	HDAC9	protein_coding	7	18086949	19002416	+	.	.	HDAC9	histone deacetylase 9	Nucleus	transcription regulator	tributyrin, belinostat, pyroxamide	5.15503	1	1.07098	0	2.821	0	20.4097	105.222	75.6458	81.0161	35.7123	100.752	2202	1068	1015	1350	1621	1549
637	ENSG00000048140	TSPAN17	protein_coding	5	176647387	176659054	+	.	.	TSPAN17	tetraspanin 17	Other	enzyme	---	1.16722	0	1.48422	0	1.16276	0	7.93402	9.26108	9.53957	14.1628	9.34114	10.8622	856	94	128	236	424	167
638	ENSG00000048162	NOP16	protein_coding	5	176383938	176388975	-	.	.	NOP16	NOP16 nucleolar protein	Nucleus	other	---	2.31019	0	1.3107	0	2.15279	0	12.2811	28.3744	19.2282	25.205	15.9504	34.3427	1325	288	258	420	724	528
639	ENSG00000048342	CC2D2A	protein_coding	4	15469865	15601557	+	.	.	CC2D2A	coiled-coil and C2 domain containing 2A	Cytoplasm	other	---	1.83227	0	1.24301	0	2.14684	0	45.7041	83.7438	85.2599	105.981	34.082	73.1734	4931	850	1144	1766	1547	1125
640	ENSG00000048392	RRM2B	protein_coding	8	102204502	102239118	-	.	.	RRM2B	ribonucleotide reductase regulatory TP53 inducible subunit M2B	Nucleus	enzyme	bortezomib/cladribine/rituximab, cladribine/cytarabine/daunorubicin, cladribine/cytarabine/filgrastim, cladribine/cytarabine/filgrastim/mitoxantrone, cladribine/rituximab, cladribine/cytarabine/filgrastim/idarubicin, cladribine/cytarabine/filgrastim/idarubicin/plerixafor, cladribine/peginterferon alfa-2a, cladribine/cytarabine/decitabine, triapine, hydroxyurea, cladribine/recombinant interferon, …	2.14045	0	-1.26326	0	2.51239	0	20.1595	43.1527	70.3543	55.6911	20.2685	50.9287	2175	438	944	928	920	783
641	ENSG00000048405	ZNF800	protein_coding	7	127346790	127431924	-	.	.	ZNF800	zinc finger protein 800	Other	other	---	1.33876	0	1.35383	0	1.1105	0	25.6095	34.2857	26.9046	36.4272	38.4221	42.6682	2763	348	361	607	1744	656
642	ENSG00000048462	TNFRSF17	protein_coding	16	11965107	11968068	+	.	.	TNFRSF17	TNF receptor superfamily member 17	Plasma Membrane	transmembrane receptor	GSK2857916, SEA-BCMA	13.1874	1	1.17203	0	8.09144	1	0.259524	3.44827	5.06789	5.94118	1.65233	13.3989	28	35	68	99	75	206
643	ENSG00000048471	SNX29	protein_coding	16	11976737	12574289	+	.	.	SNX29	sorting nexin 29	Cytoplasm	other	---	-1.0586	0	-1.21319	0	1.15997	0	203.272	192.02	198.617	163.712	189.863	220.236	21931	1949	2665	2728	8618	3386
644	ENSG00000048540	LMO3	protein_coding	12	16548373	16610594	-	.	.	LMO3	LIM domain only 3	Nucleus	other	---	1.29811	0	-1.29083	0	2.22429	0	14.1163	18.3251	25.4885	19.7439	7.6007	16.9112	1523	186	342	329	345	260
645	ENSG00000048544	MRPS10	protein_coding	6	42206801	42217865	-	.	.	MRPS10	mitochondrial ribosomal protein S10	Cytoplasm	other	---	-1.24647	0	1.3047	0	1.66171	0	11.7898	9.45812	20.4206	26.6453	13.3067	22.1146	1272	96	274	444	604	340
646	ENSG00000048545	GUCA1A	protein_coding	6	42155406	42180056	+	.	.	GUCA1A	guanylate cyclase activator 1A	Cytoplasm	other	---	2280.39	1	1.49198	0	8.489	1	0	4.82758	8.64523	12.9026	1.67436	14.2444	0	49	116	215	76	219
647	ENSG00000048649	RSF1	protein_coding	11	77659996	77821017	-	.	.	RSF1	remodeling and spacing factor 1	Nucleus	transcription regulator	---	1.21869	0	1.26093	0	1.78553	0	162.898	198.522	176.855	223.004	96.4958	172.299	17575	2015	2373	3716	4380	2649
648	ENSG00000048707	VPS13D	protein_coding	1	12230032	12512047	+	.	.	VPS13D	vacuolar protein sorting 13 homolog D	Cytoplasm	other	---	-1.13257	0	1.01167	0	-1.12071	0	389.092	343.547	338.655	342.608	366.442	326.971	41979	3487	4544	5709	16633	5027
649	ENSG00000048740	CELF2	protein_coding	10	10798397	11336675	+	.	.	CELF2	CUGBP Elav-like family member 2	Nucleus	other	---	-1.02707	0	1.13046	0	1.73413	0	52.6185	51.2315	30.2583	34.2068	19.2771	33.4321	5677	520	406	570	875	514
650	ENSG00000048828	FAM120A	protein_coding	9	93451722	93566107	+	.	.	FAM120A	family with sequence similarity 120A	Cytoplasm	other	---	-1.4347	0	1.02319	0	-1.95736	0	149.69	104.335	76.5401	78.3155	143.995	73.5637	16150	1059	1027	1305	6536	1131
651	ENSG00000048991	R3HDM1	protein_coding	2	135531455	135725270	+	.	.	R3HDM1	R3H domain containing 1	Other	other	---	1.67388	0	-1.02969	0	1.20513	0	75.8089	126.896	134.895	131.006	73.0768	88.0682	8179	1288	1810	2183	3317	1354
652	ENSG00000049089	COL9A2	protein_coding	1	40300487	40317813	-	.	.	COL9A2	collagen type IX alpha 2 chain	Extracellular Space	other	collagenase clostridium histolyticum	-2.67181	0	1.84327	0	8.98549	1	52.3868	19.6059	87.8684	161.972	10.3766	93.2717	5652	199	1179	2699	471	1434
653	ENSG00000049130	KITLG	protein_coding	12	88492793	88580851	-	.	.	KITLG	KIT ligand	Extracellular Space	growth factor	---	1.76901	0	-1.33955	0	2.364	0	32.5239	57.5369	52.095	38.8877	21.7887	51.5141	3509	584	699	648	989	792
654	ENSG00000049167	ERCC8	protein_coding	5	60873831	60945073	-	.	.	ERCC8	ERCC excision repair 8, CSA ubiquitin ligase complex subunit	Nucleus	transcription regulator	---	1.00279	0	1.54337	0	1.47281	0	29.4745	29.5566	37.6366	58.0915	19.9601	29.3994	3180	300	505	968	906	452
655	ENSG00000049192	ADAMTS6	protein_coding	5	65148736	65481920	-	.	.	ADAMTS6	ADAM metallopeptidase with thrombospondin type 1 motif 6	Extracellular Space	peptidase	---	2.01469	0	-1.14652	0	2.95867	0	24.6455	49.6551	69.9071	60.9721	19.2771	57.0427	2659	504	938	1016	875	877
656	ENSG00000049239	H6PD	protein_coding	1	9234775	9271337	+	.	.	H6PD	hexose-6-phosphate dehydrogenase/glucose 1-dehydrogenase	Cytoplasm	enzyme	---	-2.51424	0	1.87231	0	3.06383	0	63.4166	25.2217	40.7667	76.3351	16.2589	49.823	6842	256	547	1272	738	766
657	ENSG00000049245	VAMP3	protein_coding	1	7771269	7781432	+	.	.	VAMP3	vesicle associated membrane protein 3	Plasma Membrane	other	---	-1.3336	0	-1.23648	0	1.01067	0	11.1688	8.37438	17.514	14.1628	15.5098	15.6754	1205	85	235	236	704	241
658	ENSG00000049246	PER3	protein_coding	1	7784320	7845177	+	.	.	PER3	period circadian regulator 3	Nucleus	other	---	1.80569	0	-1.38589	0	1.80219	0	50.0325	90.3448	161.353	116.423	55.2538	99.5809	5398	917	2165	1940	2508	1531
659	ENSG00000049247	UTS2	protein_coding	1	7843083	7853512	-	.	.	UTS2	urotensin 2	Extracellular Space	other	---	9.32032	1	1.76643	0	4.8405	1	0.991753	9.26108	10.732	18.9638	2.09295	10.1467	107	94	144	316	95	156
660	ENSG00000049249	TNFRSF9	protein_coding	1	7915894	7943165	-	.	.	TNFRSF9	TNF receptor superfamily member 9	Plasma Membrane	transmembrane receptor	urelumab, PF-05082566, PRS-343, anti-CD137 antibody	18.0221	1	-1.48802	0	3.80743	0	0.954678	17.2414	12.5952	8.46168	4.62651	17.6267	103	175	169	141	210	271
661	ENSG00000049283	EPN3	protein_coding	17	50532543	50543750	+	.	.	EPN3	epsin 3	Cytoplasm	other	---	-3.50326	0	1.98333	0	-1.31919	0	2.07619	0.591133	8.34712	16.5633	15.5319	11.7728	224	6	112	276	705	181
662	ENSG00000049323	LTBP1	protein_coding	2	32946972	33399509	+	.	.	LTBP1	latent transforming growth factor beta binding protein 1	Extracellular Space	other	---	-1.13563	0	1.24031	0	-1.22704	0	231.041	203.448	255.034	316.323	199.447	162.543	24927	2065	3422	5271	9053	2499
663	ENSG00000049449	RCN1	protein_coding	11	32090904	32105755	+	.	.	RCN1	reticulocalbin 1	Cytoplasm	other	---	1.61988	0	1.55446	0	5.80338	1	4.01336	6.50246	5.44053	8.46168	0.837178	4.87823	433	66	73	141	38	75
664	ENSG00000049540	ELN	protein_coding	7	74027789	74069907	+	.	.	ELN	elastin	Extracellular Space	other	---	-1.83467	0	1.94022	0	4.77916	1	409.955	223.448	100.613	195.219	41.5064	198.381	44230	2268	1350	3253	1884	3050
665	ENSG00000049541	RFC2	protein_coding	7	74231499	74254458	-	.	.	RFC2	replication factor C subunit 2	Nucleus	other	---	1.93938	0	1.06515	0	3.03549	0	13.004	25.2217	30.7055	32.7065	11.6324	35.3184	1403	256	412	545	528	543
666	ENSG00000049618	ARID1B	protein_coding	6	156777374	157210779	+	.	.	ARID1B	AT-rich interaction domain 1B	Nucleus	transcription regulator	---	-1.42159	0	1.22585	0	1.01766	0	233.757	164.433	199.884	245.029	127.956	130.216	25220	1669	2682	4083	5808	2002
667	ENSG00000049656	CLPTM1L	protein_coding	5	1317744	1345099	-	.	.	CLPTM1L	CLPTM1 like	Other	other	---	1.19063	0	-1.21084	0	1.63749	0	15.97	19.0148	26.2338	21.6643	22.3615	36.6192	1723	193	352	361	1015	563
668	ENSG00000049759	NEDD4L	protein_coding	18	58044367	58401540	+	.	.	NEDD4L	neural precursor cell expressed, developmentally down-regulated 4-like, E3 ubiquitin protein ligase	Cytoplasm	enzyme	---	1.29989	0	-1.54871	0	2.3993	0	61.1643	79.5073	104.935	67.7534	43.2909	103.874	6599	807	1408	1129	1965	1597
669	ENSG00000049768	FOXP3	protein_coding	X	49250436	49264826	-	.	.	FOXP3	forkhead box P3	Nucleus	transcription regulator	---	3.13357	0	-1.45128	0	3.22144	0	2.5767	8.07881	20.1225	13.8628	3.83339	12.3582	278	82	270	231	174	190
670	ENSG00000049769	PPP1R3F	protein_coding	X	49269843	49301461	+	.	.	PPP1R3F	protein phosphatase 1 regulatory subunit 3F	Other	other	---	2.21567	0	4.66523	1	2.26674	0	1.28835	2.85714	1.26697	5.94118	2.37935	5.39857	139	29	17	99	108	83
671	ENSG00000049860	HEXB	protein_coding	5	74640023	74722647	+	.	.	HEXB	hexosaminidase subunit beta	Cytoplasm	enzyme	---	-1.22417	0	-1.32437	0	-1.43168	0	332.154	271.33	287.156	216.823	264.372	184.657	35836	2754	3853	3613	12000	2839
672	ENSG00000049883	PTCD2	protein_coding	5	72320367	72368395	+	.	.	PTCD2	pentatricopeptide repeat domain 2	Cytoplasm	other	---	2.78352	0	-1.07601	0	1.92607	0	9.34287	26.0098	20.7933	19.3238	11.9188	22.9602	1008	264	279	322	541	353
673	ENSG00000050030	NEXMIF	protein_coding	X	74732856	74925485	-	.	.	NEXMIF	neurite extension and migration factor	Nucleus	enzyme	---	8.30796	1	-1.07508	0	4.41518	1	4.208	34.9753	48.5176	45.129	18.1315	80.068	454	355	651	752	823	1231
674	ENSG00000050130	JKAMP	protein_coding	14	59484443	59505410	+	.	.	JKAMP	JNK1/MAPK8 associated membrane protein	Cytoplasm	other	---	-1.11601	0	-1.19601	0	2.31114	0	36.8339	33.0049	38.9035	32.5265	14.21	32.8467	3974	335	522	542	645	505
675	ENSG00000050165	DKK3	protein_coding	11	11963106	12009769	-	.	.	DKK3	dickkopf WNT signaling pathway inhibitor 3	Extracellular Space	cytokine	---	-1.79204	0	-1.62588	0	-1.51569	0	46.6124	26.0098	50.1573	30.8461	27.8031	18.3421	5029	264	673	514	1262	282
676	ENSG00000050327	ARHGEF5	protein_coding	7	144355288	144380632	+	.	.	ARHGEF5	Rho guanine nucleotide exchange factor 5	Cytoplasm	other	---	1.06929	0	-1.98205	0	1.21337	0	122.727	131.231	348.641	175.895	115.09	139.647	13241	1332	4678	2931	5224	2147
677	ENSG00000050344	NFE2L3	protein_coding	7	26152240	26187125	+	.	.	NFE2L3	nuclear factor, erythroid 2 like 3	Nucleus	transcription regulator	---	2.26207	0	-1.1326	0	-1.12873	0	12.2811	27.7832	29.364	25.9251	28.2658	25.0416	1325	282	394	432	1283	385
678	ENSG00000050393	MCUR1	protein_coding	6	13786557	13814568	-	.	.	MCUR1	mitochondrial calcium uniporter regulator 1	Cytoplasm	other	---	1.00064	0	-1.22161	0	-1.08853	0	21.661	21.6749	27.0536	22.1444	28.8165	26.4725	2337	220	363	369	1308	407
679	ENSG00000050405	LIMA1	protein_coding	12	50175788	50283546	-	.	.	LIMA1	LIM domain and actin binding 1	Cytoplasm	other	---	1.32545	0	-1.94707	0	1.67512	0	76.1147	100.887	166.048	85.2769	67.9877	113.89	8212	1024	2228	1421	3086	1751
680	ENSG00000050426	LETMD1	protein_coding	12	51047962	51060424	+	.	.	LETMD1	LETM1 domain containing 1	Plasma Membrane	other	---	1.32988	0	-1.00556	0	3.13224	0	20.1502	26.798	31.0781	30.9061	13.3288	41.7576	2174	272	417	515	605	642
681	ENSG00000050438	SLC4A8	protein_coding	12	51391317	51515763	+	.	.	SLC4A8	solute carrier family 4 member 8	Plasma Membrane	transporter	---	26.304	1	-1.31	0	3.01501	0	3.48504	91.7241	90.2532	68.8937	27.8912	84.1006	376	931	1211	1148	1266	1293
682	ENSG00000050555	LAMC3	protein_coding	9	131009082	131094473	+	.	.	LAMC3	laminin subunit gamma 3	Extracellular Space	other	---	-1.25302	0	-1.47541	0	3.09319	0	11.9752	9.55664	72.9628	49.4498	26.7236	82.6697	1292	97	979	824	1213	1271
683	ENSG00000050628	PTGER3	protein_coding	1	70852353	71047808	-	.	.	PTGER3	prostaglandin E receptor 3	Plasma Membrane	G-protein coupled receptor	misoprostol, prostaglandin E2, prostaglandin E1, diclofenac/misoprostol, bimatoprost	15.9791	1	-1.7598	0	2.8246	0	6.1637	98.5221	70.1307	39.8479	24.4985	69.2058	665	1000	941	664	1112	1064
684	ENSG00000050730	TNIP3	protein_coding	4	121131408	121227466	-	.	.	TNIP3	TNFAIP3 interacting protein 3	Cytoplasm	other	---	144.767	1	-1.21552	0	1.74142	0	0.1483	21.7734	27.5753	22.6845	17.8892	31.1556	16	221	370	378	812	479
685	ENSG00000050748	MAPK9	protein_coding	5	180233143	180292099	-	.	.	MAPK9	mitogen-activated protein kinase 9	Cytoplasm	kinase	encorafenib, cetuximab/encorafenib, binimetinib/encorafenib	1.51269	0	-1.13016	0	2.16844	0	19.5385	29.5566	31.6743	28.0256	13.9456	30.245	2108	300	425	467	633	465
686	ENSG00000050767	COL23A1	protein_coding	5	178237618	178590555	-	.	.	COL23A1	collagen type XXIII alpha 1 chain	Plasma Membrane	other	collagenase clostridium histolyticum	7.27789	1	1.19054	0	4.77522	1	1.47373	10.7389	31.3017	37.2674	6.52118	31.1556	159	109	420	621	296	479
687	ENSG00000050820	BCAR1	protein_coding	16	75228187	75268053	-	.	.	BCAR1	BCAR1, Cas family scaffold protein	Plasma Membrane	enzyme	---	-2.75915	0	-1.19244	0	3.9402	0	3.80944	1.37931	7.2292	6.0612	2.5556	10.0817	411	14	97	101	116	155
688	ENSG00000051009	FAM160A2	protein_coding	11	6211335	6234711	-	.	.	FAM160A2	family with sequence similarity 160 member A2	Cytoplasm	other	---	1.75403	0	1.68759	0	2.01959	0	17.8608	31.33	19.3772	32.7065	9.62755	19.4479	1927	318	260	545	437	299
689	ENSG00000051108	HERPUD1	protein_coding	16	56932048	56944863	+	.	.	HERPUD1	homocysteine inducible ER protein with ubiquitin like domain 1	Cytoplasm	other	---	-1.77963	0	-1.18232	0	1.44867	0	84.5122	47.4876	63.6468	53.8307	33.1787	48.0668	9118	482	854	897	1506	739
690	ENSG00000051128	HOMER3	protein_coding	19	18929201	18941261	-	.	.	HOMER3	homer scaffold protein 3	Plasma Membrane	other	---	-1.3284	0	2.22432	0	1.7556	0	2.09473	1.57635	3.50281	7.80155	2.66575	4.6831	226	16	47	130	121	72
691	ENSG00000051180	RAD51	protein_coding	15	40694774	40732339	+	.	.	RAD51	RAD51 recombinase	Nucleus	enzyme	---	26.5579	1	-1.22834	0	3.76424	0	0.305868	8.17733	6.93109	5.64112	2.70981	10.2118	33	83	93	94	123	157
692	ENSG00000051341	POLQ	protein_coding	3	121431427	121546641	-	.	.	POLQ	DNA polymerase theta	Nucleus	enzyme	---	6.05743	1	1.06614	0	3.34347	0	16.7671	101.576	117.53	125.305	45.2076	151.16	1809	1031	1577	2088	2052	2324
693	ENSG00000051382	PIK3CB	protein_coding	3	138652699	138834938	-	.	.	PIK3CB	phosphatidylinositol-4,5-bisphosphate 3-kinase catalytic subunit beta	Cytoplasm	kinase	SF 1126, PX-866, dactolisib, pictilisib, buparlisib, XL147, SAR260301, GSK2636771, AZD8186, BAY1082439, PQR309, acalisib, KA2237	-1.13627	0	1.27702	0	1.31305	0	91.7974	80.7881	88.0174	112.402	70.9839	93.2066	9904	820	1181	1873	3222	1433
694	ENSG00000051523	CYBA	protein_coding	16	88643283	88651152	-	.	.	CYBA	cytochrome b-245 alpha chain	Cytoplasm	enzyme	---	-1.64024	0	1.19574	0	1.1457	0	25.2109	15.3694	19.9735	23.8847	18.1095	20.7487	2720	156	268	398	822	319
695	ENSG00000051596	THOC3	protein_coding	5	175917873	176034680	-	.	.	THOC3	THO complex 3	Nucleus	other	---	2.51118	0	1.06344	0	1.90587	0	2.5489	6.40394	7.89995	8.40167	5.9704	11.3825	275	65	106	140	271	175
696	ENSG00000051620	HEBP2	protein_coding	6	138403531	138422197	+	.	.	HEBP2	heme binding protein 2	Cytoplasm	other	---	1.02071	0	1.12532	0	-2.95112	0	30.7907	31.4285	18.5574	20.8841	44.3484	15.0249	3322	319	249	348	2013	231
697	ENSG00000051825	MPHOSPH9	protein_coding	12	123152320	123244014	-	.	.	MPHOSPH9	M-phase phosphoprotein 9	Cytoplasm	other	---	1.92073	0	1.15466	0	2.35808	0	29.4931	56.6502	57.0138	65.8331	28.9047	68.1651	3182	575	765	1097	1312	1048
698	ENSG00000052126	PLEKHA5	protein_coding	12	19129752	19376400	+	.	.	PLEKHA5	pleckstrin homology domain containing A5	Cytoplasm	other	---	1.01693	0	-1.14655	0	1.15351	0	160.145	162.857	158.67	138.387	108.657	125.338	17278	1653	2129	2306	4932	1927
699	ENSG00000052344	PRSS8	protein_coding	16	31131433	31135762	-	.	.	PRSS8	serine protease 8	Extracellular Space	peptidase	---	2.4832	0	-1.17551	0	1.05202	0	1.14932	2.85714	19.8244	16.8633	13.7253	14.4396	124	29	266	281	623	222
700	ENSG00000052723	SIKE1	protein_coding	1	114769479	114780685	-	.	.	SIKE1	suppressor of IKBKE 1	Cytoplasm	other	---	1.26829	0	1.80244	0	1.53777	0	7.14618	9.06403	7.15468	12.9026	5.24338	8.06533	771	92	96	215	238	124
701	ENSG00000052749	RRP12	protein_coding	10	97356358	97426076	-	.	.	RRP12	ribosomal RNA processing 12 homolog	Nucleus	other	---	1.43471	0	1.28705	0	2.68223	0	19.1584	27.4877	38.2328	49.2098	17.8451	47.8717	2067	279	513	820	810	736
702	ENSG00000052795	FNIP2	protein_coding	4	158769138	158908049	+	.	.	FNIP2	folliculin interacting protein 2	Cytoplasm	other	---	2.23897	0	-1.21865	0	1.23416	0	46.1582	103.35	66.5534	54.6108	61.819	76.2955	4980	1049	893	910	2806	1173
703	ENSG00000052802	MSMO1	protein_coding	4	165327623	165343160	+	.	.	MSMO1	methylsterol monooxygenase 1	Cytoplasm	enzyme	---	1.80552	0	1.00454	0	-1.12301	0	7.69304	13.8916	7.52731	7.5615	19.211	17.1063	830	141	101	126	872	263
704	ENSG00000052841	TTC17	protein_coding	11	43358932	43494933	+	.	.	TTC17	tetratricopeptide repeat domain 17	Cytoplasm	other	---	-1.06249	0	1.08466	0	1.28065	0	122.579	115.369	110.599	119.964	59.2193	75.8402	13225	1171	1484	1999	2688	1166
705	ENSG00000052850	ALX4	protein_coding	11	44260444	44310166	-	.	.	ALX4	ALX homeobox 4	Nucleus	transcription regulator	---	1.87189	0	4.90318	1	6.38385	1	0.472705	0.886699	3.72639	18.3036	1.71842	10.9923	51	9	50	305	78	169
706	ENSG00000053108	FSTL4	protein_coding	5	133196455	133612564	-	.	.	FSTL4	follistatin like 4	Cytoplasm	other	---	3.31623	0	1.33551	0	4.55707	1	5.37586	17.8325	15.7254	21.0042	4.6926	21.3992	580	181	211	350	213	329
707	ENSG00000053254	FOXN3	protein_coding	14	89124871	89619149	-	.	.	FOXN3	forkhead box N3	Nucleus	transcription regulator	---	2.11319	0	1.15518	0	2.22451	0	20.3263	42.9556	43.8969	50.7101	20.1143	44.7496	2193	436	589	845	913	688
708	ENSG00000053328	METTL24	protein_coding	6	110245928	110358272	-	.	.	METTL24	methyltransferase like 24	Other	other	---	5.04436	1	1.1098	0	3.74326	0	1.30689	6.60098	8.27259	9.18182	2.86403	10.7321	141	67	111	153	130	165
709	ENSG00000053371	AKR7A2	protein_coding	1	19303965	19312146	-	.	.	AKR7A2	aldo-keto reductase family 7 member A2	Cytoplasm	enzyme	---	1.22362	0	1.19615	0	3.3746	0	20.0482	24.532	36.0715	43.1486	17.6909	59.7095	2163	249	484	719	803	918
710	ENSG00000053372	MRTO4	protein_coding	1	19251539	19260128	+	.	.	MRTO4	MRT4 homolog, ribosome maturation factor	Cytoplasm	other	---	-1.68158	0	-1.18824	0	1.6683	0	8.1194	4.82758	16.5452	13.9228	6.58727	10.9923	876	49	222	232	299	169
711	ENSG00000053438	NNAT	protein_coding	20	37521215	37523693	+	.	.	NNAT	neuronatin	Plasma Membrane	transporter	---	6.13414	1	-1.11997	0	3.50865	0	0.28733	1.7734	6.85656	6.12121	0.682961	2.40659	31	18	92	102	31	37
712	ENSG00000053501	USE1	protein_coding	19	17215346	17219829	+	.	.	USE1	unconventional SNARE in the ER 1	Cytoplasm	other	---	1.41712	0	2.2292	0	3.66375	0	5.70026	8.07881	8.42165	18.7837	5.28744	19.3828	615	82	113	313	240	298
713	ENSG00000053524	MCF2L2	protein_coding	3	183178043	183428778	-	.	.	MCF2L2	MCF.2 cell line derived transforming sequence-like 2	Other	other	---	6.55438	1	-1.13634	0	3.80554	0	7.18326	47.0936	65.8081	57.9115	18.9687	72.1978	775	478	883	965	861	1110
714	ENSG00000053702	NRIP2	protein_coding	12	2825348	2835544	-	.	.	NRIP2	nuclear receptor interacting protein 2	Nucleus	transcription regulator	---	2.97616	0	-1.03037	0	5.06859	1	2.38206	7.09359	14.1603	13.7427	1.49811	7.61003	257	72	190	229	68	117
715	ENSG00000053747	LAMA3	protein_coding	18	23689443	23955066	+	.	.	LAMA3	laminin subunit alpha 3	Extracellular Space	other	---	2.16433	0	-1.42365	0	-1.03976	0	291.696	631.33	1009.26	708.921	834.006	802.111	31471	6408	13542	11813	37856	12332
716	ENSG00000053770	AP5M1	protein_coding	14	57268909	57298742	+	.	.	AP5M1	adaptor related protein complex 5 subunit mu 1	Cytoplasm	other	---	-1.83727	0	1.14272	0	1.59635	0	41.9966	22.8571	27.2027	31.0862	23.7935	37.9851	4531	232	365	518	1080	584
717	ENSG00000053900	ANAPC4	protein_coding	4	25377213	25418498	+	.	.	ANAPC4	anaphase promoting complex subunit 4	Nucleus	enzyme	---	1.54371	0	1.05174	0	1.74023	0	45.185	69.7536	59.3987	62.4724	31.3942	54.6361	4875	708	797	1041	1425	840
718	ENSG00000053918	KCNQ1	protein_coding	11	2444684	2849110	+	.	.	KCNQ1	potassium voltage-gated channel subfamily Q member 1	Plasma Membrane	ion channel	dextromethorphan/quinidine, ginsenoside Rg3, indapamide, quinidine, amlodipine/indapamide/perindopril	1.09536	0	2.75204	0	10.9074	1	11.243	12.3153	24.2216	66.6732	5.30947	57.9533	1213	125	325	1111	241	891
719	ENSG00000054116	TRAPPC3	protein_coding	1	36136570	36156053	-	.	.	TRAPPC3	trafficking protein particle complex 3	Cytoplasm	other	birabresib	1.72833	0	-1.15681	0	1.50443	0	14.0792	24.335	28.3951	24.5449	16.0386	24.131	1519	247	381	409	728	371
720	ENSG00000054118	THRAP3	protein_coding	1	36224416	36305357	+	.	.	THRAP3	thyroid hormone receptor associated protein 3	Nucleus	transcription regulator	---	-1.65838	0	1.12145	0	-1.51128	0	234.462	141.379	151.441	169.834	152.168	100.687	25296	1435	2032	2830	6907	1548
721	ENSG00000054148	PHPT1	protein_coding	9	136848724	136851027	+	.	.	PHPT1	phosphohistidine phosphatase 1	Cytoplasm	phosphatase	---	-1.68845	0	1.51549	0	1.5244	0	6.82178	4.03941	3.2047	4.86096	3.32668	5.07336	736	41	43	81	151	78
722	ENSG00000054179	ENTPD2	protein_coding	9	137048098	137054045	-	.	.	ENTPD2	ectonucleoside triphosphate diphosphohydrolase 2	Cytoplasm	enzyme	---	-1.67169	0	-1.45747	0	6.67431	1	0.824916	0.49261	14.0858	9.66192	1.32186	8.84585	89	5	189	161	60	136
723	ENSG00000054219	LY75	protein_coding	2	159803355	159904749	-	.	.	LY75	lymphocyte antigen 75	Plasma Membrane	transmembrane receptor	CDX 1401, MEN1309	6.04656	1	-1.35898	0	2.83664	0	0.389286	2.36453	3.42828	2.5205	1.18967	3.38224	42	24	46	42	54	52
724	ENSG00000054267	ARID4B	protein_coding	1	235131634	235328219	-	.	.	ARID4B	AT-rich interaction domain 4B	Nucleus	enzyme	---	1.17401	0	1.09703	0	1.08553	0	225.156	264.335	206.07	226.065	154.768	168.006	24292	2683	2765	3767	7025	2583
725	ENSG00000054277	OPN3	protein_coding	1	241590102	241677376	-	.	.	OPN3	opsin 3	Plasma Membrane	G-protein coupled receptor	---	8.22568	1	-1.24847	0	4.49028	1	2.46548	20.2956	27.8734	22.3244	7.13804	32.0662	266	206	374	372	324	493
726	ENSG00000054282	SDCCAG8	protein_coding	1	243256034	243500092	+	.	.	SDCCAG8	serologically defined colon cancer antigen 8	Cytoplasm	other	---	-1.19128	0	1.14367	0	1.64032	0	202.929	170.345	144.51	165.273	93.8961	154.022	21894	1729	1939	2754	4262	2368
727	ENSG00000054356	PTPRN	protein_coding	2	219289623	219309648	-	.	.	PTPRN	protein tyrosine phosphatase, receptor type N	Plasma Membrane	phosphatase	---	5211.03	1	1.67956	0	3.49392	0	0	11.0345	14.682	24.6649	5.26541	18.4072	0	112	197	411	239	283
728	ENSG00000054392	HHAT	protein_coding	1	210328252	210676296	+	.	.	HHAT	hedgehog acyltransferase	Cytoplasm	enzyme	---	2.47291	0	-1.21887	0	3.08232	0	8.96285	22.1675	35.6243	29.2258	6.93977	21.3992	967	225	478	487	315	329
729	ENSG00000054523	KIF1B	protein_coding	1	10210805	10381603	+	.	.	KIF1B	kinesin family member 1B	Cytoplasm	transporter	---	1.0232	0	1.05614	0	1.53694	0	554.909	567.783	536.228	566.332	416.849	640.674	59869	5763	7195	9437	18921	9850
730	ENSG00000054598	FOXC1	protein_coding	6	1609972	1613897	+	.	.	FOXC1	forkhead box C1	Nucleus	transcription regulator	---	1.21724	0	1.09118	0	3.07358	0	34.4796	41.9704	63.7959	69.6138	15.4878	47.6115	3720	426	856	1160	703	732
731	ENSG00000054611	TBC1D22A	protein_coding	22	46762617	47175699	+	.	.	TBC1D22A	TBC1 domain family member 22A	Other	other	---	-1.50711	0	1.12947	0	-1.20699	0	43.9523	29.1625	32.9413	37.2074	32.7381	27.1229	4742	296	442	620	1486	417
732	ENSG00000054654	SYNE2	protein_coding	14	63852983	64226433	+	.	.	SYNE2	spectrin repeat containing nuclear envelope protein 2	Nucleus	other	---	-1.32116	0	1.78544	0	1.16053	0	2726.79	2063.94	1591.62	2841.74	1269.27	1473.03	294193	20949	21356	47353	57613	22647
733	ENSG00000054690	PLEKHH1	protein_coding	14	67533301	67589612	+	.	.	PLEKHH1	pleckstrin homology, MyTH4 and FERM domain containing H1	Cytoplasm	other	---	3.31439	0	-1.12821	0	2.61475	0	14.0885	46.6995	60.6657	53.7707	26.4152	69.0757	1520	474	814	896	1199	1062
734	ENSG00000054793	ATP9A	protein_coding	20	51596514	51768634	-	.	.	ATP9A	ATPase phospholipid transporting 9A (putative)	Cytoplasm	transporter	---	3.73593	0	1.0912	0	2.1035	0	14.7929	55.2709	67.1496	73.2745	28.8165	60.6201	1596	561	901	1221	1308	932
735	ENSG00000054796	SPO11	protein_coding	20	57329759	57343994	+	.	.	SPO11	SPO11, initiator of meiotic double stranded breaks	Nucleus	enzyme	---	180.903	1	-1.05105	0	3.87593	0	0.064881	12.1182	25.0414	23.8247	4.49432	17.4315	7	123	336	397	204	268
736	ENSG00000054803	CBLN4	protein_coding	20	55997440	56005472	-	.	.	CBLN4	cerebellin 4 precursor	Extracellular Space	other	---	1.58011	0	5.44002	1	3.29425	0	2.49329	3.94088	1.71414	9.36186	2.44544	8.06533	269	40	23	156	111	124
737	ENSG00000054938	CHRDL2	protein_coding	11	74696429	74731385	-	.	.	CHRDL2	chordin like 2	Cytoplasm	other	---	3.08094	0	-1.0532	0	7.13905	1	1.50153	4.63054	9.98673	9.48188	1.71842	12.2931	162	47	134	158	78	189
738	ENSG00000054965	FAM168A	protein_coding	11	73400487	73598189	-	.	.	FAM168A	family with sequence similarity 168 member A	Other	other	---	1.81402	0	1.6966	0	2.32723	0	11.5674	20.9852	11.7754	19.984	7.29226	16.9762	1248	213	158	333	331	261
739	ENSG00000054967	RELT	protein_coding	11	73376264	73397474	+	.	.	RELT	RELT, TNF receptor	Plasma Membrane	transmembrane receptor	---	-1.00994	0	6.03286	1	1.99025	0	3.38308	3.34975	1.8632	11.2822	4.73667	9.43124	365	34	25	188	215	145
740	ENSG00000054983	GALC	protein_coding	14	87837820	87993665	-	.	.	GALC	galactosylceramidase	Cytoplasm	enzyme	---	3.23215	0	-1.13919	0	2.76189	0	36.7597	118.818	167.017	146.609	45.8025	126.509	3966	1206	2241	2443	2079	1945
741	ENSG00000055044	NOP58	protein_coding	2	202265716	202303666	+	.	.	NOP58	NOP58 ribonucleoprotein	Nucleus	enzyme	---	-1.46576	0	-1.00345	0	-1.31643	0	224.414	153.103	213.597	212.862	144.193	109.532	24212	1554	2866	3547	6545	1684
742	ENSG00000055070	SZRD1	protein_coding	1	16352575	16398145	+	.	.	SZRD1	SUZ RNA binding domain containing 1	Other	other	---	-1.89941	0	1.50333	0	1.36458	0	18.5282	9.75369	15.7254	23.6447	11.9628	16.3258	1999	99	211	394	543	251
743	ENSG00000055118	KCNH2	protein_coding	7	150944961	150978315	-	.	.	KCNH2	potassium voltage-gated channel subfamily H member 2	Plasma Membrane	ion channel	dextromethorphan/quinidine, amiodarone, procainamide, pimozide, dofetilide, quinidine, halofantrine, propafenone, sotalol, amitriptyline, ibutilide	6.98812	1	1.62912	0	15.1999	1	0.463436	3.25123	15.7999	25.7451	2.09295	31.8711	50	33	212	429	95	490
744	ENSG00000055130	CUL1	protein_coding	7	148697914	148801036	+	.	.	CUL1	cullin 1	Nucleus	enzyme	---	-1.00854	0	-1.49504	0	1.35355	0	82.0745	81.3792	106.053	70.9341	58.6245	79.3525	8855	826	1423	1182	2661	1220
745	ENSG00000055147	FAM114A2	protein_coding	5	153990128	154038936	-	.	.	FAM114A2	family with sequence similarity 114 member A2	Other	other	---	1.61798	0	1.10878	0	1.72781	0	26.3046	42.5615	46.6544	51.7303	36.1749	62.5063	2838	432	626	862	1642	961
746	ENSG00000055163	CYFIP2	protein_coding	5	157266079	157395595	+	.	.	CYFIP2	cytoplasmic FMR1 interacting protein 2	Cytoplasm	other	---	1.886	0	1.52659	0	2.25648	0	37.872	71.4285	73.0373	111.502	29.9181	67.5147	4086	725	980	1858	1358	1038
747	ENSG00000055208	TAB2	protein_coding	6	149218641	149411613	+	.	.	TAB2	TGF-beta activated kinase 1 (MAP3K7) binding protein 2	Cytoplasm	other	---	-1.07256	0	1.15438	0	1.02653	0	452.378	421.773	490.021	565.672	404.313	415.04	48807	4281	6575	9426	18352	6381
748	ENSG00000055211	GINM1	protein_coding	6	149566294	149591748	+	.	.	GINM1	glycoprotein integral membrane 1	Cytoplasm	other	---	1.60418	0	1.03777	0	1.47434	0	31.1985	50.0492	20.6442	21.4243	18.8806	27.8384	3366	508	277	357	857	428
749	ENSG00000055332	EIF2AK2	protein_coding	2	37099210	37157065	-	.	.	EIF2AK2	eukaryotic translation initiation factor 2 alpha kinase 2	Cytoplasm	kinase	---	-1.04314	0	-1.13138	0	-2.02462	0	117.88	113.005	111.419	98.4795	140.778	69.531	12718	1147	1495	1641	6390	1069
750	ENSG00000055483	USP36	protein_coding	17	78787381	78841441	-	.	.	USP36	ubiquitin specific peptidase 36	Nucleus	peptidase	---	-1.13694	0	1.24169	0	1.40224	0	69.673	61.2807	68.193	84.6768	40.493	56.7826	7517	622	915	1411	1838	873
751	ENSG00000055609	KMT2C	protein_coding	7	152134922	152436005	-	.	.	KMT2C	lysine methyltransferase 2C	Nucleus	transcription regulator	---	-1.30301	0	1.25817	0	1.78248	0	693.995	532.61	435.764	548.269	298.013	531.206	74875	5406	5847	9136	13527	8167
752	ENSG00000055732	MCOLN3	protein_coding	1	85018082	85048499	-	.	.	MCOLN3	mucolipin 3	Plasma Membrane	ion channel	---	2.37244	0	-1.06984	0	2.4441	0	9.25945	21.9704	48.6667	45.489	12.4255	30.3751	999	223	653	758	564	467
753	ENSG00000055813	CCDC85A	protein_coding	2	56184123	56386173	+	.	.	CCDC85A	coiled-coil domain containing 85A	Other	other	---	2.18042	0	2.24268	0	3.24951	0	2.8455	6.20689	3.87545	8.70173	1.93873	6.30917	307	63	52	145	88	97
754	ENSG00000055917	PUM2	protein_coding	2	20248691	20352234	-	.	.	PUM2	pumilio RNA binding family member 2	Cytoplasm	other	---	-1.44733	0	1.6158	0	-1.20696	0	243.267	168.079	167.613	270.834	153.005	126.769	26246	1706	2249	4513	6945	1949
755	ENSG00000055950	MRPL43	protein_coding	10	100969458	100987515	-	.	.	MRPL43	mitochondrial ribosomal protein L43	Cytoplasm	translation regulator	---	-1.24692	0	1.7112	0	3.32114	0	13.0226	10.4433	18.4084	31.5063	5.79415	19.2527	1405	106	247	525	263	296
757	ENSG00000055957	ITIH1	protein_coding	3	52777592	52792068	+	.	.	ITIH1	inter-alpha-trypsin inhibitor heavy chain 1	Extracellular Space	other	---	66.4724	1	1.42822	0	10.6998	1	0.240987	16.1576	27.3517	39.0678	3.08434	33.0419	26	164	367	651	140	508
758	ENSG00000056050	HPF1	protein_coding	4	169729465	169757953	-	.	.	HPF1	histone PARylation factor 1	Nucleus	other	---	1.63622	0	-1.33233	0	1.41187	0	15.1729	24.8276	14.2348	10.6821	13.6813	19.3178	1637	252	191	178	621	297
759	ENSG00000056097	ZFR	protein_coding	5	32354350	32444761	-	.	.	ZFR	zinc finger RNA binding protein	Nucleus	other	---	-1.13567	0	1.0759	0	1.18491	0	174.993	154.089	158.744	170.794	114.341	135.485	18880	1564	2130	2846	5190	2083
760	ENSG00000056277	ZNF280C	protein_coding	X	130202711	130268899	-	.	.	ZNF280C	zinc finger protein 280C	Nucleus	transcription regulator	---	1.78079	0	1.43803	0	2.04334	0	15.8773	28.2758	39.3507	56.5912	15.8183	32.3264	1713	287	528	943	718	497
761	ENSG00000056291	NPFFR2	protein_coding	4	72031804	72148067	+	.	.	NPFFR2	neuropeptide FF receptor 2	Plasma Membrane	G-protein coupled receptor	---	10.1653	1	1.27326	0	4.06061	1	1.10298	11.2315	7.30373	9.30185	3.21653	13.0736	119	114	98	155	146	201
762	ENSG00000056487	PHF21B	protein_coding	22	44881162	45009999	-	.	.	PHF21B	PHD finger protein 21B	Nucleus	other	---	7.72353	1	1.38913	0	6.36703	1	0.750766	5.8128	11.4028	15.8431	2.2031	14.0493	81	59	153	264	100	216
763	ENSG00000056558	TRAF1	protein_coding	9	120902393	120929173	-	.	.	TRAF1	TNF receptor associated factor 1	Cytoplasm	other	---	1.48287	0	1.22004	0	5.02001	1	3.18844	4.72906	4.76978	5.82116	2.88606	14.5046	344	48	64	97	131	223
764	ENSG00000056586	RC3H2	protein_coding	9	122844556	122905341	-	.	.	RC3H2	ring finger and CCCH-type domains 2	Plasma Membrane	enzyme	---	1.22504	0	-1.0162	0	-1.03028	0	57.9851	71.0344	62.0817	61.0921	60.9818	59.1891	6256	721	833	1018	2768	910
765	ENSG00000056736	IL17RB	protein_coding	3	53846580	53865800	+	.	.	IL17RB	interleukin 17 receptor B	Plasma Membrane	transmembrane receptor	---	12.8941	1	-1.41081	0	4.26468	1	1.38104	17.8325	34.2083	24.2448	5.44166	23.2204	149	181	459	404	247	357
766	ENSG00000056972	TRAF3IP2	protein_coding	6	111556454	111606278	-	.	.	TRAF3IP2	TRAF3 interacting protein 2	Cytoplasm	other	---	2.32067	0	-1.03717	0	1.43679	0	14.8578	34.4827	33.9847	32.7665	23.9918	34.4728	1603	350	456	546	1089	530
767	ENSG00000056998	GYG2	protein_coding	X	2828788	2882820	+	.	.	GYG2	glycogenin 2	Cytoplasm	enzyme	---	6.88024	1	-1.10807	0	3.71024	0	2.13181	14.6798	12.9678	11.7023	4.36214	16.1957	230	149	174	195	198	249
768	ENSG00000057019	DCBLD2	protein_coding	3	98795941	98901689	-	.	.	DCBLD2	discoidin, CUB and LCCL domain containing 2	Plasma Membrane	other	---	2.4925	0	-1.15474	0	3.2278	0	25.4148	63.3497	66.1807	57.3114	23.8155	76.8808	2742	643	888	955	1081	1182
769	ENSG00000057149	SERPINB3	protein_coding	18	63655197	63661963	-	.	.	SERPINB3	serpin family B member 3	Cytoplasm	other	---	1.26551	0	1.1114	0	-8.40415	-1	18.9175	23.9409	21.1659	23.5247	1256.74	149.534	2041	243	284	392	57044	2299
770	ENSG00000057252	SOAT1	protein_coding	1	179293714	179358680	+	.	.	SOAT1	sterol O-acyltransferase 1	Cytoplasm	enzyme	pactimibe, ezetimibe/fluvastatin, atorvastatin/ezetimibe, ezetimibe/rosuvastatin, ezetimibe/fenofibrate, ezetimibe/simvastatin, ezetimibe, hesperetin	2.59517	0	-1.36134	0	2.22764	0	30.1419	78.2265	95.0976	69.8539	40.9336	91.1903	3252	794	1276	1164	1858	1402
771	ENSG00000057294	PKP2	protein_coding	12	32790745	32896840	-	.	.	PKP2	plakophilin 2	Plasma Membrane	other	---	2.74342	0	1.98484	0	3.54997	0	28.8721	79.2118	66.1807	131.366	36.6596	130.151	3115	804	888	2189	1664	2001
772	ENSG00000057468	MSH4	protein_coding	1	75796882	75913238	+	.	.	MSH4	mutS homolog 4	Nucleus	enzyme	---	4.78675	1	-1.39218	0	4.09045	1	3.37381	16.1576	32.4196	23.2846	6.67539	27.3181	364	164	435	388	303	420
773	ENSG00000057593	F7	protein_coding	13	113105788	113120681	+	.	.	F7	coagulation factor VII	Plasma Membrane	peptidase	nematode anticoagulant protein c2, PCI-27483	9.75416	1	3.10844	0	6.86095	1	0.583929	5.71428	6.55845	20.404	2.42341	16.651	63	58	88	340	110	256
774	ENSG00000057608	GDI2	protein_coding	10	5765223	5842132	-	.	.	GDI2	GDP dissociation inhibitor 2	Cytoplasm	other	---	-1.56846	0	1.06904	0	-1.41066	0	159.783	101.872	91.4457	97.7594	83.4975	59.1891	17239	1034	1227	1629	3790	910
775	ENSG00000057657	PRDM1	protein_coding	6	106086320	106109939	+	.	.	PRDM1	PR/SET domain 1	Nucleus	transcription regulator	---	-1.36264	0	-1.14961	0	-1.07175	0	106.998	78.5221	72.4411	63.0125	88.3223	82.4095	11544	797	972	1050	4009	1267
776	ENSG00000057663	ATG5	protein_coding	6	106045423	106325791	-	.	.	ATG5	autophagy related 5	Cytoplasm	other	---	1.1367	0	-1.11202	0	1.91413	0	16.2944	18.5222	29.364	26.4052	8.08538	15.4802	1758	188	394	440	367	238
777	ENSG00000057704	TMCC3	protein_coding	12	94567124	94650562	-	.	.	TMCC3	transmembrane and coiled-coil domain family 3	Other	other	---	-1.75935	0	1.07981	0	2.71199	0	4.16165	2.36453	9.61409	10.3821	5.44166	14.7648	449	24	129	173	247	227
778	ENSG00000057757	PITHD1	protein_coding	1	23778405	23788232	+	.	.	PITHD1	PITH domain containing 1	Nucleus	other	---	-2.14174	0	-1.26629	0	-1.71417	0	20.0482	9.3596	15.3527	12.1224	25.4238	14.8298	2163	95	206	202	1154	228
779	ENSG00000057935	MTA3	protein_coding	2	42494569	42756947	+	.	.	MTA3	metastasis associated 1 family member 3	Nucleus	enzyme	---	1.27785	0	1.06673	0	1.19301	0	73.1673	93.4975	78.2543	83.4766	66.7319	79.6127	7894	949	1050	1391	3029	1224
780	ENSG00000058056	USP13	protein_coding	3	179652755	179789401	+	.	.	USP13	ubiquitin specific peptidase 13	Cytoplasm	peptidase	---	1.17241	0	1.40904	0	3.01662	0	32.941	38.6207	32.196	45.369	16.0606	48.457	3554	392	432	756	729	745
781	ENSG00000058063	ATP11B	protein_coding	3	182793500	182921635	+	.	.	ATP11B	ATPase phospholipid transporting 11B (putative)	Plasma Membrane	transporter	---	-1.0719	0	-1.05807	0	-1.60514	0	166.012	154.877	116.263	109.882	259.966	161.957	17911	1572	1560	1831	11800	2490
782	ENSG00000058085	LAMC2	protein_coding	1	183186238	183244900	+	.	.	LAMC2	laminin subunit gamma 2	Extracellular Space	other	---	1.63015	0	-2.17625	0	-1.16054	0	193.883	316.059	446.795	205.301	354.479	305.442	20918	3208	5995	3421	16090	4696
783	ENSG00000058091	CDK14	protein_coding	7	90466424	91210590	+	.	.	CDK14	cyclin dependent kinase 14	Nucleus	kinase	---	1.71691	0	-1.44379	0	2.38531	0	62.4897	107.291	85.7816	59.4118	23.0665	55.0264	6742	1089	1151	990	1047	846
784	ENSG00000058262	SEC61A1	protein_coding	3	128051641	128071683	+	.	.	SEC61A1	Sec61 translocon alpha 1 subunit	Cytoplasm	transporter	---	-1.52184	0	-1.21382	0	-1.18814	0	97.6089	64.1379	77.4345	63.7927	69.0892	58.1485	10531	651	1039	1063	3136	894
785	ENSG00000058272	PPP1R12A	protein_coding	12	79773563	79935460	-	.	.	PPP1R12A	protein phosphatase 1 regulatory subunit 12A	Cytoplasm	phosphatase	---	-1.25066	0	1.03456	0	1.14083	0	340.329	272.118	270.834	280.196	161.862	184.657	36718	2762	3634	4669	7347	2839
786	ENSG00000058335	RASGRF1	protein_coding	15	78959947	79090773	-	.	.	RASGRF1	Ras protein specific guanine nucleotide releasing factor 1	Cytoplasm	other	---	53.1252	1	1.21015	0	5.45183	1	0.528317	28.1773	38.2328	46.2692	8.65818	47.2212	57	286	513	771	393	726
787	ENSG00000058404	CAMK2B	protein_coding	7	44217150	44334577	-	.	.	CAMK2B	calcium/calmodulin dependent protein kinase II beta	Cytoplasm	kinase	---	2.0446	0	1.25733	0	7.29436	1	3.42016	6.99507	24.8178	31.2062	2.5556	18.6673	369	71	333	520	116	287
788	ENSG00000058453	CROCC	protein_coding	1	16740273	16972979	+	.	.	CROCC	ciliary rootlet coiled-coil, rootletin	Plasma Membrane	other	---	-1.84029	0	1.83123	0	2.15059	0	21.5776	11.7241	12.7443	23.3446	14.1219	30.3751	2328	119	171	389	641	467
789	ENSG00000058600	POLR3E	protein_coding	16	22297375	22335103	+	.	.	POLR3E	RNA polymerase III subunit E	Nucleus	transcription regulator	---	-2.33883	0	1.30938	0	1.84162	0	45.1665	19.3103	39.2762	51.4302	25.8864	47.6765	4873	196	527	857	1175	733
790	ENSG00000058668	ATP2B4	protein_coding	1	203626561	203744081	+	.	.	ATP2B4	ATPase plasma membrane Ca2+ transporting 4	Plasma Membrane	transporter	---	-1.46999	0	-1.08826	0	-1.60671	0	217.24	147.783	106.649	97.9994	180.17	112.134	23438	1500	1431	1633	8178	1724
792	ENSG00000058729	RIOK2	protein_coding	5	97160867	97183260	-	.	.	RIOK2	RIO kinase 2	Cytoplasm	kinase	---	1.97881	0	-1.05465	0	2.13284	0	43.4147	85.9113	99.4947	94.3387	34.6107	73.8238	4684	872	1335	1572	1571	1135
793	ENSG00000058799	YIPF1	protein_coding	1	53851719	53889834	-	.	.	YIPF1	Yip1 domain family member 1	Cytoplasm	other	---	4.26342	1	-1.01483	0	2.00771	0	6.1915	26.4039	21.9857	21.6643	8.68021	17.4315	668	268	295	361	394	268
794	ENSG00000058804	NDC1	protein_coding	1	53765460	53838860	-	.	.	NDC1	NDC1 transmembrane nucleoporin	Nucleus	other	---	2.27993	0	1.25948	0	2.18343	0	14.9504	34.0886	38.3073	48.2496	20.7312	45.2699	1613	346	514	804	941	696
795	ENSG00000058866	DGKG	protein_coding	3	186105668	186362237	-	.	.	DGKG	diacylglycerol kinase gamma	Cytoplasm	kinase	---	32.1821	1	-1.02563	0	3.73467	0	1.78886	57.6354	74.2298	72.3744	23.2647	86.8975	193	585	996	1206	1056	1336
796	ENSG00000059122	FLYWCH1	protein_coding	16	2911937	2951208	+	.	.	FLYWCH1	FLYWCH-type zinc finger 1	Nucleus	other	---	1.09055	0	-1.16872	0	3.38014	0	6.77543	7.38916	14.3094	12.2424	4.53839	15.3502	731	75	192	204	206	236
797	ENSG00000059145	UNKL	protein_coding	16	1363205	1414751	-	.	.	UNKL	unkempt family like zinc finger	Cytoplasm	enzyme	---	-2.26139	0	1.72982	0	5.20948	1	4.2358	1.87192	8.49618	14.7029	3.7673	19.643	457	19	114	245	171	302
798	ENSG00000059377	TBXAS1	protein_coding	7	139777051	140020325	+	.	.	TBXAS1	thromboxane A synthase 1	Plasma Membrane	enzyme	ridogrel	1.95013	0	1.15228	0	3.84054	0	30.6146	59.7044	82.6514	95.2389	26.5694	102.052	3303	606	1109	1587	1206	1569
799	ENSG00000059378	PARP12	protein_coding	7	140023744	140063721	-	.	.	PARP12	poly(ADP-ribose) polymerase family member 12	Nucleus	other	---	1.72466	0	-1.33889	0	-1.47918	0	15.0802	26.0098	33.9102	25.325	35.8885	24.261	1627	264	455	422	1629	373
800	ENSG00000059573	ALDH18A1	protein_coding	10	95605929	95656706	-	.	.	ALDH18A1	aldehyde dehydrogenase 18 family member A1	Cytoplasm	kinase	---	1.31305	0	1.00744	0	1.92086	0	115.025	151.034	132.958	133.947	65.0796	125.013	12410	1533	1784	2232	2954	1922
801	ENSG00000059588	TARBP1	protein_coding	1	234391313	234479103	-	.	.	TARBP1	TAR (HIV-1) RNA binding protein 1	Nucleus	transcription regulator	---	-1.20712	0	1.20242	0	2.35749	0	54.945	45.5172	72.2175	86.8372	25.0492	59.0591	5928	462	969	1447	1137	908
802	ENSG00000059691	GATB	protein_coding	4	151670504	151761023	-	.	.	GATB	glutamyl-tRNA amidotransferase subunit B	Cytoplasm	translation regulator	---	3.32023	0	1.16018	0	1.97311	0	7.38717	24.532	16.3961	19.0238	16.9418	33.4321	797	249	220	317	769	514
803	ENSG00000059728	MXD1	protein_coding	2	69897688	69942945	+	.	.	MXD1	MAX dimerization protein 1	Nucleus	transcription regulator	---	1.1126	0	-1.15067	0	-1.9005	0	9.91753	11.0345	10.3594	9.00179	36.5935	19.2527	1070	112	139	150	1661	296
804	ENSG00000059758	CDK17	protein_coding	12	96278261	96400560	-	.	.	CDK17	cyclin dependent kinase 17	Cytoplasm	kinase	---	-1.09393	0	-1.06593	0	1.45379	0	71.5638	65.4187	69.5345	65.2329	39.3253	57.1728	7721	664	933	1087	1785	879
805	ENSG00000059769	DNAJC25	protein_coding	9	111631352	111654351	+	.	.	DNAJC25	DnaJ heat shock protein family (Hsp40) member C25	Other	other	---	1.84918	0	-1.36913	0	-1.11424	0	12.0401	22.266	11.999	8.76174	15.5098	13.9192	1299	226	161	146	704	214
806	ENSG00000059804	SLC2A3	protein_coding	12	7919230	7936275	-	.	.	SLC2A3	solute carrier family 2 member 3	Plasma Membrane	transporter	---	-1.68863	0	-1.04961	0	1.91759	0	178.015	105.419	94.7994	90.3179	72.8565	139.712	19206	1070	1272	1505	3307	2148
807	ENSG00000059915	PSD	protein_coding	10	102402617	102421539	-	.	.	PSD	pleckstrin and Sec7 domain containing	Cytoplasm	transporter	---	4.71868	1	1.36002	0	4.87036	1	1.41811	6.6995	13.1914	17.9436	2.90809	14.1794	153	68	177	299	132	218
808	ENSG00000060069	CTDP1	protein_coding	18	79679801	79756623	+	.	.	CTDP1	CTD phosphatase subunit 1	Nucleus	phosphatase	---	1.39889	0	-1.03597	0	2.00028	0	35.7773	50.0492	59.9949	57.9115	47.8954	95.8084	3860	508	805	965	2174	1473
809	ENSG00000060138	YBX3	protein_coding	12	10699089	10723312	-	.	.	YBX3	Y-box binding protein 3	Nucleus	transcription regulator	---	-1.8145	0	1.45468	0	-2.64329	0	213.987	117.931	104.041	151.35	208.039	78.7021	23087	1197	1396	2522	9443	1210
810	ENSG00000060140	STYK1	protein_coding	12	10618939	10674318	-	.	.	STYK1	serine/threonine/tyrosine kinase 1	Cytoplasm	kinase	---	73.354	1	-1.08263	0	2.26569	0	0.426361	31.4285	20.2716	18.7237	11.2799	25.5619	46	319	272	312	512	393
811	ENSG00000060237	WNK1	protein_coding	12	752593	911452	+	.	.	WNK1	WNK lysine deficient protein kinase 1	Cytoplasm	kinase	---	-1.53576	0	1.47175	0	-1.45928	0	1334.52	868.965	1044.43	1537.15	1159.12	794.305	143981	8820	14014	25614	52613	12212
813	ENSG00000060339	CCAR1	protein_coding	10	68721012	68792377	+	.	.	CCAR1	cell division cycle and apoptosis regulator 1	Nucleus	transcription regulator	---	-1.2331	0	-1.20069	0	-1.26457	0	378.192	306.699	358.479	298.559	208.92	165.209	40803	3113	4810	4975	9483	2540
814	ENSG00000060491	OGFR	protein_coding	20	62804835	62814000	+	.	.	OGFR	opioid growth factor receptor	Plasma Membrane	other	enkephalin, methionine	-1.49805	0	1.06557	0	1.19152	0	34.9801	23.3497	44.7167	47.6495	26.9659	32.1313	3774	237	600	794	1224	494
815	ENSG00000060558	GNA15	protein_coding	19	3136193	3163769	+	.	.	GNA15	G protein subunit alpha 15	Plasma Membrane	enzyme	---	-1.72084	0	1.2384	0	-1.48196	0	3.39235	1.97044	4.84431	6.00119	13.5931	9.17107	366	20	65	100	617	141
816	ENSG00000060566	CREB3L3	protein_coding	19	4153601	4173054	+	.	.	CREB3L3	cAMP responsive element binding protein 3 like 3	Cytoplasm	transcription regulator	---	10421.1	1	2.00856	0	10.7789	1	0	22.0689	21.8367	43.8687	4.14183	44.6846	0	224	293	731	188	687
817	ENSG00000060642	PIGV	protein_coding	1	26787472	26798398	+	.	.	PIGV	phosphatidylinositol glycan anchor biosynthesis class V	Cytoplasm	enzyme	---	5.75102	1	1.56344	0	4.9853	1	4.60655	26.5024	16.6942	26.1052	8.79037	43.839	497	269	224	435	399	674
818	ENSG00000060656	PTPRU	protein_coding	1	29236516	29326813	+	.	.	PTPRU	protein tyrosine phosphatase, receptor type U	Plasma Membrane	phosphatase	---	-2.29081	0	1.90605	0	2.76962	0	44.9162	19.6059	30.631	58.3916	11.7866	32.6516	4846	199	411	973	535	502
819	ENSG00000060688	SNRNP40	protein_coding	1	31259568	31296782	-	.	.	SNRNP40	small nuclear ribonucleoprotein U5 subunit 40	Nucleus	other	---	3.24892	0	-1.50358	0	2.95509	0	16.9803	55.1724	70.2052	46.6893	20.7532	61.3356	1832	560	942	778	942	943
820	ENSG00000060709	RIMBP2	protein_coding	12	130396137	130716281	-	.	.	RIMBP2	RIMS binding protein 2	Plasma Membrane	other	---	6.49117	1	1.50834	0	3.1606	0	2.50255	16.2561	18.2593	27.5455	8.70225	27.5132	270	165	245	459	395	423
821	ENSG00000060718	COL11A1	protein_coding	1	102876467	103108872	-	.	.	COL11A1	collagen type XI alpha 1 chain	Extracellular Space	other	collagenase clostridium histolyticum	-1.04927	0	-1.30296	0	4.72941	1	1384.01	1319.01	499.188	383.116	98.3023	464.928	149320	13388	6698	6384	4462	7148
822	ENSG00000060749	QSER1	protein_coding	11	32893178	32993316	+	.	.	QSER1	glutamine and serine rich 1	Other	other	---	-1.06174	0	1.31323	0	1.17635	0	129.92	122.364	161.129	211.602	76.8001	90.3448	14017	1242	2162	3526	3486	1389
823	ENSG00000060762	MPC1	protein_coding	6	166364919	166383013	-	.	.	MPC1	mitochondrial pyruvate carrier 1	Cytoplasm	other	---	1.16324	0	-1.3679	0	1.19432	0	4.31922	5.02463	8.86882	6.48129	5.77212	6.89456	466	51	119	108	262	106
824	ENSG00000060971	ACAA1	protein_coding	3	38103129	38137242	-	.	.	ACAA1	acetyl-CoA acyltransferase 1	Cytoplasm	enzyme	trimetazidine	-1.04104	0	1.01004	0	-1.0174	0	17.1286	16.4532	21.3895	21.6043	17.801	17.4966	1848	167	287	360	808	269
825	ENSG00000060982	BCAT1	protein_coding	12	24810022	24949459	-	.	.	BCAT1	branched chain amino acid transaminase 1	Cytoplasm	enzyme	---	4.31896	1	-1.19558	0	2.56833	0	11.6322	50.2463	69.3109	57.9715	25.4238	65.3032	1255	510	930	966	1154	1004
826	ENSG00000061273	HDAC7	protein_coding	12	47782722	47833132	-	.	.	HDAC7	histone deacetylase 7	Nucleus	transcription regulator	tributyrin, belinostat, pyroxamide	-2.26024	0	1.03528	0	1.65558	0	32.7371	14.4827	34.9536	36.1872	14.8489	24.5863	3532	147	469	603	674	378
827	ENSG00000061337	LZTS1	protein_coding	8	20246165	20303963	-	.	.	LZTS1	leucine zipper tumor suppressor 1	Nucleus	transcription regulator	---	-5.87161	-1	2.58403	0	4.02122	1	4.0597	0.689655	3.13017	8.10161	1.38795	5.5937	438	7	42	135	63	86
828	ENSG00000061455	PRDM6	protein_coding	5	123089121	123194266	+	.	.	PRDM6	PR/SET domain 6	Nucleus	transcription regulator	---	6.43053	1	-1.26783	0	5.69709	1	2.02058	13.0049	14.4584	11.4023	2.59966	14.8298	218	132	194	190	118	228
829	ENSG00000061492	WNT8A	protein_coding	5	138083892	138092365	+	.	.	WNT8A	Wnt family member 8A	Extracellular Space	other	---	1954.76	1	2.97841	0	4.04648	1	0	4.13793	4.76978	14.2228	2.842	11.5126	0	42	64	237	129	177
830	ENSG00000061656	SPAG4	protein_coding	20	35615892	35621049	+	.	.	SPAG4	sperm associated antigen 4	Cytoplasm	other	---	1.21065	0	1.94567	0	16.4591	1	1.46446	1.7734	9.46504	18.4237	1.03546	17.1063	158	18	127	307	47	263
831	ENSG00000061676	NCKAP1	protein_coding	2	182909115	183038858	-	.	.	NCKAP1	NCK associated protein 1	Plasma Membrane	other	---	-1.25057	0	1.14803	0	-1.74959	0	156.845	125.419	123.94	142.288	132.01	75.4499	16922	1273	1663	2371	5992	1160
832	ENSG00000061794	MRPS35	protein_coding	12	27710773	27756295	+	.	.	MRPS35	mitochondrial ribosomal protein S35	Cytoplasm	other	---	-1.61361	0	-1.31138	0	-1.07787	0	30.2068	18.7192	36.5187	27.8455	26.9219	24.9765	3259	190	490	464	1222	384
833	ENSG00000061918	GUCY1B1	protein_coding	4	155758992	155807591	+	.	.	GUCY1B1	guanylate cyclase 1 soluble subunit beta 1	Cytoplasm	enzyme	nitroglycerin, isosorbide-5-mononitrate, isosorbide dinitrate, nitroprusside	1.92695	0	-1.55006	0	2.86626	0	58.5412	112.808	65.9572	42.5484	28.0455	80.3932	6316	1145	885	709	1273	1236
834	ENSG00000061936	SFSWAP	protein_coding	12	131711081	131799737	+	.	.	SFSWAP	splicing factor SWAP	Nucleus	other	---	-1.51518	0	1.42824	0	-1.53189	0	143.906	94.9753	102.774	146.789	124.85	81.4989	15526	964	1379	2446	5667	1253
835	ENSG00000061938	TNK2	protein_coding	3	195863364	195911945	-	.	.	TNK2	tyrosine kinase non receptor 2	Cytoplasm	kinase	vemurafenib, osimertinib, lorlatinib, cobimetinib/vemurafenib, dabrafenib/trametinib/vemurafenib, cetuximab/vemurafenib, afatinib/osimertinib, erlotinib/osimertinib, gefitinib/osimertinib, trametinib/vemurafenib, irinotecan/panitumumab/vemurafenib, cetuximab/irinotecan/vemurafenib, crizotinib/vemurafenib	-3.33727	0	1.48634	0	1.37249	0	19.075	5.71428	17.4395	25.9251	17.5807	24.131	2058	58	234	432	798	371
836	ENSG00000061987	MON2	protein_coding	12	62466817	62600479	+	.	.	MON2	MON2 homolog, regulator of endosome-to-Golgi trafficking	Cytoplasm	other	---	-1.22787	0	-1.39382	0	1.30388	0	252.591	205.714	202.343	145.169	125.907	164.169	27252	2088	2715	2419	5715	2524
837	ENSG00000062038	CDH3	protein_coding	16	68636189	68722616	+	.	.	CDH3	cadherin 3	Plasma Membrane	other	PF-3732010, PCA062, PF-06671008	-2.25369	0	-1.0474	0	1.0784	0	256.901	113.99	325.91	311.162	373.888	403.202	27717	1157	4373	5185	16971	6199
838	ENSG00000062096	ARSF	protein_coding	X	3041471	3112726	+	.	.	ARSF	arylsulfatase F	Extracellular Space	enzyme	---	14.2937	1	-1.17638	0	4.05672	1	0.852722	12.2167	12.0735	10.262	4.58245	18.6023	92	124	162	171	208	286
839	ENSG00000062194	GPBP1	protein_coding	5	57173948	57264679	+	.	.	GPBP1	GC-rich promoter binding protein 1	Nucleus	transcription regulator	---	-1.67416	0	1.11633	0	-1.0289	0	138.882	82.9556	81.9807	91.5182	55.0775	53.5304	14984	842	1100	1525	2500	823
840	ENSG00000062282	DGAT2	protein_coding	11	75759512	75801535	+	.	.	DGAT2	diacylglycerol O-acyltransferase 2	Cytoplasm	enzyme	---	3.42301	0	1.38765	0	-1.80265	0	1.9557	6.6995	7.82543	10.8622	18.8806	10.4719	211	68	105	181	857	161
841	ENSG00000062370	ZNF112	protein_coding	19	44326555	44367217	-	.	.	ZNF112	zinc finger protein 112	Nucleus	other	---	3.74053	0	1.64536	0	2.73585	0	9.9546	37.2413	25.6376	42.1884	18.6603	51.0588	1074	378	344	703	847	785
842	ENSG00000062485	CS	protein_coding	12	56271699	56300392	-	.	.	CS	citrate synthase	Cytoplasm	enzyme	---	-1.43885	0	1.00924	0	1.26304	0	64.501	44.8276	38.829	39.1878	54.1742	68.4253	6959	455	521	653	2459	1052
843	ENSG00000062524	LTK	protein_coding	15	41503638	41513887	-	.	.	LTK	leukocyte receptor tyrosine kinase	Plasma Membrane	kinase	lorlatinib	12.7848	1	-1.09656	0	9.47083	1	0.491242	6.30541	17.4395	15.9032	1.8506	17.5616	53	64	234	265	84	270
845	ENSG00000062598	ELMO2	protein_coding	20	46366049	46432985	-	.	.	ELMO2	engulfment and cell motility 2	Cytoplasm	other	---	2.19805	0	1.30696	0	2.55321	0	40.115	88.1773	74.7514	97.6994	27.2303	69.531	4328	895	1003	1628	1236	1069
846	ENSG00000062650	WAPL	protein_coding	10	86435256	86521815	-	.	.	WAPL	WAPL cohesin release factor	Nucleus	other	---	1.00652	0	-1.02796	0	-1.04283	0	129.892	130.739	136.088	132.386	99.8445	95.7433	14014	1327	1826	2206	4532	1472
847	ENSG00000062716	VMP1	protein_coding	17	59707192	59842255	+	.	.	VMP1	vacuole membrane protein 1	Plasma Membrane	other	---	-1.93055	0	-1.74397	0	1.04101	0	148.93	77.1428	66.2553	37.9875	54.1081	56.3273	16068	783	889	633	2456	866
848	ENSG00000062725	APPBP2	protein_coding	17	60443149	60526219	-	.	.	APPBP2	amyloid beta precursor protein binding protein 2	Cytoplasm	other	---	-1.15403	0	-1.10904	0	1.83928	0	38.7711	33.596	37.3385	33.6667	15.664	28.8141	4183	341	501	561	711	443
849	ENSG00000062822	POLD1	protein_coding	19	50384204	50418016	+	.	.	POLD1	DNA polymerase delta 1, catalytic subunit	Nucleus	enzyme	nelarabine, MB07133, cytarabine/fludarabine phosphate, cytarabine/daunorubicin, cladribine/cytarabine/daunorubicin, cytarabine/etoposide, cytarabine/etoposide/mitoxantrone, cytarabine/dexamethasone, cytarabine/mitoxantrone, cyclophosphamide/cytarabine/6-mercaptopurine, cladribine/cytarabine/filgrastim, clofarabine/cyclophosphamide/etoposide, cytarabine/filgrastim/fludarabine phosphate, cladribine…	-1.05231	0	4.01705	1	7.09905	1	7.25741	6.89655	2.75753	11.1022	2.97419	21.139	783	70	37	185	135	325
850	ENSG00000063015	SEZ6	protein_coding	17	28954901	29006440	-	.	.	SEZ6	seizure related 6 homolog	Extracellular Space	other	---	1.97994	0	1.18281	0	8.54218	1	2.03912	4.03941	16.8433	19.924	2.57763	22.0496	220	41	226	332	117	339
851	ENSG00000063046	EIF4B	protein_coding	12	53006158	53042209	+	.	.	EIF4B	eukaryotic translation initiation factor 4B	Cytoplasm	translation regulator	---	-2.24971	0	1.31618	0	-1.25758	0	335.796	149.261	157.85	207.761	174.882	139.062	36229	1515	2118	3462	7938	2138
852	ENSG00000063127	SLC6A16	protein_coding	19	49289638	49325225	-	.	.	SLC6A16	solute carrier family 6 member 16	Plasma Membrane	transporter	---	6.2808	1	-1.98945	0	5.9938	1	7.84134	49.261	42.0337	21.1242	13.6372	81.7591	846	500	564	352	619	1257
853	ENSG00000063169	BICRA	protein_coding	19	47608196	47703277	+	.	.	BICRA	BRD4 interacting chromatin remodeling complex associated protein	Nucleus	transcription regulator	---	-2.21026	0	1.14726	0	4.59681	1	10.0195	4.53202	14.3839	16.5033	6.67539	30.7003	1081	46	193	275	303	472
854	ENSG00000063176	SPHK2	protein_coding	19	48619291	48630717	+	.	.	SPHK2	sphingosine kinase 2	Cytoplasm	kinase	ABC-294640	2.87085	0	1.53901	0	4.25404	1	3.32747	9.55664	6.78204	10.4421	4.73667	20.1633	359	97	91	174	215	310
855	ENSG00000063177	RPL18	protein_coding	19	48615328	48619536	-	.	.	RPL18	ribosomal protein L18	Cytoplasm	other	---	-3.0471	0	1.45477	0	-1.54729	0	119.186	39.1133	23.9234	34.8069	89.9746	58.1485	12859	397	321	580	4084	894
856	ENSG00000063180	CA11	protein_coding	19	48637942	48646312	-	.	.	CA11	carbonic anhydrase 11	Extracellular Space	enzyme	---	2.38041	0	3.46134	0	4.78392	1	2.23376	5.32019	2.16131	7.50149	2.33529	11.1874	241	54	29	125	106	172
857	ENSG00000063241	ISOC2	protein_coding	19	55452985	55462343	-	.	.	ISOC2	isochorismatase domain containing 2	Cytoplasm	enzyme	---	2.955	0	1.68193	0	3.95966	0	0.565392	1.67488	3.27923	5.5211	1.34389	5.33353	61	17	44	92	61	82
858	ENSG00000063244	U2AF2	protein_coding	19	55654146	55674715	+	.	.	U2AF2	U2 small nuclear RNA auxiliary factor 2	Nucleus	other	---	-2.96351	0	-1.12375	0	-1.0732	0	20.1502	6.79802	20.5697	18.3036	12.4255	11.5777	2174	69	276	305	564	178
859	ENSG00000063245	EPN1	protein_coding	19	55675226	55709858	+	.	.	EPN1	epsin 1	Plasma Membrane	other	---	-1.08043	0	1.40429	0	1.0373	0	20.6507	19.1133	19.2282	27.0054	27.715	28.749	2228	194	258	450	1258	442
860	ENSG00000063322	MED29	protein_coding	19	39391303	39400637	+	.	.	MED29	mediator complex subunit 29	Nucleus	other	---	1.39536	0	-1.4278	0	3.08325	0	4.2358	5.91133	13.7131	9.60191	4.4062	13.594	457	60	184	160	200	209
861	ENSG00000063438	AHRR	protein_coding	5	304176	438291	+	.	.	AHRR	aryl-hydrocarbon receptor repressor	Nucleus	transcription regulator	---	2.37478	0	-1.21774	0	4.28338	1	2.36352	5.61576	15.1292	12.4225	5.02307	21.5292	255	57	203	207	228	331
862	ENSG00000063515	GSC2	protein_coding	22	19148576	19150283	-	.	.	GSC2	goosecoid homeobox 2	Nucleus	transcription regulator	---	47.5181	1	16.7625	1	11.9603	1	0	0.0985221	0.0745279	1.38027	0.132186	1.62608	0	1	1	23	6	25
863	ENSG00000063587	ZNF275	protein_coding	X	153334155	153360110	+	.	.	ZNF275	zinc finger protein 275	Nucleus	transcription regulator	---	-2.27237	0	2.02459	0	1.63785	0	11.1966	4.9261	4.47167	9.0618	4.20792	6.89456	1208	50	60	151	191	106
864	ENSG00000063601	MTMR1	protein_coding	X	150692971	150765103	+	.	.	MTMR1	myotubularin related protein 1	Cytoplasm	phosphatase	---	-2.26665	0	1.34636	0	1.42897	0	54.2684	23.9409	31.8234	42.8485	31.0417	44.3593	5855	243	427	714	1409	682
865	ENSG00000063660	GPC1	protein_coding	2	240435671	240468078	+	.	.	GPC1	glypican 1	Plasma Membrane	transmembrane receptor	---	-2.58557	0	1.21992	0	-3.67088	0	20.8917	8.07881	14.7565	18.0036	18.3959	5.00831	2254	82	198	300	835	77
866	ENSG00000063761	ADCK1	protein_coding	14	77800083	77935012	+	.	.	ADCK1	aarF domain containing kinase 1	Cytoplasm	kinase	---	5.94774	1	1.44755	0	4.3165	1	4.6529	27.6847	21.3895	30.9661	7.38039	31.8711	502	281	287	516	335	490
867	ENSG00000063854	HAGH	protein_coding	16	1795620	1827194	-	.	.	HAGH	hydroxyacylglutathione hydrolase	Cytoplasm	enzyme	---	-1.23067	0	7.85268	1	3.39602	0	8.85163	7.19211	1.78867	14.1028	3.78933	12.8785	955	73	24	235	172	198
868	ENSG00000063978	RNF4	protein_coding	4	2462220	2625320	+	.	.	RNF4	ring finger protein 4	Nucleus	transcription regulator	---	1.29258	0	-1.47732	0	1.37369	0	22.8659	29.5566	43.0026	29.1058	20.643	28.3588	2467	300	577	485	937	436
869	ENSG00000064012	CASP8	protein_coding	2	201233443	201287711	+	.	.	CASP8	caspase 8	Nucleus	peptidase	---	1.49516	0	1.03184	0	1.04604	0	86.2547	128.965	151.739	156.571	105.022	109.858	9306	1309	2036	2609	4767	1689
870	ENSG00000064042	LIMCH1	protein_coding	4	41359607	41700044	+	.	.	LIMCH1	LIM and calponin homology domains 1	Cytoplasm	other	---	-1.49474	0	-1.48396	0	2.09238	0	217.806	145.714	176.333	118.824	69.8162	146.087	23499	1479	2366	1980	3169	2246
871	ENSG00000064102	INTS13	protein_coding	12	26905181	26938326	-	.	.	INTS13	integrator complex subunit 13	Cytoplasm	other	---	1.23175	0	-1.07396	0	1.49946	0	56.7894	69.9507	109.63	102.08	58.5584	87.8081	6127	710	1471	1701	2658	1350
872	ENSG00000064115	TM7SF3	protein_coding	12	26973195	27014434	-	.	.	TM7SF3	transmembrane 7 superfamily member 3	Plasma Membrane	other	---	1.71382	0	1.31962	0	2.44063	0	33.284	57.0443	45.6111	60.1919	32.2974	78.8321	3591	579	612	1003	1466	1212
873	ENSG00000064195	DLX3	protein_coding	17	49990005	49995224	-	.	.	DLX3	distal-less homeobox 3	Nucleus	transcription regulator	---	14.4714	1	2.26597	0	2.53539	0	0.454167	6.60098	6.48392	14.7029	6.41102	16.2608	49	67	87	245	291	250
874	ENSG00000064199	SPA17	protein_coding	11	124673798	124697518	+	.	.	SPA17	sperm autoantigenic protein 17	Plasma Membrane	other	---	1.98718	0	1.35421	0	1.50961	0	4.56021	9.06403	6.33487	8.5817	5.77212	8.71576	492	92	85	143	262	134
875	ENSG00000064201	TSPAN32	protein_coding	11	2301997	2318200	+	.	.	TSPAN32	tetraspanin 32	Plasma Membrane	other	---	5.0992	1	2.72399	0	11.7657	1	0.268793	1.37931	3.65187	9.96198	1.01343	11.9679	29	14	49	166	46	184
876	ENSG00000064205	WISP2	protein_coding	20	44714844	44728509	+	.	.	WISP2	WNT1 inducible signaling pathway protein 2	Extracellular Space	growth factor	---	-6.08116	-1	5.01032	1	6.78019	1	3.60553	0.591133	0.819807	4.14082	0.418589	2.86189	389	6	11	69	19	44
877	ENSG00000064218	DMRT3	protein_coding	9	976964	991731	+	.	.	DMRT3	doublesex and mab-3 related transcription factor 3	Nucleus	transcription regulator	---	5.01508	1	-1.11921	0	5.34293	1	0.685885	3.44827	4.76978	4.26085	1.18967	6.37422	74	35	64	71	54	98
878	ENSG00000064225	ST3GAL6	protein_coding	3	98732236	98821201	+	.	.	ST3GAL6	ST3 beta-galactoside alpha-2,3-sialyltransferase 6	Cytoplasm	enzyme	---	1.20692	0	-1.00866	0	1.8511	0	16.4891	19.9015	25.7866	25.5651	18.7264	34.6679	1779	202	346	426	850	533
879	ENSG00000064270	ATP2C2	protein_coding	16	84368527	84464187	+	.	.	ATP2C2	ATPase secretory pathway Ca2+ transporting 2	Cytoplasm	enzyme	---	-1.37579	0	2.63766	0	1.51248	0	45.8153	33.3005	33.463	88.2775	44.7229	67.6447	4943	338	449	1471	2030	1040
880	ENSG00000064300	NGFR	protein_coding	17	49495293	49515017	+	.	.	NGFR	nerve growth factor receptor	Plasma Membrane	transmembrane receptor	LM11A-31	-2.21568	0	8.45231	1	1.04367	0	3.05868	1.37931	0.745279	6.36126	2.18107	2.27651	330	14	10	106	99	35
881	ENSG00000064309	CDON	protein_coding	11	125955796	126063335	-	.	.	CDON	cell adhesion associated, oncogene regulated	Plasma Membrane	other	---	1.61315	0	1.29704	0	2.13938	0	104.681	168.867	142.274	184.537	91.0541	194.804	11294	1714	1909	3075	4133	2995
882	ENSG00000064313	TAF2	protein_coding	8	119730775	119832863	-	.	.	TAF2	TATA-box binding protein associated factor 2	Nucleus	transcription regulator	---	1.74088	0	-1.0483	0	2.43943	0	147.085	256.059	264.35	252.17	109.45	267.002	15869	2599	3547	4202	4968	4105
883	ENSG00000064393	HIPK2	protein_coding	7	139561570	139777778	-	.	.	HIPK2	homeodomain interacting protein kinase 2	Nucleus	kinase	---	-1.29033	0	1.1078	0	1.39233	0	90.7686	70.3448	108.885	120.624	74.8834	104.264	9793	714	1461	2010	3399	1603
884	ENSG00000064419	TNPO3	protein_coding	7	128954180	129055173	-	.	.	TNPO3	transportin 3	Cytoplasm	other	---	1.30353	0	1.13941	0	1.74451	0	55.325	72.1182	83.3222	94.9388	55.2538	96.3938	5969	732	1118	1582	2508	1482
886	ENSG00000064490	RFXANK	protein_coding	19	19192229	19201869	+	.	.	RFXANK	regulatory factor X associated ankyrin containing protein	Nucleus	transcription regulator	---	1.48065	0	-1.71565	0	2.25803	0	19.3624	28.6699	76.093	44.3488	17.7129	40.0015	2089	291	1021	739	804	615
887	ENSG00000064545	TMEM161A	protein_coding	19	19119169	19138513	-	.	.	TMEM161A	transmembrane protein 161A	Other	other	---	1.58055	0	1.0412	0	3.72891	0	2.92892	4.63054	8.64523	9.00179	2.66575	9.95158	316	47	116	150	121	153
888	ENSG00000064547	LPAR2	protein_coding	19	19623668	19628930	-	.	.	LPAR2	lysophosphatidic acid receptor 2	Plasma Membrane	G-protein coupled receptor	---	-1.75074	0	2.49589	0	4.11005	1	0.519048	0.295566	1.3415	3.36067	0.550775	2.27651	56	3	18	56	25	35
889	ENSG00000064601	CTSA	protein_coding	20	45890144	45898820	+	.	.	CTSA	cathepsin A	Cytoplasm	peptidase	---	-1.20577	0	1.16641	0	-1.54176	0	141.367	117.241	118.797	138.568	162.457	105.37	15252	1190	1594	2309	7374	1620
890	ENSG00000064607	SUGP2	protein_coding	19	18990888	19034023	-	.	.	SUGP2	SURP and G-patch domain containing 2	Nucleus	other	---	1.0037	0	1.02583	0	1.20044	0	97.7664	98.128	82.4278	84.5568	53.315	64.0023	10548	996	1106	1409	2420	984
891	ENSG00000064651	SLC12A2	protein_coding	5	128083766	128189688	+	.	.	SLC12A2	solute carrier family 12 member 2	Plasma Membrane	transporter	bumetanide, quinethazone	1.00944	0	1.40303	0	1.50955	0	94.0868	94.9753	155.092	217.603	56.4434	85.2064	10151	964	2081	3626	2562	1310
892	ENSG00000064652	SNX24	protein_coding	5	122843439	123029354	+	.	.	SNX24	sorting nexin 24	Other	transporter	---	4.24614	1	-1.20497	0	1.8037	0	8.16574	34.6798	46.2818	38.4076	13.5931	24.5212	881	352	621	640	617	377
893	ENSG00000064655	EYA2	protein_coding	20	46894624	47188844	+	.	.	EYA2	EYA transcriptional coactivator and phosphatase 2	Nucleus	phosphatase	---	8.77543	1	1.20305	0	4.36223	1	3.78164	33.2019	31.6743	38.1076	6.58727	28.749	408	337	425	635	299	442
894	ENSG00000064666	CNN2	protein_coding	19	1026581	1039068	+	.	.	CNN2	calponin 2	Cytoplasm	other	---	-3.63638	0	-1.26187	0	1.45766	0	41.9224	11.5271	28.097	22.2644	12.4035	18.082	4523	117	377	371	563	278
895	ENSG00000064687	ABCA7	protein_coding	19	1040101	1065572	+	.	.	ABCA7	ATP binding cassette subfamily A member 7	Plasma Membrane	transporter	---	-1.28768	0	1.77926	0	2.10551	0	9.76923	7.5862	17.7376	31.5663	15.4437	32.5215	1054	77	238	526	701	500
896	ENSG00000064692	SNCAIP	protein_coding	5	122311354	122464219	+	.	.	SNCAIP	synuclein alpha interacting protein	Cytoplasm	transcription regulator	---	3.62404	0	1.4632	0	3.12581	0	29.5765	107.192	113.73	166.413	44.9432	140.493	3191	1088	1526	2773	2040	2160
897	ENSG00000064703	DDX20	protein_coding	1	111755245	111768016	+	.	.	DDX20	DEAD-box helicase 20	Nucleus	transcription regulator	---	1.78294	0	-1.34088	0	1.88401	0	31.6619	56.4532	78.7014	58.6916	31.967	60.2298	3416	573	1056	978	1451	926
898	ENSG00000064726	BTBD1	protein_coding	15	83016422	83067354	-	.	.	BTBD1	BTB domain containing 1	Cytoplasm	other	---	1.24898	0	-1.43112	0	1.29971	0	26.4251	33.0049	52.3931	36.6073	25.0713	32.5866	2851	335	703	610	1138	501
899	ENSG00000064763	FAR2	protein_coding	12	29149103	29340980	+	.	.	FAR2	fatty acyl-CoA reductase 2	Cytoplasm	enzyme	---	2.63508	0	-1.38468	0	2.22903	0	10.0936	26.601	32.4941	23.4647	12.8661	28.684	1089	270	436	391	584	441
900	ENSG00000064787	BCAS1	protein_coding	20	53936777	54070594	-	.	.	BCAS1	breast carcinoma amplified sequence 1	Plasma Membrane	other	---	53.4203	1	1.03103	0	4.98751	1	1.39958	74.8768	76.5401	78.9157	20.1584	100.557	151	760	1027	1315	915	1546
901	ENSG00000064835	POU1F1	protein_coding	3	87259404	87276587	-	.	.	POU1F1	POU class 1 homeobox 1	Nucleus	transcription regulator	---	8560.33	1	1.50467	0	3.7375	0	0	18.1281	12.5207	18.8437	5.28744	19.7731	0	184	168	314	240	304
902	ENSG00000064886	CHI3L2	protein_coding	1	111200771	111243440	+	.	.	CHI3L2	chitinase 3 like 2	Extracellular Space	enzyme	---	9.89404	1	-1.29643	0	1.95245	0	2.16888	21.4778	24.7433	19.0838	13.9897	27.3181	234	218	332	318	635	420
903	ENSG00000064932	SBNO2	protein_coding	19	1107636	1174283	-	.	.	SBNO2	strawberry notch homolog 2	Other	transcription regulator	---	-2.35458	0	1.25352	0	1.08891	0	22.2727	9.45812	19.0046	23.8247	22.3394	24.3261	2403	96	255	397	1014	374
904	ENSG00000064933	PMS1	protein_coding	2	189784085	189877629	+	.	.	PMS1	PMS1 homolog 1, mismatch repair system component	Nucleus	enzyme	---	-1.27094	0	-1.24023	0	2.08747	0	184.067	144.827	168.955	136.227	61.5987	128.59	19859	1470	2267	2270	2796	1977
905	ENSG00000064961	HMG20B	protein_coding	19	3572777	3579088	+	.	.	HMG20B	high mobility group 20B	Nucleus	transcription regulator	---	-2.11853	0	1.68286	0	1.92302	0	19.2048	9.06403	14.0112	23.5847	12.073	23.2204	2072	92	188	393	548	357
906	ENSG00000064989	CALCRL	protein_coding	2	187343129	187448460	-	.	.	CALCRL	calcitonin receptor like receptor	Plasma Membrane	G-protein coupled receptor	---	-1.35247	0	1.30583	0	2.81831	0	20.5209	15.1724	12.2226	15.9632	8.30569	23.4155	2214	154	164	266	377	360
907	ENSG00000064995	TAF11	protein_coding	6	34877778	34888089	-	.	.	TAF11	TATA-box binding protein associated factor 11	Nucleus	transcription regulator	---	1.16104	0	1.17746	0	1.77918	0	31.7361	36.8473	28.6932	33.7867	21.348	37.9851	3424	374	385	563	969	584
908	ENSG00000064999	ANKS1A	protein_coding	6	34889265	35091413	+	.	.	ANKS1A	ankyrin repeat and sterile alpha motif domain containing 1A	Cytoplasm	other	---	-1.16048	0	1.59737	0	-1.10529	0	72.2589	62.266	59.9949	95.839	58.4482	52.88	7796	632	805	1597	2653	813
909	ENSG00000065000	AP3D1	protein_coding	19	2100988	2164468	-	.	.	AP3D1	adaptor related protein complex 3 subunit delta 1	Cytoplasm	transporter	---	-1.62117	0	-1.12655	0	-1.57431	0	120.91	74.5812	141.23	125.365	102.4	65.043	13045	757	1895	2089	4648	1000
910	ENSG00000065029	ZNF76	protein_coding	6	35258909	35295985	+	.	.	ZNF76	zinc finger protein 76	Nucleus	transcription regulator	---	-1.11498	0	-1.25264	0	4.36078	1	20.7619	18.6207	25.7866	20.5841	7.8871	34.4078	2240	189	346	343	358	529
911	ENSG00000065054	SLC9A3R2	protein_coding	16	2025356	2039026	+	.	.	SLC9A3R2	SLC9A3 regulator 2	Plasma Membrane	transporter	---	-1.88597	0	1.7471	0	6.11387	1	3.16063	1.67488	5.66412	9.90197	1.45405	8.91089	341	17	76	165	66	137
912	ENSG00000065057	NTHL1	protein_coding	16	2039815	2047866	-	.	.	NTHL1	nth like DNA glycosylase 1	Nucleus	enzyme	---	1.93088	0	1.00028	0	15.1907	1	1.12152	2.16749	11.999	12.0024	0.925302	14.1143	121	22	161	200	42	217
913	ENSG00000065060	UHRF1BP1	protein_coding	6	34792015	34883138	+	.	.	UHRF1BP1	UHRF1 binding protein 1	Other	other	---	2.10763	0	-1.11605	0	2.62055	0	40.0131	84.3349	71.3977	63.9727	34.5226	90.4748	4317	856	958	1066	1567	1391
914	ENSG00000065135	GNAI3	protein_coding	1	109548611	109618321	+	.	.	GNAI3	G protein subunit alpha i3	Cytoplasm	enzyme	---	3.83147	0	1.31112	0	1.68272	0	37.0007	141.773	93.2344	122.244	90.8338	152.851	3992	1439	1251	2037	4123	2350
915	ENSG00000065150	IPO5	protein_coding	13	97953658	98024297	+	.	.	IPO5	importin 5	Nucleus	transporter	---	-2.22003	0	-1.21764	0	1.04711	0	208.444	93.8916	149.801	123.024	72.6142	76.0353	22489	953	2010	2050	3296	1169
916	ENSG00000065154	OAT	protein_coding	10	124397303	124418976	-	.	.	OAT	ornithine aminotransferase	Cytoplasm	enzyme	---	1.11786	0	-1.06588	0	1.24009	0	80.5544	90.0492	88.4646	82.9965	53.8658	66.7992	8691	914	1187	1383	2445	1027
917	ENSG00000065183	WDR3	protein_coding	1	117929720	117966542	+	.	.	WDR3	WD repeat domain 3	Cytoplasm	other	---	-1.05252	0	1.3943	0	1.79151	0	91.6676	87.0935	78.0307	108.802	60.0124	107.516	9890	884	1047	1813	2724	1653
918	ENSG00000065243	PKN2	protein_coding	1	88684222	88836255	+	.	.	PKN2	protein kinase N2	Cytoplasm	kinase	---	-1.27906	0	1.06721	0	1.49087	0	132.821	103.842	118.425	126.385	79.4879	118.508	14330	1054	1589	2106	3608	1822
919	ENSG00000065268	WDR18	protein_coding	19	984271	998438	+	.	.	WDR18	WD repeat domain 18	Nucleus	other	---	-1.10838	0	-1.26102	0	5.54303	1	2.51182	2.26601	4.76978	3.78075	0.771085	4.29284	271	23	64	63	35	66
920	ENSG00000065308	TRAM2	protein_coding	6	52497402	52576915	-	.	.	TRAM2	translocation associated membrane protein 2	Other	other	---	-1.0596	0	-1.01254	0	3.49859	0	15.868	14.9754	17.4395	17.2234	6.41102	22.4398	1712	152	234	287	291	345
921	ENSG00000065320	NTN1	protein_coding	17	9021542	9244000	+	.	.	NTN1	netrin 1	Extracellular Space	other	NP137	-4.02003	-1	1.60965	0	4.14035	1	3.96701	0.985221	6.26034	10.082	1.8506	7.67508	428	10	84	168	84	118
922	ENSG00000065325	GLP2R	protein_coding	17	9822206	9892102	+	.	.	GLP2R	glucagon like peptide 2 receptor	Plasma Membrane	G-protein coupled receptor	teduglutide, apraglutide	12979.6	1	1.05314	0	4.58859	1	0	27.4877	28.3206	29.8259	9.25302	42.4731	0	279	380	497	420	653
923	ENSG00000065328	MCM10	protein_coding	10	13161554	13211104	+	.	.	MCM10	minichromosome maintenance 10 replication initiation factor	Nucleus	other	---	4.7571	1	1.24245	0	2.48245	0	14.4129	68.5714	47.6233	59.1717	23.6833	58.7989	1555	696	639	986	1075	904
924	ENSG00000065357	DGKA	protein_coding	12	55927319	55954027	+	.	.	DGKA	diacylglycerol kinase alpha	Cytoplasm	kinase	---	1.16253	0	-1.06242	0	-1.00123	0	91.612	106.502	82.9495	78.0755	137.54	137.371	9884	1081	1113	1301	6243	2112
925	ENSG00000065361	ERBB3	protein_coding	12	56076799	56103505	+	.	.	ERBB3	erb-b2 receptor tyrosine kinase 3	Plasma Membrane	kinase	afatinib, sapitinib, seribantumab, MEHD7945A, osimertinib, lumretuzumab, LJM716, MM-111, REGN1400, MM-141, zirconium-89-labeled RO5479599, patritumab, GSK2849330, zirconium-89-GSK2849330, KTN3379, afatinib/cetuximab, sym013, MCLA-128, U3-1402, CDX-3379, afatinib/paclitaxel, afatinib/osimertinib, erlotinib/osimertinib, gefitinib/osimertinib	1.5146	0	-1.1484	0	1.3587	0	144.472	218.818	272.847	237.587	210.969	286.645	15587	2221	3661	3959	9576	4407
926	ENSG00000065371	ROPN1	protein_coding	3	123968521	123992178	-	.	.	ROPN1	rhophilin associated tail protein 1	Cytoplasm	other	---	14.4015	1	2.62261	0	4.56859	1	1.16786	16.8473	10.9556	28.7457	4.53839	20.7487	126	171	147	479	206	319
927	ENSG00000065413	ANKRD44	protein_coding	2	196967017	197311173	-	.	.	ANKRD44	ankyrin repeat domain 44	Other	other	---	1.33296	0	-1.21297	0	1.56736	0	48.8554	65.1231	68.8637	56.7713	38.1357	59.7745	5271	661	924	946	1731	919
928	ENSG00000065427	KARS	protein_coding	16	75627474	75648643	-	.	.	KARS	lysyl-tRNA synthetase	Cytoplasm	enzyme	---	1.16635	0	-1.07813	0	1.73787	0	118.343	138.029	207.56	192.518	115.31	200.398	12768	1401	2785	3208	5234	3081
929	ENSG00000065457	ADAT1	protein_coding	16	75596981	75623300	-	.	.	ADAT1	adenosine deaminase, tRNA specific 1	Other	enzyme	---	2.34342	0	-1.24468	0	2.35686	0	13.0318	30.5418	32.2706	25.9251	14.0998	33.237	1406	310	433	432	640	511
930	ENSG00000065485	PDIA5	protein_coding	3	123067062	123225227	+	.	.	PDIA5	protein disulfide isomerase family A member 5	Cytoplasm	enzyme	---	1.18261	0	-1.24589	0	2.26322	0	27.9915	33.1034	45.7601	36.7273	21.1498	47.8717	3020	336	614	612	960	736
931	ENSG00000065491	TBC1D22B	protein_coding	6	37257772	37332970	+	.	.	TBC1D22B	TBC1 domain family member 22B	Other	other	---	2.14238	0	-1.58802	0	2.27743	0	18.9916	40.6896	49.561	31.2062	16.3911	37.3347	2049	413	665	520	744	574
932	ENSG00000065518	NDUFB4	protein_coding	3	120596309	120602500	+	.	.	NDUFB4	NADH:ubiquinone oxidoreductase subunit B4	Cytoplasm	transporter	---	-1.59698	0	1.4699	0	-1.45876	0	19.8258	12.4138	22.6565	33.3066	32.4517	22.2447	2139	126	304	555	1473	342
933	ENSG00000065526	SPEN	protein_coding	1	15847864	15940460	+	.	.	SPEN	spen family transcriptional repressor	Nucleus	transcription regulator	---	-1.08134	0	1.03266	0	1.1353	0	247.058	228.473	218.218	225.345	185.567	210.674	26655	2319	2928	3755	8423	3239
934	ENSG00000065534	MYLK	protein_coding	3	123610049	123884331	-	.	.	MYLK	myosin light chain kinase	Cytoplasm	kinase	---	-1.34388	0	-1.05907	0	4.07384	1	217.537	161.872	229.695	216.883	55.1436	224.659	23470	1643	3082	3614	2503	3454
935	ENSG00000065548	ZC3H15	protein_coding	2	186486156	186509363	+	.	.	ZC3H15	zinc finger CCCH-type containing 15	Nucleus	transcription regulator	---	1.08792	0	1.07674	0	1.05119	0	66.2899	72.1182	77.1363	83.0565	60.7615	63.8722	7152	732	1035	1384	2758	982
936	ENSG00000065559	MAP2K4	protein_coding	17	12020824	12143830	+	.	.	MAP2K4	mitogen-activated protein kinase kinase 4	Cytoplasm	kinase	encorafenib, cetuximab/encorafenib, binimetinib/encorafenib	1.20103	0	1.35053	0	1.28074	0	23.5425	28.2758	39.7234	53.6506	20.9735	26.8628	2540	287	533	894	952	413
937	ENSG00000065600	TMEM206	protein_coding	1	212363931	212414901	-	.	.	TMEM206	transmembrane protein 206	Plasma Membrane	other	---	3.0187	0	1.5676	0	3.05678	0	4.07824	12.3153	9.91221	15.5431	6.14665	18.7974	440	125	133	259	279	289
938	ENSG00000065609	SNAP91	protein_coding	6	83552880	83709691	-	.	.	SNAP91	synaptosome associated protein 91	Plasma Membrane	other	---	53.2797	1	-1.35009	0	3.33406	0	1.39958	74.6797	102.252	75.735	25.5339	85.1413	151	758	1372	1262	1159	1309
939	ENSG00000065613	SLK	protein_coding	10	103967201	104029233	+	.	.	SLK	STE20 like kinase	Nucleus	kinase	---	-1.41318	0	1.01651	0	-1.64771	0	239.893	169.754	136.908	139.168	199.557	121.11	25882	1723	1837	2319	9058	1862
940	ENSG00000065615	CYB5R4	protein_coding	6	83859643	83967424	+	.	.	CYB5R4	cytochrome b5 reductase 4	Cytoplasm	enzyme	---	2.42155	0	-1.06474	0	1.70005	0	22.0503	53.399	39.8724	37.4474	23.3749	39.7413	2379	542	535	624	1061	611
941	ENSG00000065618	COL17A1	protein_coding	10	104031286	104086002	-	.	.	COL17A1	collagen type XVII alpha 1 chain	Extracellular Space	other	collagenase clostridium histolyticum	1.1311	0	-1.0902	0	-3.46556	0	402.068	454.778	526.018	482.496	1054.93	304.401	43379	4616	7058	8040	47884	4680
942	ENSG00000065621	GSTO2	protein_coding	10	104268873	104304945	+	.	.	GSTO2	glutathione S-transferase omega 2	Cytoplasm	enzyme	---	1.01718	0	-1.82612	0	1.99638	0	11.623	11.8227	24.4451	13.3827	7.55663	15.09	1254	120	328	223	343	232
943	ENSG00000065665	SEC61A2	protein_coding	10	12129637	12169961	+	.	.	SEC61A2	Sec61 translocon alpha 2 subunit	Cytoplasm	transporter	---	2.71238	0	-1.09174	0	1.71457	0	28.1491	76.3546	61.7836	56.5912	38.0475	65.2381	3037	775	829	943	1727	1003
944	ENSG00000065675	PRKCQ	protein_coding	10	6427143	6580301	-	.	.	PRKCQ	protein kinase C theta	Cytoplasm	kinase	sotrastaurin, ingenol mebutate	3.81975	0	1.22485	0	2.44521	0	12.3274	47.0936	40.4686	49.5698	24.1239	58.994	1330	478	543	826	1095	907
945	ENSG00000065717	TLE2	protein_coding	19	2997638	3047635	-	.	.	TLE2	transducin like enhancer of split 2	Nucleus	transcription regulator	---	-2.2713	0	-1.0176	0	8.49133	1	19.9185	8.76847	22.6565	22.2644	2.93012	24.9115	2149	89	304	371	133	383
946	ENSG00000065802	ASB1	protein_coding	2	238426742	238452250	+	.	.	ASB1	ankyrin repeat and SOCS box containing 1	Nucleus	transcription regulator	---	-2.88778	0	2.4307	0	1.81372	0	8.82382	3.05418	3.2047	7.80155	2.68778	4.87823	952	31	43	130	122	75
947	ENSG00000065809	FAM107B	protein_coding	10	14518557	14774897	-	.	.	FAM107B	family with sequence similarity 107 member B	Other	other	---	2.13583	0	-1.05151	0	1.78729	0	15.6363	33.399	34.5809	32.8865	15.3556	27.4482	1687	339	464	548	697	422
948	ENSG00000065833	ME1	protein_coding	6	83210389	83431071	-	.	.	ME1	malic enzyme 1	Cytoplasm	enzyme	---	2.25553	0	-1.11586	0	-1.39625	0	11.8362	26.6995	27.7244	24.8449	43.0486	30.8304	1277	271	372	414	1954	474
949	ENSG00000065882	TBC1D1	protein_coding	4	37891087	38139175	+	.	.	TBC1D1	TBC1 domain family member 1	Nucleus	other	---	-1.21154	0	-1.18214	0	1.76481	0	51.9234	42.8571	72.292	61.1521	30.0723	53.0751	5602	435	970	1019	1365	816
950	ENSG00000065883	CDK13	protein_coding	7	39949646	40099580	+	.	.	CDK13	cyclin dependent kinase 13	Nucleus	kinase	---	-1.17645	0	-1.0726	0	1.26968	0	135.842	115.468	101.06	94.2187	73.8699	93.792	14656	1172	1356	1570	3353	1442
951	ENSG00000065911	MTHFD2	protein_coding	2	74198562	74217565	+	.	.	MTHFD2	methylenetetrahydrofolate dehydrogenase (NADP+ dependent) 2, methenyltetrahydrofolate cyclohydrolase	Cytoplasm	enzyme	---	1.29989	0	-1.61093	0	1.19327	0	11.141	14.4827	29.5876	18.3636	15.7522	18.7974	1202	147	397	306	715	289
952	ENSG00000065923	SLC9A7	protein_coding	X	46599252	46759172	-	.	.	SLC9A7	solute carrier family 9 member A7	Cytoplasm	transporter	---	1.91676	0	1.10715	0	1.88669	0	9.14823	17.5369	22.0602	24.4248	11.4782	21.6593	987	178	296	407	521	333
953	ENSG00000065970	FOXJ2	protein_coding	12	8032703	8055503	+	.	.	FOXJ2	forkhead box J2	Nucleus	transcription regulator	---	-1.26651	0	-1.11954	0	1.30918	0	23.4591	18.5222	26.6064	23.7647	19.872	26.0172	2531	188	357	396	902	400
954	ENSG00000065978	YBX1	protein_coding	1	42682427	42702349	+	.	.	YBX1	Y-box binding protein 1	Nucleus	transcription regulator	---	-1.89166	0	1.10926	0	-1.93913	0	369.201	195.172	238.042	264.052	264.24	136.265	39833	1981	3194	4400	11994	2095
955	ENSG00000065989	PDE4A	protein_coding	19	10416773	10469631	+	.	.	PDE4A	phosphodiesterase 4A	Cytoplasm	enzyme	enprofylline, dyphylline, caffeine/ergotamine, arofylline, tetomilast, L 869298, ibudilast, apremilast, aspirin/dipyridamole/telmisartan, drotaverin, anagrelide, cilomilast, milrinone, dipyridamole, L-826,141, aspirin/dipyridamole, amrinone, ketotifen, roflumilast, theophylline, pentoxifylline, caffeine	1.03796	0	1.89089	0	4.92446	1	10.2512	10.6404	16.0235	30.306	6.98383	34.4078	1106	108	215	505	317	529
956	ENSG00000066027	PPP2R5A	protein_coding	1	212285537	212361863	+	.	.	PPP2R5A	protein phosphatase 2 regulatory subunit B'alpha	Cytoplasm	phosphatase	---	1.2584	0	-1.56717	0	1.51267	0	19.8073	24.9261	33.0158	21.0642	15.0912	22.8301	2137	253	443	351	685	351
957	ENSG00000066032	CTNNA2	protein_coding	2	79185231	80648861	+	.	.	CTNNA2	catenin alpha 2	Plasma Membrane	other	---	140.713	1	-1.0659	0	3.85928	0	0.194643	27.6847	39.2762	36.8473	11.39	43.9691	21	281	527	614	517	676
958	ENSG00000066044	ELAVL1	protein_coding	19	7958579	8005659	-	.	.	ELAVL1	ELAV like RNA binding protein 1	Cytoplasm	other	---	-1.23698	0	1.07764	0	3.17366	0	20.4746	16.5517	19.8244	21.3642	7.6007	24.131	2209	168	266	356	345	371
959	ENSG00000066056	TIE1	protein_coding	1	43300993	43323108	+	.	.	TIE1	tyrosine kinase with immunoglobulin like and EGF like domains 1	Plasma Membrane	kinase	---	1.89004	0	1.23514	0	5.02951	1	7.19253	13.596	21.9112	27.0654	5.22135	26.2774	776	138	294	451	237	404
960	ENSG00000066084	DIP2B	protein_coding	12	50504985	50748667	+	.	.	DIP2B	disco interacting protein 2 homolog B	Cytoplasm	other	---	1.03294	0	-1.17088	0	-1.09169	0	187.803	193.99	222.466	189.998	217.424	199.162	20262	1969	2985	3166	9869	3062
961	ENSG00000066117	SMARCD1	protein_coding	12	50084972	50100712	+	.	.	SMARCD1	SWI/SNF related, matrix associated, actin dependent regulator of chromatin, subfamily d, member 1	Nucleus	transcription regulator	---	-1.06296	0	1.12436	0	1.11013	0	34.3499	32.3152	44.9403	50.53	21.5023	23.8708	3706	328	603	842	976	367
962	ENSG00000066135	KDM4A	protein_coding	1	43650158	43705515	+	.	.	KDM4A	lysine demethylase 4A	Nucleus	transcription regulator	---	-1.55311	0	1.44198	0	1.61708	0	49.5784	31.9212	32.7923	47.2894	30.4468	49.2376	5349	324	440	788	1382	757
963	ENSG00000066136	NFYC	protein_coding	1	40691648	40771603	+	.	.	NFYC	nuclear transcription factor Y subunit gamma	Nucleus	transcription regulator	---	1.41916	0	1.39791	0	1.65474	0	27.352	38.8177	29.6621	41.4682	23.6613	39.1559	2951	394	398	691	1074	602
964	ENSG00000066185	ZMYND12	protein_coding	1	42430329	42456267	-	.	.	ZMYND12	zinc finger MYND-type containing 12	Other	other	---	32.2917	1	-1.12202	0	8.15474	1	0.324405	10.5419	13.266	11.8223	2.35732	19.2527	35	107	178	197	107	296
965	ENSG00000066230	SLC9A3	protein_coding	5	470458	524332	-	.	.	SLC9A3	solute carrier family 9 member A3	Plasma Membrane	ion channel	squalamine	-1.48869	0	3.19712	0	9.22213	1	1.76106	1.18227	5.81317	18.6037	2.40138	22.1797	190	12	78	310	109	341
966	ENSG00000066248	NGEF	protein_coding	2	232878686	233013272	-	.	.	NGEF	neuronal guanine nucleotide exchange factor	Cytoplasm	other	---	9.89522	1	1.4126	0	2.36133	0	1.50153	14.8768	16.3961	23.1646	10.3546	24.4562	162	151	220	386	470	376
967	ENSG00000066279	ASPM	protein_coding	1	197084128	197146694	-	.	.	ASPM	abnormal spindle microtubule assembly	Nucleus	other	---	2.91664	0	1.16962	0	2.45905	0	114.274	333.3	404.314	472.894	224.033	550.914	12329	3383	5425	7880	10169	8470
968	ENSG00000066294	CD84	protein_coding	1	160541095	160579516	-	.	.	CD84	CD84 molecule	Plasma Membrane	other	---	5.25109	1	1.01797	0	3.00782	0	7.87841	41.3793	26.2338	26.7053	15.0912	45.4	850	420	352	445	685	698
969	ENSG00000066322	ELOVL1	protein_coding	1	43363397	43368074	-	.	.	ELOVL1	ELOVL fatty acid elongase 1	Cytoplasm	enzyme	---	1.22793	0	-1.15481	0	-2.59639	0	15.4046	18.9162	21.7621	18.8437	40.537	15.6103	1662	192	292	314	1840	240
970	ENSG00000066336	SPI1	protein_coding	11	47354860	47378576	-	.	.	SPI1	Spi-1 proto-oncogene	Nucleus	transcription regulator	---	1.20082	0	1.21145	0	-1.32609	0	8.28623	9.95073	7.82543	9.48188	12.2492	9.23611	894	101	105	158	556	142
971	ENSG00000066379	ZNRD1	protein_coding	6	30058899	30064909	+	.	.	ZNRD1	zinc ribbon domain containing 1	Nucleus	transcription regulator	---	1.63902	0	1.07014	0	2.17317	0	3.72603	6.10837	5.8877	6.30125	3.67918	8.00029	402	62	79	105	167	123
972	ENSG00000066382	MPPED2	protein_coding	11	30384493	30586872	-	.	.	MPPED2	metallophosphoesterase domain containing 2	Other	other	---	7.91724	1	1.07213	0	3.71625	0	3.85579	30.5418	26.9791	28.9257	9.01068	33.4972	416	310	362	482	409	515
973	ENSG00000066405	CLDN18	protein_coding	3	137998735	138033655	+	.	.	CLDN18	claudin 18	Plasma Membrane	other	claudiximab	4.24475	1	-1.04046	0	4.94603	1	0.973216	4.13793	9.24146	8.88176	1.9167	9.49628	105	42	124	148	87	146
974	ENSG00000066422	ZBTB11	protein_coding	3	101648889	101677495	-	.	.	ZBTB11	zinc finger and BTB domain containing 11	Nucleus	transcription regulator	---	-1.26436	0	-1.06039	0	1.26186	0	49.5784	39.2118	69.2364	65.293	38.2458	48.2619	5349	398	929	1088	1736	742
975	ENSG00000066427	ATXN3	protein_coding	14	92044496	92106625	-	.	.	ATXN3	ataxin 3	Nucleus	peptidase	---	1.2278	0	1.64004	0	-1.20299	0	143.072	175.665	117.456	192.638	107.511	89.3691	15436	1783	1576	3210	4880	1374
976	ENSG00000066455	GOLGA5	protein_coding	14	92794231	92839963	+	.	.	GOLGA5	golgin A5	Cytoplasm	kinase	---	1.09278	0	1.59809	0	1.2991	0	89.1651	97.4383	63.4977	101.48	56.0248	72.7831	9620	989	852	1691	2543	1119
977	ENSG00000066468	FGFR2	protein_coding	10	121478334	121598458	-	.	.	FGFR2	fibroblast growth factor receptor 2	Plasma Membrane	kinase	pazopanib, lenvatinib, nintedanib, regorafenib, dexamethasone/thalidomide, bortezomib/dexamethasone/thalidomide, rituximab/thalidomide, bortezomib/thalidomide, prednisone/thalidomide, BAY1179470, lucitanib, debio 1347, ARQ 087, FPA144, BAY1187982, pemigatinib, PRN1371, docetaxel/nintedanib, everolimus/lenvatinib, thalidomide, palifermin	-1.8308	0	1.76302	0	1.67504	0	398.991	217.931	220.23	388.277	90.7457	152.006	43047	2212	2955	6470	4119	2337
978	ENSG00000066557	LRRC40	protein_coding	1	70144805	70205620	-	.	.	LRRC40	leucine rich repeat containing 40	Nucleus	other	---	1.66001	0	1.08068	0	2.2308	0	23.2645	38.6207	36.8168	39.7879	15.4217	34.4078	2510	392	494	663	700	529
979	ENSG00000066583	ISOC1	protein_coding	5	129094751	129114028	+	.	.	ISOC1	isochorismatase domain containing 1	Cytoplasm	enzyme	---	-1.14609	0	1.4608	0	1.34901	0	11.7435	10.2463	11.2537	16.4433	8.19553	11.0573	1267	104	151	274	372	170
980	ENSG00000066629	EML1	protein_coding	14	99737693	99942060	+	.	.	EML1	echinoderm microtubule associated protein like 1	Cytoplasm	other	---	2.23451	0	-1.249	0	1.43159	0	38.6228	86.3054	78.1797	62.5924	54.747	78.3768	4167	876	1049	1043	2485	1205
981	ENSG00000066651	TRMT11	protein_coding	6	125986430	126039276	+	.	.	TRMT11	tRNA methyltransferase 11 homolog	Other	enzyme	---	-1.77257	0	1.92809	0	1.68495	0	63.0458	35.5665	28.6932	55.331	18.9907	32.0012	6802	361	385	922	862	492
982	ENSG00000066654	THUMPD1	protein_coding	16	20702816	20742084	-	.	.	THUMPD1	THUMP domain containing 1	Nucleus	other	---	1.39729	0	-1.18271	0	1.64847	0	22.0688	30.8374	43.2262	36.5473	21.5023	35.4484	2381	313	580	609	976	545
983	ENSG00000066697	MSANTD3	protein_coding	9	100427156	100451711	+	.	.	MSANTD3	Myb/SANT DNA binding domain containing 3	Other	other	---	-1.06122	0	-1.74999	0	-1.25447	0	8.57357	8.07881	15.1292	8.64172	10.2004	8.13038	925	82	203	144	463	125
984	ENSG00000066735	KIF26A	protein_coding	14	104138723	104180894	+	.	.	KIF26A	kinesin family member 26A	Cytoplasm	other	---	-2.24134	0	2.35352	0	12.0578	1	2.8733	1.28079	8.86882	20.8841	1.38795	16.7811	310	13	119	348	63	258
985	ENSG00000066739	ATG2B	protein_coding	14	96279202	96363870	-	.	.	ATG2B	autophagy related 2B	Nucleus	other	---	1.38094	0	-1.09003	0	2.1698	0	100.167	138.325	182.966	167.853	69.2434	150.249	10807	1404	2455	2797	3143	2310
986	ENSG00000066777	ARFGEF1	protein_coding	8	67173511	67343677	-	.	.	ARFGEF1	ADP ribosylation factor guanine nucleotide exchange factor 1	Cytoplasm	other	---	-1.07883	0	1.27094	0	1.2149	0	196.21	181.872	137.877	175.235	130.203	158.185	21169	1846	1850	2920	5910	2432
987	ENSG00000066813	ACSM2B	protein_coding	16	20536226	20576427	-	.	.	ACSM2B	acyl-CoA synthetase medium chain family member 2B	Cytoplasm	enzyme	---	668.428	1	-1.3542	0	4.21804	1	0.0278062	20	53.8836	39.7879	13.0424	55.0264	3	203	723	663	592	846
988	ENSG00000066827	ZFAT	protein_coding	8	134477788	134713049	-	.	.	ZFAT	zinc finger and AT-hook domain containing	Nucleus	transcription regulator	---	3.36263	0	1.26487	0	4.39491	1	8.75894	29.4581	39.4252	49.8699	12.0289	52.88	945	299	529	831	546	813
989	ENSG00000066855	MTFR1	protein_coding	8	65644734	65771261	+	.	.	MTFR1	mitochondrial fission regulator 1	Cytoplasm	other	---	1.5432	0	-1.32272	0	1.38604	0	25.6002	39.5074	48.7412	36.8473	31.7687	44.0341	2762	401	654	614	1442	677
990	ENSG00000066923	STAG3	protein_coding	7	100177563	100221488	+	.	.	STAG3	stromal antigen 3	Nucleus	other	---	3.70185	0	1.13746	0	7.77693	1	23.765	87.9802	156.061	177.515	18.8145	146.347	2564	893	2094	2958	854	2250
991	ENSG00000066926	FECH	protein_coding	18	57548283	57586772	-	.	.	FECH	ferrochelatase	Cytoplasm	enzyme	---	4.70195	1	-1.81562	0	2.81861	0	17.0544	80.197	90.5514	49.8699	28.2658	79.6777	1840	814	1215	831	1283	1225
992	ENSG00000066933	MYO9A	protein_coding	15	71822289	72118577	-	.	.	MYO9A	myosin IXA	Cytoplasm	enzyme	---	1.3254	0	-1.01954	0	2.03093	0	119.974	159.015	159.937	156.871	84.6431	171.909	12944	1614	2146	2614	3842	2643
993	ENSG00000067048	DDX3Y	protein_coding	Y	12904108	12920478	+	.	.	DDX3Y	DEAD-box helicase 3 Y-linked	Cytoplasm	enzyme	---	-2.25716	0	1.23836	0	2.40324	0	393.392	174.286	85.4835	105.861	184.444	443.268	42443	1769	1147	1764	8372	6815
994	ENSG00000067057	PFKP	protein_coding	10	3066333	3137712	+	.	.	PFKP	phosphofructokinase, platelet	Cytoplasm	kinase	---	-1.18546	0	1.28412	0	-1.34536	0	47.4188	40	54.2563	69.6738	65.7185	48.8473	5116	406	728	1161	2983	751
995	ENSG00000067064	IDI1	protein_coding	10	1039152	1049170	-	.	.	IDI1	isopentenyl-diphosphate delta isomerase 1	Cytoplasm	enzyme	---	1.37504	0	-1.42401	0	1.28307	0	20.7063	28.4729	34.3573	24.1248	22.4055	28.749	2234	289	461	402	1017	442
996	ENSG00000067066	SP100	protein_coding	2	230415942	230544090	+	.	.	SP100	SP100 nuclear antigen	Nucleus	transcription regulator	---	1.40691	0	-1.46421	0	-1.34265	0	107.842	151.724	107.469	73.3946	135.799	101.142	11635	1540	1442	1223	6164	1555
997	ENSG00000067082	KLF6	protein_coding	10	3775996	3785281	-	.	.	KLF6	Kruppel like factor 6	Nucleus	transcription regulator	---	-1.60823	0	-1.86973	0	-1.00436	0	429.707	267.192	361.535	193.358	261.111	259.977	46361	2712	4851	3222	11852	3997
998	ENSG00000067113	PLPP1	protein_coding	5	55424854	55535050	-	.	.	PLPP1	phospholipid phosphatase 1	Plasma Membrane	phosphatase	---	-1.58845	0	-1.30943	0	1.52043	0	24.5714	15.468	17.2905	13.2026	8.76834	13.3338	2651	157	232	220	398	205
999	ENSG00000067141	NEO1	protein_coding	15	73051710	73305206	+	.	.	NEO1	neogenin 1	Plasma Membrane	transcription regulator	---	-1.05519	0	1.42407	0	1.53992	0	146.687	139.015	144.584	205.901	77.5051	119.354	15826	1411	1940	3431	3518	1835
1000	ENSG00000067167	TRAM1	protein_coding	8	70573442	70608387	-	.	.	TRAM1	translocation associated membrane protein 1	Cytoplasm	other	---	-1.65781	0	1.17556	0	-1.27803	0	177.542	107.094	71.6213	84.1967	101.166	79.1574	19155	1087	961	1403	4592	1217
1001	ENSG00000067177	PHKA1	protein_coding	X	72578814	72714319	-	.	.	PHKA1	phosphorylase kinase regulatory subunit alpha 1	Cytoplasm	kinase	---	3.23238	0	1.16153	0	3.40239	0	52.6371	170.148	123.791	143.789	60.1006	204.495	5679	1727	1661	2396	2728	3144
1002	ENSG00000067182	TNFRSF1A	protein_coding	12	6328757	6342114	-	.	.	TNFRSF1A	TNF receptor superfamily member 1A	Plasma Membrane	transmembrane receptor	GSK2862277	-1.25828	0	-1.49973	0	1.05414	0	55.5382	44.1379	70.2052	46.8093	53.5574	56.4573	5992	448	942	780	2431	868
1003	ENSG00000067191	CACNB1	protein_coding	17	39173456	39197703	-	.	.	CACNB1	calcium voltage-gated channel auxiliary subunit beta 1	Plasma Membrane	ion channel	verapamil, dexamethasone/rituximab/verapamil, mibefradil, nimodipine, ibutilide, trandolapril/verapamil	-2.39085	0	1.9175	0	3.62184	0	11.7805	4.9261	13.266	25.445	7.27023	26.3424	1271	50	178	424	330	405
1004	ENSG00000067208	EVI5	protein_coding	1	92508696	92792404	-	.	.	EVI5	ecotropic viral integration site 5	Cytoplasm	other	---	2.18936	0	-1.3283	0	1.91776	0	47.1592	103.251	97.3334	73.2745	49.4816	94.8978	5088	1048	1306	1221	2246	1459
1005	ENSG00000067221	STOML1	protein_coding	15	73978923	73994622	-	.	.	STOML1	stomatin like 1	Other	other	---	13.4813	1	-1.02773	0	5.35864	1	0.370749	5.02463	7.15468	6.96138	1.93873	10.4069	40	51	96	116	88	160
1006	ENSG00000067225	PKM	protein_coding	15	72199029	72231822	-	.	.	PKM	pyruvate kinase M1/2	Cytoplasm	kinase	CAP-232	-1.94952	0	-2.16203	0	-2.13975	0	427.167	219.113	409.233	189.278	787.74	368.143	46087	2224	5491	3154	35756	5660
1007	ENSG00000067248	DHX29	protein_coding	5	55256245	55307722	-	.	.	DHX29	DExH-box helicase 29	Cytoplasm	enzyme	---	1.10251	0	1.05658	0	-1.13442	0	97.1362	107.094	123.195	130.166	89.7984	79.1574	10480	1087	1653	2169	4076	1217
1008	ENSG00000067334	DNTTIP2	protein_coding	1	93866283	93879918	-	.	.	DNTTIP2	deoxynucleotidyltransferase terminal interacting protein 2	Nucleus	other	---	1.20569	0	-1.22135	0	1.02127	0	49.7638	60	106.5	87.1973	75.2799	76.8808	5369	609	1429	1453	3417	1182
1009	ENSG00000067365	METTL22	protein_coding	16	8621683	8649654	+	.	.	METTL22	methyltransferase like 22	Nucleus	enzyme	---	2.28723	0	1.11796	0	2.33042	0	10.8537	24.8276	34.73	38.8277	14.6506	34.1476	1171	252	466	647	665	525
1010	ENSG00000067369	TP53BP1	protein_coding	15	43403061	43510728	-	.	.	TP53BP1	tumor protein p53 binding protein 1	Nucleus	transcription regulator	---	-1.2953	0	1.27446	0	2.63421	0	217.713	168.079	199.511	254.27	67.8995	178.868	23489	1706	2677	4237	3082	2750
1011	ENSG00000067445	TRO	protein_coding	X	54920462	54931431	+	.	.	TRO	trophinin	Plasma Membrane	other	---	1.11873	0	1.43497	0	5.53344	1	32.4961	36.3547	26.0102	37.3274	4.78073	26.4725	3506	369	349	622	217	407
1012	ENSG00000067533	RRP15	protein_coding	1	218285287	218337983	+	.	.	RRP15	ribosomal RNA processing 15 homolog	Nucleus	other	---	1.35547	0	1.04679	0	2.02429	0	25.73	34.8768	35.0281	36.6673	13.4609	27.253	2776	354	470	611	611	419
1013	ENSG00000067560	RHOA	protein_coding	3	49359145	49412998	-	.	.	RHOA	ras homolog family member A	Cytoplasm	enzyme	---	-2.4535	0	-1.31998	0	-1.72112	0	102.253	41.6748	44.046	33.3666	58.999	34.2777	11032	423	591	556	2678	527
1014	ENSG00000067596	DHX8	protein_coding	17	43483865	43544463	+	.	.	DHX8	DEAH-box helicase 8	Nucleus	enzyme	---	-1.07776	0	-1.12289	0	1.43947	0	84.7346	78.6206	96.3645	85.817	63.8458	91.9058	9142	798	1293	1430	2898	1413
1016	ENSG00000067606	PRKCZ	protein_coding	1	2050470	2185395	+	.	.	PRKCZ	protein kinase C zeta	Cytoplasm	kinase	pkc-zeta inhibitor, ingenol mebutate	-2.44484	0	2.54851	0	1.98891	0	25.5353	10.4433	16.6197	42.3684	17.6248	35.0582	2755	106	223	706	800	539
1017	ENSG00000067646	ZFY	protein_coding	Y	2935281	2982506	+	.	.	ZFY	zinc finger protein Y-linked	Nucleus	transcription regulator	---	-1.23076	0	1.42053	0	2.32886	0	127.927	103.941	68.2675	96.9792	101.827	237.147	13802	1055	916	1616	4622	3646
1018	ENSG00000067704	IARS2	protein_coding	1	220094102	220148041	+	.	.	IARS2	isoleucyl-tRNA synthetase 2, mitochondrial	Cytoplasm	enzyme	---	-1.0235	0	1.69749	0	1.15719	0	70.1827	68.5714	54.4053	92.3583	81.6689	94.5075	7572	696	730	1539	3707	1453
1019	ENSG00000067715	SYT1	protein_coding	12	78863993	79452008	+	.	.	SYT1	synaptotagmin 1	Cytoplasm	transporter	---	2.72583	0	1.16896	0	4.85692	1	12.5406	34.1872	31.6743	37.0273	7.40242	35.9688	1353	347	425	617	336	553
1020	ENSG00000067798	NAV3	protein_coding	12	77324641	78213008	+	.	.	NAV3	neuron navigator 3	Nucleus	other	---	4.72353	1	-1.13899	0	1.96634	0	26.6754	126.01	103.966	91.2781	59.4396	116.882	2878	1279	1395	1521	2698	1797
1021	ENSG00000067829	IDH3G	protein_coding	X	153785766	153794523	-	.	.	IDH3G	isocitrate dehydrogenase 3 (NAD(+)) gamma	Cytoplasm	enzyme	---	-1.04616	0	2.53331	0	1.37302	0	13.7084	13.1034	4.99337	12.6625	9.47333	13.0086	1479	133	67	211	430	200
1022	ENSG00000067836	ROGDI	protein_coding	16	4796968	4802950	-	.	.	ROGDI	rogdi homolog	Nucleus	other	---	1.40639	0	1.08862	0	3.74326	0	1.89082	2.6601	5.29148	5.76114	2.86403	10.7321	204	27	71	96	130	165
1023	ENSG00000067840	PDZD4	protein_coding	X	153802166	153830565	-	.	.	PDZD4	PDZ domain containing 4	Cytoplasm	other	---	-1.66649	0	1.87092	0	7.72925	1	6.40468	3.84236	3.42828	6.42127	0.947333	7.34986	691	39	46	107	43	113
1024	ENSG00000067842	ATP2B3	protein_coding	X	153517676	153582939	+	.	.	ATP2B3	ATPase plasma membrane Ca2+ transporting 3	Plasma Membrane	transporter	---	49.0327	1	5.62187	1	5.28741	1	0.120493	6.00985	2.60848	14.7029	3.08434	16.3258	13	61	35	245	140	251
1025	ENSG00000067900	ROCK1	protein_coding	18	20946906	21111851	-	.	.	ROCK1	Rho associated coiled-coil containing protein kinase 1	Cytoplasm	kinase	---	-1.09009	0	-1.01976	0	1.02901	0	218.019	200	188.183	184.537	124.585	128.2	23522	2030	2525	3075	5655	1971
1026	ENSG00000067955	CBFB	protein_coding	16	67029116	67101058	+	.	.	CBFB	core-binding factor subunit beta	Nucleus	transcription regulator	---	-1.68963	0	2.25941	0	1.51715	0	54.7689	32.4138	15.4273	34.8669	14.232	21.5943	5909	329	207	581	646	332
1027	ENSG00000067992	PDK3	protein_coding	X	24465221	24539837	+	.	.	PDK3	pyruvate dehydrogenase kinase 3	Cytoplasm	kinase	---	-1.31536	0	-1.32004	0	1.93239	0	14.6446	11.133	16.3216	12.3625	5.55181	10.7321	1580	113	219	206	252	165
1028	ENSG00000068001	HYAL2	protein_coding	3	50317790	50322906	-	.	.	HYAL2	hyaluronoglucosaminidase 2	Cytoplasm	enzyme	hyaluronic acid, hylan, diclofenac/hyaluronic acid	-3.88337	0	2.96244	0	1.32664	0	4.59728	1.18227	2.38489	7.08141	2.40138	3.18711	496	12	32	118	109	49
1029	ENSG00000068024	HDAC4	protein_coding	2	239048168	239401654	-	.	.	HDAC4	histone deacetylase 4	Nucleus	transcription regulator	tributyrin, belinostat, pyroxamide	-1.15861	0	1.25941	0	1.50359	0	32.1903	27.7832	73.8571	93.0185	44.9873	67.6447	3473	282	991	1550	2042	1040
1030	ENSG00000068028	RASSF1	protein_coding	3	50329782	50340980	-	.	.	RASSF1	Ras association domain family member 1	Nucleus	other	---	1.08194	0	1.003	0	3.7084	0	1.54788	1.67488	4.24809	4.26085	1.18967	4.42293	167	17	57	71	54	68
1031	ENSG00000068078	FGFR3	protein_coding	4	1793293	1808872	+	.	.	FGFR3	fibroblast growth factor receptor 3	Plasma Membrane	kinase	pazopanib, lenvatinib, masitinib, nintedanib, debio 1347, ARQ 087, SAR103168, B-701, pemigatinib, PRN1371, LY3076226, docetaxel/nintedanib, everolimus/lenvatinib, crizotinib/pazopanib	-1.96658	0	2.66475	0	-3.7721	0	24.6084	12.5123	14.1603	37.7475	42.2114	11.1874	2655	127	190	629	1916	172
1032	ENSG00000068079	IFI35	protein_coding	17	43006725	43014456	+	.	.	IFI35	interferon induced protein 35	Nucleus	other	---	1.29813	0	2.94335	0	1.97376	0	4.85681	6.30541	3.94998	11.6423	7.11601	14.0493	524	64	53	194	323	216
1033	ENSG00000068097	HEATR6	protein_coding	17	60043194	60078931	-	.	.	HEATR6	HEAT repeat containing 6	Other	other	---	2.70853	0	1.01082	0	3.24586	0	15.8217	42.8571	52.5421	53.1105	16.8097	54.5711	1707	435	705	885	763	839
1034	ENSG00000068120	COASY	protein_coding	17	42561467	42566277	+	.	.	COASY	Coenzyme A synthase	Cytoplasm	kinase	---	-2.36292	0	1.26232	0	1.26103	0	19.3253	8.17733	14.831	18.7237	17.6909	22.3098	2085	83	199	312	803	343
1035	ENSG00000068137	PLEKHH3	protein_coding	17	42667914	42676994	-	.	.	PLEKHH3	pleckstrin homology, MyTH4 and FERM domain containing H3	Extracellular Space	other	---	-1.39856	0	2.3132	0	3.95128	0	5.23683	3.74384	5.96223	13.8027	3.56902	14.1143	565	38	80	230	162	217
1036	ENSG00000068305	MEF2A	protein_coding	15	99565417	99716466	+	.	.	MEF2A	myocyte enhancer factor 2A	Nucleus	transcription regulator	---	-1.36706	0	-1.77638	0	-1.13866	0	155.158	113.497	128.784	72.4944	108.723	95.4832	16740	1152	1728	1208	4935	1468
1037	ENSG00000068308	OTUD5	protein_coding	X	48922028	48958386	-	.	.	OTUD5	OTU deubiquitinase 5	Cytoplasm	enzyme	---	-1.52735	0	1.18113	0	-1.63426	0	31.3005	20.4926	19.1537	22.6245	18.2857	11.1874	3377	208	257	377	830	172
1038	ENSG00000068323	TFE3	protein_coding	X	49028726	49043486	-	.	.	TFE3	transcription factor binding to IGHM enhancer 3	Nucleus	transcription regulator	---	-2.00075	0	-1.5861	0	-1.32564	0	20.5024	10.2463	27.7989	17.5235	14.0558	10.602	2212	104	373	292	638	163
1039	ENSG00000068354	TBC1D25	protein_coding	X	48539457	48562609	+	.	.	TBC1D25	TBC1 domain family member 25	Other	other	---	-1.67012	0	4.94262	1	1.70744	0	6.08955	3.64532	1.8632	9.24183	3.50293	5.98396	657	37	25	154	159	92
1040	ENSG00000068366	ACSL4	protein_coding	X	109624244	109733403	-	.	.	ACSL4	acyl-CoA synthetase long chain family member 4	Cytoplasm	enzyme	---	-1.28344	0	-2.08789	0	1.27129	0	90.5368	70.5418	122.3	58.5716	41.5945	52.88	9768	716	1641	976	1888	813
1041	ENSG00000068383	INPP5A	protein_coding	10	132537820	132783480	+	.	.	INPP5A	inositol polyphosphate-5-phosphatase A	Plasma Membrane	phosphatase	---	-1.28446	0	1.42314	0	1.74213	0	19.3624	15.0739	14.7565	21.0042	8.54803	14.8949	2089	153	198	350	388	229
1042	ENSG00000068394	GPKOW	protein_coding	X	49113389	49123801	-	.	.	GPKOW	G-patch domain and KOW motifs	Nucleus	other	---	-1.97183	0	-1.75758	0	-1.01392	0	10.6868	5.41871	18.781	10.6821	10.0902	9.95158	1153	55	252	178	458	153
1043	ENSG00000068400	GRIPAP1	protein_coding	X	48973720	49002264	-	.	.	GRIPAP1	GRIP1 associated protein 1	Plasma Membrane	other	---	-1.23875	0	1.35053	0	1.15032	0	50.2828	40.5911	39.7234	53.6506	32.7381	37.6599	5425	412	533	894	1486	579
1044	ENSG00000068438	FTSJ1	protein_coding	X	48476021	48486364	+	.	.	FTSJ1	FtsJ RNA methyltransferase homolog 1	Cytoplasm	enzyme	---	-1.1943	0	3.00705	0	1.39749	0	26.2397	21.9704	8.49618	25.5651	12.0069	16.7811	2831	223	114	426	545	258
1045	ENSG00000068489	PRR11	protein_coding	17	59155499	59204705	+	.	.	PRR11	proline rich 11	Other	other	---	7.75323	1	-1.6243	0	1.99611	0	5.69099	44.1379	65.51	40.328	25.5119	50.9287	614	448	879	672	1158	783
1046	ENSG00000068615	REEP1	protein_coding	2	86213993	86338083	-	.	.	REEP1	receptor accessory protein 1	Cytoplasm	other	---	4.17668	1	1.44888	0	3.72215	0	4.81047	20.0985	29.7366	43.0886	7.33632	27.3181	519	204	399	718	333	420
1047	ENSG00000068650	ATP11A	protein_coding	13	112690329	112887168	+	.	.	ATP11A	ATPase phospholipid transporting 11A	Plasma Membrane	transporter	---	-1.51856	0	-1.10125	0	-1.52699	0	64.3342	42.3645	96.8862	87.9775	83.6297	54.7662	6941	430	1300	1466	3796	842
1048	ENSG00000068654	POLR1A	protein_coding	2	86020216	86106155	-	.	.	POLR1A	RNA polymerase I subunit A	Nucleus	enzyme	---	1.30322	0	-1.02877	0	1.84122	0	49.8194	64.9261	100.016	97.2193	47.6531	87.743	5375	659	1342	1620	2163	1349
1049	ENSG00000068697	LAPTM4A	protein_coding	2	20032650	20052028	-	.	.	LAPTM4A	lysosomal protein transmembrane 4 alpha	Cytoplasm	other	---	-2.06093	0	1.03529	0	-1.53317	0	313.913	152.315	153.9	159.332	135.425	88.3284	33868	1546	2065	2655	6147	1358
1050	ENSG00000068724	TTC7A	protein_coding	2	46916157	47076137	+	.	.	TTC7A	tetratricopeptide repeat domain 7A	Plasma Membrane	other	---	1.5495	0	-1.16996	0	2.20112	0	37.1954	57.6354	48.5176	41.4682	28.8386	63.482	4013	585	651	691	1309	976
1051	ENSG00000068745	IP6K2	protein_coding	3	48688003	48740353	-	.	.	IP6K2	inositol hexakisphosphate kinase 2	Cytoplasm	kinase	---	-1.36747	0	1.02622	0	1.1074	0	56.5855	41.3793	74.6769	76.6352	28.6623	31.741	6105	420	1002	1277	1301	488
1052	ENSG00000068781	STON1-GTF2A1L	protein_coding	2	48529925	48776517	+	.	.	STON1-GTF2A1L	STON1-GTF2A1L readthrough	Cytoplasm	other	---	884.844	1	2.06493	0	2.3568	0	0	1.87192	1.56509	3.24064	1.10155	2.60172	0	19	21	54	50	40
1053	ENSG00000068784	SRBD1	protein_coding	2	45388680	45612165	-	.	.	SRBD1	S1 RNA binding domain 1	Other	other	---	1.62188	0	1.00051	0	1.88869	0	40.1521	65.1231	92.191	92.2383	40.1185	75.7751	4332	661	1237	1537	1821	1165
1054	ENSG00000068796	KIF2A	protein_coding	5	62306162	62537249	+	.	.	KIF2A	kinesin family member 2A	Cytoplasm	other	---	-1.22214	0	1.34859	0	-1.18822	0	118	96.5516	91.2221	123.024	71.799	60.425	12731	980	1224	2050	3259	929
1055	ENSG00000068831	RASGRP2	protein_coding	11	64726911	64745456	-	.	.	RASGRP2	RAS guanyl releasing protein 2	Cytoplasm	other	---	2.23988	0	2.39398	0	3.58724	0	6.20077	13.8916	22.6565	54.2508	15.8623	56.9126	669	141	304	904	720	875
1056	ENSG00000068878	PSME4	protein_coding	2	53864067	53970840	-	.	.	PSME4	proteasome activator subunit 4	Cytoplasm	other	---	-1.17085	0	-1.27381	0	1.25461	0	161.035	137.537	202.12	158.671	102.753	128.915	17374	1396	2712	2644	4664	1982
1057	ENSG00000068885	IFT80	protein_coding	3	160256986	160399880	-	.	.	IFT80	intraflagellar transport 80	Extracellular Space	other	---	1.42889	0	1.15687	0	3.83727	0	8.96285	12.8079	19.4518	22.5045	6.67539	25.6269	967	130	261	375	303	394
1058	ENSG00000068903	SIRT2	protein_coding	19	38878555	38899862	-	.	.	SIRT2	sirtuin 2	Nucleus	transcription regulator	---	1.11539	0	1.0408	0	1.31437	0	14.8392	16.5517	17.0669	17.7635	15.6861	20.6186	1601	168	229	296	712	317
1059	ENSG00000068912	ERLEC1	protein_coding	2	53787044	53818819	+	.	.	ERLEC1	endoplasmic reticulum lectin 1	Cytoplasm	other	---	-1.38296	0	-1.4341	0	1.27185	0	78.2095	56.5517	66.7024	46.5092	38.0475	48.392	8438	574	895	775	1727	744
1060	ENSG00000068971	PPP2R5B	protein_coding	11	64917553	64934473	+	.	.	PPP2R5B	protein phosphatase 2 regulatory subunit B'beta	Cytoplasm	phosphatase	---	-1.43421	0	1.39832	0	2.42636	0	9.75069	6.79802	14.1603	19.8039	10.3986	25.2367	1052	69	190	330	472	388
1061	ENSG00000068976	PYGM	protein_coding	11	64746389	64760297	-	.	.	PYGM	glycogen phosphorylase, muscle associated	Cytoplasm	enzyme	---	-3.41871	0	-1.0001	0	8.60817	1	120.586	35.2709	81.3844	81.3761	11.1036	95.6132	13010	358	1092	1356	504	1470
1062	ENSG00000068985	PAGE1	protein_coding	X	49687450	49695993	-	.	.	PAGE1	PAGE family member 1	Other	other	---	3443.34	1	-2.26201	0	5.70519	1	0	7.29063	39.6488	17.5235	2.37935	13.594	0	74	532	292	108	209
1063	ENSG00000069011	PITX1	protein_coding	5	135027735	135034813	-	.	.	PITX1	paired like homeodomain 1	Nucleus	transcription regulator	---	4.20254	1	2.96767	0	1.36285	0	0.537586	2.26601	5.51506	16.3833	15.2234	20.7487	58	23	74	273	691	319
1064	ENSG00000069018	TRPC7	protein_coding	5	136213320	136365545	-	.	.	TRPC7	transient receptor potential cation channel subfamily C member 7	Plasma Membrane	ion channel	---	10281.5	1	3.19227	0	6.85613	1	0	21.7734	9.01787	28.8057	3.39277	23.2854	0	221	121	480	154	358
1065	ENSG00000069020	MAST4	protein_coding	5	66596361	67169595	+	.	.	MAST4	microtubule associated serine/threonine kinase family member 4	Other	kinase	---	1.33753	0	-1.21889	0	-1.99173	0	142.089	190.049	248.998	204.281	352.893	177.177	15330	1929	3341	3404	16018	2724
1066	ENSG00000069122	ADGRF5	protein_coding	6	46852512	46954943	-	.	.	ADGRF5	adhesion G protein-coupled receptor F5	Plasma Membrane	G-protein coupled receptor	---	2.30368	0	-1.48156	0	3.4177	0	30.0214	69.1625	107.32	72.4344	29.6097	101.207	3239	702	1440	1207	1344	1556
1067	ENSG00000069188	SDK2	protein_coding	17	73334384	73644089	-	.	.	SDK2	sidekick cell adhesion molecule 2	Plasma Membrane	other	---	3.19591	0	2.0191	0	3.54899	0	4.93096	15.7635	28.4696	57.4914	15.1353	53.7255	532	160	382	958	687	826
1068	ENSG00000069206	ADAM7	protein_coding	8	24440930	24526970	+	.	.	ADAM7	ADAM metallopeptidase domain 7	Plasma Membrane	peptidase	---	10839.7	1	1.30131	0	5.30042	1	0	22.9556	28.5442	37.1474	7.8871	41.8227	0	233	383	619	358	643
1069	ENSG00000069248	NUP133	protein_coding	1	229440260	229508341	-	.	.	NUP133	nucleoporin 133	Nucleus	other	---	1.2622	0	1.25922	0	2.12764	0	51.1263	64.532	54.8525	69.0737	30.8434	65.6284	5516	655	736	1151	1400	1009
1070	ENSG00000069275	NUCKS1	protein_coding	1	205712819	205750276	-	.	.	NUCKS1	nuclear casein kinase and cyclin dependent kinase substrate 1	Nucleus	kinase	---	-1.81964	0	-1.05831	0	-1.05122	0	322.338	177.143	225.149	212.742	137.98	131.257	34777	1798	3021	3545	6263	2018
1071	ENSG00000069329	VPS35	protein_coding	16	46656132	46689518	-	.	.	VPS35	VPS35, retromer complex component	Cytoplasm	transporter	---	-1.23124	0	1.01303	0	1.39413	0	177.348	144.039	224.105	227.025	148.269	206.707	19134	1462	3007	3783	6730	3178
1072	ENSG00000069345	DNAJA2	protein_coding	16	46955362	46973788	-	.	.	DNAJA2	DnaJ heat shock protein family (Hsp40) member A2	Nucleus	enzyme	---	-1.41511	0	1.05054	0	-1.22527	0	72.778	51.4285	73.6335	77.3554	76.6679	62.5714	7852	522	988	1289	3480	962
1073	ENSG00000069399	BCL3	protein_coding	19	44747705	44760044	+	.	.	BCL3	B cell CLL/lymphoma 3	Nucleus	transcription regulator	---	1.29664	0	-1.28796	0	2.11628	0	5.01438	6.50246	6.18581	4.80095	4.36214	9.23611	541	66	83	80	198	142
1074	ENSG00000069424	KCNAB2	protein_coding	1	5991466	6101193	+	.	.	KCNAB2	potassium voltage-gated channel subfamily A regulatory beta subunit 2	Plasma Membrane	ion channel	---	-1.50111	0	3.05351	0	1.85965	0	10.5015	6.99507	8.34712	25.5051	11.0155	20.4886	1133	71	112	425	500	315
1075	ENSG00000069431	ABCC9	protein_coding	12	21797401	21942529	-	.	.	ABCC9	ATP binding cassette subfamily C member 9	Plasma Membrane	ion channel	---	1.41619	0	-1.23234	0	2.00125	0	249.542	353.399	240.725	195.339	101.629	203.39	26923	3587	3230	3255	4613	3127
1076	ENSG00000069482	GAL	protein_coding	11	68683779	68691175	+	.	.	GAL	galanin and GMAP prepropeptide	Extracellular Space	other	---	29.9632	1	-1.06927	0	10.9479	1	0.185374	5.61576	4.62073	4.32086	0.727023	8.00029	20	57	62	72	33	123
1077	ENSG00000069493	CLEC2D	protein_coding	12	9664969	9699555	+	.	.	CLEC2D	C-type lectin domain family 2 member D	Plasma Membrane	transmembrane receptor	---	1.70232	0	1.05661	0	1.62532	0	11.4005	19.4089	16.4707	17.4035	8.92256	14.5046	1230	197	221	290	405	223
1078	ENSG00000069509	FUNDC1	protein_coding	X	44523639	44543001	-	.	.	FUNDC1	FUN14 domain containing 1	Cytoplasm	other	---	2.42835	0	1.83408	0	1.19872	0	6.89593	16.7488	5.06789	9.30185	7.27023	8.71576	744	170	68	155	330	134
1079	ENSG00000069535	MAOB	protein_coding	X	43766611	43882447	-	.	.	MAOB	monoamine oxidase B	Cytoplasm	enzyme	safinamide, ladostigil, rasagiline, MAO-B inhibitor, phentermine/topiramate, fenfluramine/phentermine, pargyline, methamphetamine, selegiline, dextroamphetamine, procainamide, tranylcypromine, phenelzine, isocarboxazid, phentermine, benzphetamine	2.54393	0	1.0101	0	2.53539	0	8.7126	22.1675	12.5952	12.7225	6.41102	16.2608	940	225	169	212	291	250
1080	ENSG00000069667	RORA	protein_coding	15	60488284	61229319	-	.	.	RORA	RAR related orphan receptor A	Nucleus	ligand-dependent nuclear receptor	---	1.50136	0	1.05685	0	-2.77411	0	50.1345	75.2709	56.045	59.2318	144.898	52.2295	5409	764	752	987	6577	803
1081	ENSG00000069696	DRD4	protein_coding	11	637293	640706	+	.	.	DRD4	dopamine receptor D4	Plasma Membrane	G-protein coupled receptor	paliperidone, carbidopa/entacapone/levodopa, iloperidone, flibanserin, asenapine, cis-thiothixene, rotigotine, carbidopa/levodopa, trifluoperazine, dexamethasone/olanzapine, fluphenazine, pimozide, clozapine, haloperidol, fluoxetine/olanzapine, fluphenazine decanoate, amitriptyline/perphenazine, haloperidol decanoate, trimethobenzamide, fluphenazine enanthate, loxapine, perphenazine, promazine, p…	-19.4537	-1	1.01047	0	10.2761	1	1.9557	0.0985221	11.4028	11.5223	1.80654	18.6023	211	1	153	192	82	286
1082	ENSG00000069702	TGFBR3	protein_coding	1	91680343	91906335	-	.	.	TGFBR3	transforming growth factor beta receptor 3	Plasma Membrane	kinase	---	2.07641	0	-1.16189	0	2.62404	0	156.91	325.813	282.535	243.168	109.186	286.515	16929	3307	3791	4052	4956	4405
1083	ENSG00000069764	PLA2G10	protein_coding	16	14672545	14694669	-	.	.	PLA2G10	phospholipase A2 group X	Cytoplasm	enzyme	varespladib methyl, varespladib	5.30111	1	-1.88614	0	2.75408	0	0.667348	3.5468	5.44053	2.88057	2.00482	5.52866	72	36	73	48	91	85
1084	ENSG00000069812	HES2	protein_coding	1	6412418	6424670	-	.	.	HES2	hes family bHLH transcription factor 2	Nucleus	transcription regulator	---	47.5202	1	-1.17762	0	7.9185	1	0.157568	7.5862	6.85656	5.82116	1.2778	10.1467	17	77	92	97	58	156
1085	ENSG00000069849	ATP1B3	protein_coding	3	141876124	141926514	+	.	.	ATP1B3	ATPase Na+/K+ transporting subunit beta 3	Plasma Membrane	transporter	---	-1.22082	0	-1.75109	0	-1.13927	0	46.7885	38.3251	62.0072	35.407	71.9532	63.1568	5048	389	832	590	3266	971
1086	ENSG00000069869	NEDD4	protein_coding	15	55826922	55993746	-	.	.	NEDD4	neural precursor cell expressed, developmentally down-regulated 4, E3 ubiquitin protein ligase	Cytoplasm	enzyme	---	1.43485	0	1.17907	0	2.19033	0	80.2671	115.172	85.558	100.88	60.6954	132.948	8660	1169	1148	1681	2755	2044
1087	ENSG00000069943	PIGB	protein_coding	15	55318960	55355648	+	.	.	PIGB	phosphatidylinositol glycan anchor biosynthesis class B	Cytoplasm	enzyme	---	2.04022	0	-1.27044	0	3.13567	0	8.30477	16.9458	36.3696	28.6257	7.40242	23.2204	896	172	488	477	336	357
1088	ENSG00000069956	MAPK6	protein_coding	15	51952106	52067372	+	.	.	MAPK6	mitogen-activated protein kinase 6	Cytoplasm	kinase	---	1.74851	0	1.13628	0	-1.57194	0	40.6248	71.0344	57.461	65.293	159.196	101.272	4383	721	771	1088	7226	1557
1089	ENSG00000069966	GNB5	protein_coding	15	52115105	52191369	-	.	.	GNB5	G protein subunit beta 5	Plasma Membrane	enzyme	---	3.11918	0	-1.16795	0	2.66094	0	9.53751	29.7537	36.5187	31.2662	15.2014	40.4568	1029	302	490	521	690	622
1090	ENSG00000069974	RAB27A	protein_coding	15	55202966	55319113	-	.	.	RAB27A	RAB27A, member RAS oncogene family	Cytoplasm	enzyme	---	1.71547	0	-1.19917	0	1.46901	0	26.3602	45.2216	37.7111	31.4462	32.0551	47.0911	2844	459	506	524	1455	724
1091	ENSG00000069998	HDHD5	protein_coding	22	17137511	17165287	-	.	.	HDHD5	haloacid dehalogenase like hydrolase domain containing 5	Cytoplasm	other	---	1.84324	0	1.53534	0	2.54744	0	2.725	5.02463	8.04901	12.3625	4.03167	10.2768	294	51	108	206	183	158
1092	ENSG00000070010	UFD1	protein_coding	22	19449910	19479215	-	.	.	UFD1	ubiquitin recognition factor in ER associated degradation 1	Cytoplasm	peptidase	---	-1.28147	0	-1.05893	0	1.17268	0	29.0389	22.6601	30.631	28.9257	30.0062	35.1883	3133	230	411	482	1362	541
1093	ENSG00000070018	LRP6	protein_coding	12	12116025	12267012	-	.	.	LRP6	LDL receptor related protein 6	Plasma Membrane	transmembrane receptor	---	1.13155	0	1.05539	0	2.0684	0	237.696	268.965	265.319	280.016	112.072	231.813	25645	2730	3560	4666	5087	3564
1094	ENSG00000070019	GUCY2C	protein_coding	12	14612632	14696585	-	.	.	GUCY2C	guanylate cyclase 2C	Plasma Membrane	kinase	linaclotide, dolcanatide	12.0607	1	1.10361	0	3.3421	0	4.94023	59.6059	69.3854	76.5752	27.01	90.2797	533	605	931	1276	1226	1388
1096	ENSG00000070047	PHRF1	protein_coding	11	576486	612222	+	.	.	PHRF1	PHD and ring finger domains 1	Nucleus	other	---	-1.81532	0	1.49275	0	1.06388	0	106.238	58.5221	56.1195	83.7766	64.683	68.8155	11462	594	753	1396	2936	1058
1097	ENSG00000070061	ELP1	protein_coding	9	108867517	108934116	-	.	.	ELP1	elongator complex protein 1	Cytoplasm	other	---	2.61928	0	-1.15253	0	1.84725	0	110.622	289.753	218.218	189.338	157.566	291.068	11935	2941	2928	3155	7152	4475
1098	ENSG00000070081	NUCB2	protein_coding	11	17208153	17349980	+	.	.	NUCB2	nucleobindin 2	Nucleus	other	---	-1.34462	0	-1.20198	0	-1.09921	0	95.9127	71.33	62.9015	52.3304	49.2613	44.8146	10348	724	844	872	2236	689
1099	ENSG00000070087	PFN2	protein_coding	3	149964904	150050788	-	.	.	PFN2	profilin 2	Cytoplasm	enzyme	---	-1.12522	0	-1.947	0	2.99633	0	16.9618	15.0739	30.8545	15.8431	5.72806	17.1714	1830	153	414	264	260	264
1100	ENSG00000070159	PTPN3	protein_coding	9	109375466	109498313	-	.	.	PTPN3	protein tyrosine phosphatase, non-receptor type 3	Cytoplasm	phosphatase	---	2.34792	0	-1.77651	0	-1.1106	0	21.0215	49.3596	58.4298	32.8865	57.5009	51.7742	2268	501	784	548	2610	796
1101	ENSG00000070182	SPTB	protein_coding	14	64746283	64879907	-	.	.	SPTB	spectrin beta, erythrocytic	Plasma Membrane	other	---	-1.12036	0	1.27471	0	5.19681	1	65.4557	58.4236	116.189	148.109	31.7246	164.884	7062	593	1559	2468	1440	2535
1102	ENSG00000070190	DAPP1	protein_coding	4	99816833	99870154	+	.	.	DAPP1	dual adaptor of phosphotyrosine and 3-phosphoinositides 1	Cytoplasm	other	---	6.26451	1	-1.83395	0	1.80706	0	6.88666	43.1527	28.8423	15.7231	22.8902	41.3674	743	438	387	262	1039	636
1103	ENSG00000070193	FGF10	protein_coding	5	44303544	44389706	-	.	.	FGF10	fibroblast growth factor 10	Extracellular Space	growth factor	---	4.48228	1	1.25008	0	3.48038	0	5.0978	22.8571	14.1603	17.7035	7.2482	25.2367	550	232	190	295	329	388
1104	ENSG00000070214	SLC44A1	protein_coding	9	105244622	105439171	+	.	.	SLC44A1	solute carrier family 44 member 1	Plasma Membrane	transporter	---	1.0204	0	1.41504	0	-1.57185	0	87.2835	89.064	24.8923	35.227	84.2465	53.5954	9417	904	334	587	3824	824
1105	ENSG00000070269	TMEM260	protein_coding	14	56488354	56650606	+	.	.	TMEM260	transmembrane protein 260	Other	other	---	1.28111	0	1.03391	0	2.88105	0	51.5248	66.0098	49.8591	51.5502	20.1804	58.1485	5559	670	669	859	916	894
1106	ENSG00000070366	SMG6	protein_coding	17	2059839	2303771	-	.	.	SMG6	SMG6, nonsense mediated mRNA decay factor	Nucleus	enzyme	---	1.18133	0	1.02701	0	1.3159	0	78.228	92.4137	82.8005	85.0369	57.4348	75.58	8440	938	1111	1417	2607	1162
1107	ENSG00000070367	EXOC5	protein_coding	14	57200507	57269008	-	.	.	EXOC5	exocyst complex component 5	Cytoplasm	other	---	1.0323	0	-1.10907	0	1.45368	0	64.6122	66.6995	67.2241	60.612	42.0131	61.0754	6971	677	902	1010	1907	939
1108	ENSG00000070371	CLTCL1	protein_coding	22	19179473	19291716	-	.	.	CLTCL1	clathrin heavy chain like 1	Plasma Membrane	other	---	2.16695	0	1.23549	0	6.24372	1	14.8207	32.1182	42.2573	52.2104	11.8306	73.8889	1599	326	567	870	537	1136
1109	ENSG00000070388	FGF22	protein_coding	19	639879	644371	+	.	.	FGF22	fibroblast growth factor 22	Extracellular Space	growth factor	---	-4.29218	-1	2.45586	0	1.92656	0	0.852722	0.197044	1.19245	2.94058	1.65233	3.18711	92	2	16	49	75	49
1110	ENSG00000070404	FSTL3	protein_coding	19	676365	683399	+	.	.	FSTL3	follistatin like 3	Extracellular Space	other	---	1.07823	0	4.06824	1	2.16023	0	1.27908	1.37931	0.819807	3.36067	0.991395	2.14642	138	14	11	56	45	33
1111	ENSG00000070413	DGCR2	protein_coding	22	19036282	19122454	-	.	.	DGCR2	DiGeorge syndrome critical region gene 2	Plasma Membrane	other	---	-1.63989	0	2.99099	0	1.06108	0	8.5643	5.22167	4.24809	12.7225	9.01068	9.56132	924	53	57	212	409	147
1112	ENSG00000070423	RNF126	protein_coding	19	647526	663277	-	.	.	RNF126	ring finger protein 126	Other	enzyme	---	-2.03166	0	2.25115	0	2.20076	0	1.60349	0.788177	2.98111	6.72133	2.77591	6.11404	173	8	40	112	126	94
1113	ENSG00000070444	MNT	protein_coding	17	2384060	2401118	-	.	.	MNT	MAX network transcriptional repressor	Nucleus	transcription regulator	---	-2.05109	0	1.07846	0	1.65174	0	15.5622	7.5862	12.2971	13.2626	11.6544	19.2527	1679	77	165	221	529	296
1114	ENSG00000070476	ZXDC	protein_coding	3	126437601	126475919	-	.	.	ZXDC	ZXD family zinc finger C	Other	transcription regulator	---	1.06907	0	-1.10973	0	1.86016	0	11.243	12.0197	25.0414	22.5645	12.2713	22.8301	1213	122	336	376	557	351
1115	ENSG00000070495	JMJD6	protein_coding	17	76712832	76726799	-	.	.	JMJD6	arginine demethylase and lysine hydroxylase	Plasma Membrane	transmembrane receptor	---	1.38751	0	-1.15579	0	2.78244	0	11.5025	15.9606	23.0291	19.924	9.23099	25.692	1241	162	309	332	419	395
1116	ENSG00000070501	POLB	protein_coding	8	42338454	42371808	+	.	.	POLB	DNA polymerase beta	Nucleus	enzyme	nelarabine, cytarabine/fludarabine phosphate, lamivudine/nelfinavir/stavudine, cytarabine/daunorubicin, lamivudine/stavudine, lamivudine/nevirapine/stavudine, cladribine/cytarabine/daunorubicin, cytarabine/daunorubicin/tretinoin, cytarabine/idarubicin, cytarabine/etoposide, cytarabine/etoposide/mitoxantrone, cytarabine/dexamethasone, 5-azacytidine/cytarabine/decitabine, cytarabine/mitoxantrone, c…	1.12507	0	1.42361	0	2.49049	0	17.6013	19.8029	21.5386	30.6661	11.2799	28.0986	1899	201	289	511	512	432
1117	ENSG00000070526	ST6GALNAC1	protein_coding	17	76624761	76643838	-	.	.	ST6GALNAC1	ST6 N-acetylgalactosaminide alpha-2,6-sialyltransferase 1	Cytoplasm	enzyme	---	23.5928	1	1.49688	0	8.14084	1	0.528317	12.5123	14.831	22.2044	3.85543	31.4158	57	127	199	370	175	483
1118	ENSG00000070540	WIPI1	protein_coding	17	68420948	68457513	-	.	.	WIPI1	WD repeat domain, phosphoinositide interacting 1	Cytoplasm	other	---	1.29751	0	1.41246	0	1.30811	0	38.7247	50.2463	35.1772	49.6899	32.5178	42.5381	4178	510	472	828	1476	654
1119	ENSG00000070601	FRMPD1	protein_coding	9	37651000	37746904	+	.	.	FRMPD1	FERM and PDZ domain containing 1	Cytoplasm	other	---	5.5754	1	1.24064	0	1.56884	0	4.30995	24.0394	19.1537	23.7647	23.8375	37.3997	465	244	257	396	1082	575
1120	ENSG00000070610	GBA2	protein_coding	9	35736866	35749228	-	.	.	GBA2	glucosylceramidase beta 2	Cytoplasm	enzyme	---	1.66107	0	-1.68869	0	1.30274	0	37.6032	62.463	35.4753	21.0042	43.8858	57.1728	4057	634	476	350	1992	879
1121	ENSG00000070614	NDST1	protein_coding	5	150485818	150558211	+	.	.	NDST1	N-deacetylase and N-sulfotransferase 1	Cytoplasm	enzyme	---	-1.73584	0	-1.09285	0	-2.38632	0	123.135	70.9359	127.89	117.023	150.097	62.8966	13285	720	1716	1950	6813	967
1122	ENSG00000070669	ASNS	protein_coding	7	97852118	97872542	-	.	.	ASNS	asparagine synthetase (glutamine-hydrolyzing)	Cytoplasm	enzyme	---	121.32	1	-1.48578	0	39.2385	1	0.00926872	1.37931	1.3415	0.900179	0.044062	1.88625	1	14	18	15	2	29
1123	ENSG00000070718	AP3M2	protein_coding	8	42152946	42171673	+	.	.	AP3M2	adaptor related protein complex 3 subunit mu 2	Cytoplasm	transporter	---	1.78213	0	1.27763	0	3.37244	0	15.4231	27.4877	21.464	27.4254	11.4341	38.5705	1664	279	288	457	519	593
1124	ENSG00000070729	CNGB1	protein_coding	16	57882340	57971116	-	.	.	CNGB1	cyclic nucleotide gated channel beta 1	Plasma Membrane	ion channel	---	31.2519	1	1.31279	0	2.58276	0	2.5767	80.5911	135.492	177.875	71.9973	185.958	278	818	1818	2964	3268	2859
1125	ENSG00000070731	ST6GALNAC2	protein_coding	17	76565379	76586956	-	.	.	ST6GALNAC2	ST6 N-acetylgalactosaminide alpha-2,6-sialyltransferase 2	Cytoplasm	enzyme	---	-2.36637	0	1.37711	0	4.42157	1	2.56744	1.08374	6.18581	8.52169	2.02685	8.97594	277	11	83	142	92	138
1126	ENSG00000070748	CHAT	protein_coding	10	49609095	49665104	+	.	.	CHAT	choline O-acetyltransferase	Nucleus	enzyme	---	56.2391	1	1.3696	0	5.46509	1	0.695154	39.2118	37.6366	51.5502	8.32772	45.5301	75	398	505	859	378	700
1127	ENSG00000070756	PABPC1	protein_coding	8	100685816	100722809	-	.	.	PABPC1	poly(A) binding protein cytoplasmic 1	Cytoplasm	translation regulator	---	-2.28275	0	2.12202	0	-1.9871	0	1592.3	697.536	617.389	1310.12	1419.39	714.302	171793	7080	8284	21831	64427	10982
1128	ENSG00000070759	TESK2	protein_coding	1	45343883	45491166	-	.	.	TESK2	testis associated actin remodelling kinase 2	Nucleus	kinase	---	10.4827	1	-1.54023	0	2.56389	0	7.51693	78.8177	85.7816	55.6911	25.4678	65.3032	811	800	1151	928	1156	1004
1129	ENSG00000070761	CFAP20	protein_coding	16	58113588	58129450	-	.	.	CFAP20	cilia and flagella associated protein 20	Cytoplasm	other	---	-1.62227	0	1.48045	0	1.99418	0	16.9432	10.4433	15.7254	23.2846	9.03271	18.0169	1828	106	211	388	410	277
1130	ENSG00000070770	CSNK2A2	protein_coding	16	58157907	58197920	-	.	.	CSNK2A2	casein kinase 2 alpha 2	Cytoplasm	kinase	---	-1.02933	0	-1.40211	0	-1.92837	0	48.3734	46.995	67.1496	47.8895	104.735	54.3109	5219	477	901	798	4754	835
1131	ENSG00000070778	PTPN21	protein_coding	14	88465778	88554733	-	.	.	PTPN21	protein tyrosine phosphatase, non-receptor type 21	Cytoplasm	phosphatase	---	1.31814	0	1.73327	0	2.27978	0	64.2786	84.729	57.61	99.8598	31.4382	71.6774	6935	860	773	1664	1427	1102
1132	ENSG00000070785	EIF2B3	protein_coding	1	44850522	44986722	-	.	.	EIF2B3	eukaryotic translation initiation factor 2B subunit gamma	Cytoplasm	other	---	1.64772	0	1.42991	0	2.86033	0	45.083	74.2857	60.5166	86.5372	34.7209	99.3207	4864	754	812	1442	1576	1527
1133	ENSG00000070808	CAMK2A	protein_coding	5	150219491	150290291	-	.	.	CAMK2A	calcium/calmodulin dependent protein kinase II alpha	Cytoplasm	kinase	---	4.95958	1	1.00653	0	4.7159	1	2.104	10.4433	26.5319	26.7053	5.26541	24.8464	227	106	356	445	239	382
1134	ENSG00000070814	TCOF1	protein_coding	5	150357639	150400308	+	.	.	TCOF1	treacle ribosome biogenesis factor 1	Nucleus	transporter	---	-1.32989	0	1.45168	0	1.37119	0	153.036	115.074	193.922	281.516	128.264	175.876	16511	1168	2602	4691	5822	2704
1135	ENSG00000070831	CDC42	protein_coding	1	22052627	22092946	+	.	.	CDC42	cell division cycle 42	Cytoplasm	enzyme	---	-2.2291	0	1.10808	0	-2.06351	0	111.568	50.0492	58.0572	64.3328	94.3588	45.7252	12037	508	779	1072	4283	703
1136	ENSG00000070882	OSBPL3	protein_coding	7	24796539	24981634	-	.	.	OSBPL3	oxysterol binding protein like 3	Cytoplasm	transporter	---	-1.18237	0	-1.37587	0	1.2269	0	107.869	91.2315	97.9296	71.1741	57.1484	70.1164	11638	926	1314	1186	2594	1078
1137	ENSG00000070886	EPHA8	protein_coding	1	22563564	22603594	+	.	.	EPHA8	EPH receptor A8	Plasma Membrane	kinase	---	1675.65	1	2.11996	0	8.59179	1	0	3.5468	6.93109	14.7029	1.34389	11.5777	0	36	93	245	61	178
1138	ENSG00000070915	SLC12A3	protein_coding	16	56865207	56915850	+	.	.	SLC12A3	solute carrier family 12 member 3	Plasma Membrane	transporter	deserpidine/methyclothiazide, amlodipine/hydrochlorothiazide/valsartan, amlodipine/hydrochlorothiazide/olmesartan medoxomil, aliskiren/amlodipine/hydrochlorothiazide, aliskiren/hydrochlorothiazide, hydrochlorothiazide/lisinopril, hydrochlorothiazide/losartan, hydrochlorothiazide/valsartan, hydrochlorothiazide/triamterene, bisoprolol/hydrochlorothiazide, indapamide, hydrochlorothiazide, trichlorom…	15863.7	1	1.22473	0	6.48773	1	0	33.596	62.0817	76.0351	13.5711	88.0682	0	341	833	1267	616	1354
1139	ENSG00000070950	RAD18	protein_coding	3	8775402	8963773	-	.	.	RAD18	RAD18, E3 ubiquitin protein ligase	Nucleus	other	---	1.93882	0	1.08423	0	2.35395	0	11.28	21.8719	32.047	34.7469	10.5528	24.8464	1217	222	430	579	479	382
1140	ENSG00000070961	ATP2B1	protein_coding	12	89588049	89709300	-	.	.	ATP2B1	ATPase plasma membrane Ca2+ transporting 1	Plasma Membrane	transporter	---	1.01729	0	1.05147	0	1.58071	0	130.745	133.005	146.224	153.751	74.641	117.988	14106	1350	1962	2562	3388	1814
1141	ENSG00000070985	TRPM5	protein_coding	11	2404515	2423045	-	.	.	TRPM5	transient receptor potential cation channel subfamily M member 5	Plasma Membrane	ion channel	---	85.959	1	1.89933	0	7.79321	1	0.0185374	1.7734	7.45279	14.1628	1.98279	15.4802	2	18	100	236	90	238
1142	ENSG00000071051	NCK2	protein_coding	2	105744897	105894274	+	.	.	NCK2	NCK adaptor protein 2	Cytoplasm	kinase	---	-2.0385	0	2.05734	0	-1.34358	0	12.2532	6.00985	4.5462	9.36186	8.04132	5.98396	1322	61	61	156	365	92
1143	ENSG00000071054	MAP4K4	protein_coding	2	101696850	101894689	+	.	.	MAP4K4	mitogen-activated protein kinase kinase kinase kinase 4	Cytoplasm	kinase	---	-1.38443	0	1.06445	0	-1.84425	0	698.352	504.433	474.817	505.42	503.937	273.246	75345	5120	6371	8422	22874	4201
1144	ENSG00000071073	MGAT4A	protein_coding	2	98619106	98731126	-	.	.	MGAT4A	alpha-1,3-mannosyl-glycoprotein 4-beta-N-acetylglucosaminyltransferase A	Cytoplasm	enzyme	---	4.28529	1	1.19063	0	3.4485	0	8.61991	36.9458	21.0169	25.025	8.10741	27.9685	930	375	282	417	368	430
1145	ENSG00000071082	RPL31	protein_coding	2	101001715	101024032	+	.	.	RPL31	ribosomal protein L31	Cytoplasm	other	---	-1.76493	0	1.81861	0	-1.48349	0	190.231	107.783	58.2063	105.861	99.5801	67.1244	20524	1094	781	1764	4520	1032
1146	ENSG00000071127	WDR1	protein_coding	4	10074339	10116949	-	.	.	WDR1	WD repeat domain 1	Extracellular Space	other	---	-2.31712	0	-1.25543	0	-2.68991	0	142.683	61.5763	165.526	131.846	138.575	51.5141	15394	625	2221	2197	6290	792
1147	ENSG00000071189	SNX13	protein_coding	7	17790761	17940501	-	.	.	SNX13	sorting nexin 13	Cytoplasm	transporter	---	1.125	0	-1.0505	0	1.32641	0	88.2753	99.3103	92.8617	88.3975	61.2462	81.2387	9524	1008	1246	1473	2780	1249
1148	ENSG00000071203	MS4A12	protein_coding	11	60492778	60507430	+	.	.	MS4A12	membrane spanning 4-domains A12	Plasma Membrane	other	---	12142.2	1	1.39829	0	3.87267	0	0	25.7143	12.7443	17.8235	6.98383	27.0579	0	261	171	297	317	416
1149	ENSG00000071205	ARHGAP10	protein_coding	4	147732063	148072780	+	.	.	ARHGAP10	Rho GTPase activating protein 10	Cytoplasm	other	---	-1.30576	0	-1.57245	0	1.03883	0	116.554	89.261	76.9128	48.9097	54.2844	56.3923	12575	906	1032	815	2464	867
1150	ENSG00000071242	RPS6KA2	protein_coding	6	166409364	166906451	-	.	.	RPS6KA2	ribosomal protein S6 kinase A2	Nucleus	kinase	---	1.12492	0	-1.00533	0	2.43359	0	29.2521	32.9064	31.6743	31.5063	16.0606	39.0909	3156	334	425	525	729	601
1151	ENSG00000071243	ING3	protein_coding	7	120950749	120977216	+	.	.	ING3	inhibitor of growth family member 3	Nucleus	other	---	1.21634	0	-1.11618	0	2.6412	0	23.5704	28.6699	39.0526	34.9869	18.4179	48.6522	2543	291	524	583	836	748
1152	ENSG00000071246	VASH1	protein_coding	14	76762189	76783015	+	.	.	VASH1	vasohibin 1	Extracellular Space	peptidase	---	1.66545	0	1.17591	0	4.85797	1	7.74865	12.9064	25.414	29.8859	3.37074	16.3908	836	131	341	498	153	252
1153	ENSG00000071282	LMCD1	protein_coding	3	8501707	8574673	+	.	.	LMCD1	LIM and cysteine rich domains 1	Cytoplasm	transcription regulator	---	1.02236	0	1.04433	0	2.93433	0	19.659	20.0985	12.2971	12.8425	4.0537	11.9029	2121	204	165	214	184	183
1154	ENSG00000071462	BUD23	protein_coding	7	73683025	73705161	+	.	.	BUD23	BUD23, rRNA methyltransferase and ribosome maturation factor	Nucleus	enzyme	---	-1.80038	0	1.13437	0	1.65387	0	37.251	20.6896	44.1205	50.0499	27.8031	45.9854	4019	210	592	834	1262	707
1155	ENSG00000071537	SEL1L	protein_coding	14	81471549	81533861	-	.	.	SEL1L	SEL1L, ERAD E3 ligase adaptor subunit	Cytoplasm	other	---	-1.13253	0	-1.05125	0	1.21392	0	69.8491	61.6748	84.6637	80.536	44.1501	53.5954	7536	626	1136	1342	2004	824
1156	ENSG00000071539	TRIP13	protein_coding	5	892643	919357	+	.	.	TRIP13	thyroid hormone receptor interactor 13	Cytoplasm	transcription regulator	---	1.7912	0	2.90447	0	4.70862	1	5.77441	10.3448	7.82543	22.7445	7.02789	33.1069	623	105	105	379	319	509
1157	ENSG00000071553	ATP6AP1	protein_coding	X	154428632	154436516	+	.	.	ATP6AP1	ATPase H+ transporting accessory protein 1	Cytoplasm	transporter	---	-2.31803	0	-1.63271	0	-1.30755	0	30.6053	13.202	30.1838	18.4837	21.348	16.3258	3302	134	405	308	969	251
1158	ENSG00000071564	TCF3	protein_coding	19	1609290	1652605	-	.	.	TCF3	transcription factor 3	Nucleus	transcription regulator	---	-2.64929	0	1.31501	0	1.9571	0	9.13896	3.44827	13.415	17.6435	4.25198	8.32551	986	35	180	294	193	128
1159	ENSG00000071575	TRIB2	protein_coding	2	12716889	12742734	+	.	.	TRIB2	tribbles pseudokinase 2	Plasma Membrane	kinase	---	1.01266	0	1.53946	0	2.5351	0	28.6033	28.9655	15.2782	23.5247	10.9274	27.7083	3086	294	205	392	496	426
1160	ENSG00000071626	DAZAP1	protein_coding	19	1407569	1435687	+	.	.	DAZAP1	DAZ associated protein 1	Other	other	---	-1.7499	0	1.55518	0	-1.71922	0	69.9974	40	38.0837	59.2318	69.2214	40.2616	7552	406	511	987	3142	619
1161	ENSG00000071655	MBD3	protein_coding	19	1573596	1592801	-	.	.	MBD3	methyl-CpG binding domain protein 3	Nucleus	enzyme	---	6.05046	1	1.25502	0	7.57571	1	0.454167	2.75862	1.8632	2.34046	0.528744	4.03267	49	28	25	39	24	62
1162	ENSG00000071677	PRLH	protein_coding	2	237566574	237567175	+	.	.	PRLH	prolactin releasing hormone	Extracellular Space	cytokine	---	1	0	1.53095	0	2.15784	0	0	0	1.56509	2.40048	0.66093	1.43095	0	0	21	40	30	22
1163	ENSG00000071794	HLTF	protein_coding	3	149030127	149086554	-	.	.	HLTF	helicase like transcription factor	Nucleus	transcription regulator	---	-1.25653	0	2.15781	0	3.14563	0	60.7843	48.3743	71.2486	153.751	22.1632	69.7261	6558	491	956	2562	1006	1072
1164	ENSG00000071859	FAM50A	protein_coding	X	154444126	154450654	+	.	.	FAM50A	family with sequence similarity 50 member A	Nucleus	other	---	-1.80459	0	1.14539	0	-4.18779	-1	108.277	60	38.4564	44.0487	84.1805	20.0983	11682	609	516	734	3821	309
1165	ENSG00000071889	FAM3A	protein_coding	X	154506159	154516242	-	.	.	FAM3A	family with sequence similarity 3 member A	Extracellular Space	other	---	-1.12645	0	1.2072	0	2.00436	0	4.32849	3.84236	2.683	3.24064	2.88606	5.78883	467	39	36	54	131	89
1166	ENSG00000071894	CPSF1	protein_coding	8	144393229	144409349	-	.	.	CPSF1	cleavage and polyadenylation specific factor 1	Nucleus	other	---	-2.4699	0	2.60308	0	2.39376	0	57.188	23.1527	14.9801	39.0077	14.0998	33.7573	6170	235	201	650	640	519
1167	ENSG00000071909	MYO3B	protein_coding	2	170178145	170655171	+	.	.	MYO3B	myosin IIIB	Plasma Membrane	kinase	---	1.1985	0	1.16091	0	3.60417	0	47.6783	57.1428	97.8551	113.603	22.9343	82.6697	5144	580	1313	1893	1041	1271
1168	ENSG00000071967	CYBRD1	protein_coding	2	171522247	171558133	+	.	.	CYBRD1	cytochrome b reductase 1	Cytoplasm	enzyme	---	-2.32551	0	2.05116	0	1.11412	0	157.633	67.7832	23.4017	48.0095	27.8472	31.0255	17007	688	314	800	1264	477
1169	ENSG00000071991	CDH19	protein_coding	18	66501083	66604138	-	.	.	CDH19	cadherin 19	Plasma Membrane	other	---	12.9515	1	1.00067	0	3.79995	0	1.17713	15.2709	15.3527	15.363	6.27884	23.8708	127	155	206	256	285	367
1170	ENSG00000071994	PDCD2	protein_coding	6	170575295	170584692	-	.	.	PDCD2	programmed cell death 2	Nucleus	other	---	-1.04846	0	1.13708	0	1.99803	0	16.4242	15.665	20.7933	23.6447	10.7732	21.5292	1772	159	279	394	489	331
1171	ENSG00000072041	SLC6A15	protein_coding	12	84859488	84913615	-	.	.	SLC6A15	solute carrier family 6 member 15	Plasma Membrane	transporter	---	35.7619	1	1.37728	0	3.82338	0	0.87126	31.2315	39.6488	54.6108	14.0998	53.9207	94	317	532	910	640	829
1172	ENSG00000072042	RDH11	protein_coding	14	67676801	67695814	-	.	.	RDH11	retinol dehydrogenase 11	Cytoplasm	enzyme	---	1.44167	0	-1.27038	0	1.89859	0	6.42322	9.26108	13.1914	10.3821	8.4599	16.0656	693	94	177	173	384	247
1173	ENSG00000072062	PRKACA	protein_coding	19	14091688	14118084	-	.	.	PRKACA	protein kinase cAMP-activated catalytic subunit alpha	Cytoplasm	kinase	---	-2.41911	0	-1.33145	0	1.12211	0	33.6084	13.8916	28.7678	21.6043	15.7081	17.6267	3626	141	386	360	713	271
1174	ENSG00000072071	ADGRL1	protein_coding	19	14147743	14206187	-	.	.	ADGRL1	adhesion G protein-coupled receptor L1	Plasma Membrane	G-protein coupled receptor	---	1.43394	0	1.5318	0	1.9332	0	19.6497	28.1773	29.8111	45.6691	13.7253	26.5376	2120	286	400	761	623	408
1175	ENSG00000072080	SPP2	protein_coding	2	234050679	234077134	+	.	.	SPP2	secreted phosphoprotein 2	Extracellular Space	other	---	4048.08	1	1.01779	0	4.0097	1	0	8.57142	9.31598	9.48188	3.67918	14.7648	0	87	125	158	167	227
1176	ENSG00000072110	ACTN1	protein_coding	14	68874143	68979440	-	.	.	ACTN1	actinin alpha 1	Cytoplasm	transcription regulator	---	-2.06198	0	1.11356	0	1.39467	0	242.97	117.832	131.765	146.729	110.155	153.632	26214	1196	1768	2445	5000	2362
1177	ENSG00000072121	ZFYVE26	protein_coding	14	67727374	67816590	-	.	.	ZFYVE26	zinc finger FYVE-type containing 26	Cytoplasm	other	---	3.31622	0	-1.23231	0	3.41658	0	101.604	336.946	345.586	280.436	139.104	475.269	10962	3420	4637	4673	6314	7307
1178	ENSG00000072133	RPS6KA6	protein_coding	X	84058346	84187907	-	.	.	RPS6KA6	ribosomal protein S6 kinase A6	Cytoplasm	kinase	---	1.62725	0	-1.14961	0	3.91491	0	13.3191	21.6749	27.8734	24.2448	4.58245	17.9519	1437	220	374	404	208	276
1179	ENSG00000072134	EPN2	protein_coding	17	19215615	19336715	+	.	.	EPN2	epsin 2	Cytoplasm	other	---	-1.35381	0	1.80495	0	1.86164	0	17.7403	13.1034	11.999	21.6643	9.18693	17.1063	1914	133	161	361	417	263
1180	ENSG00000072135	PTPN18	protein_coding	2	130356007	130375409	+	.	.	PTPN18	protein tyrosine phosphatase, non-receptor type 18	Nucleus	phosphatase	---	1.92395	0	1.06865	0	2.01025	0	5.37586	10.3448	16.1725	17.2834	9.18693	18.4722	580	105	217	288	417	284
1181	ENSG00000072163	LIMS2	protein_coding	2	127638381	127681786	-	.	.	LIMS2	LIM zinc finger domain containing 2	Cytoplasm	other	---	1.26904	0	-1.10331	0	8.33821	1	3.72603	4.72906	17.2159	15.6031	1.93873	16.1957	402	48	231	260	88	249
1182	ENSG00000072182	ASIC4	protein_coding	2	219514170	219538772	+	.	.	ASIC4	acid sensing ion channel subunit family member 4	Plasma Membrane	ion channel	amiloride, amiloride/hydrochlorothiazide	24.9633	1	-1.86215	0	15.6852	1	0.0926872	2.36453	19.6754	10.5621	0.638899	10.0817	10	24	264	176	29	155
1183	ENSG00000072195	SPEG	protein_coding	2	219434846	219498287	+	.	.	SPEG	SPEG complex locus	Nucleus	kinase	---	-2.24496	0	1.47213	0	4.88818	1	27.871	12.4138	37.3385	54.9709	8.526	41.6926	3007	126	501	916	387	641
1184	ENSG00000072201	LNX1	protein_coding	4	53459301	53701405	-	.	.	LNX1	ligand of numb-protein X 1	Cytoplasm	enzyme	---	2.12982	0	1.02719	0	1.99345	0	14.4777	30.8374	25.414	26.1052	24.7628	49.3677	1562	313	341	435	1124	759
1185	ENSG00000072210	ALDH3A2	protein_coding	17	19648136	19677598	+	.	.	ALDH3A2	aldehyde dehydrogenase 3 family member A2	Cytoplasm	enzyme	---	-1.05178	0	-1.10498	0	1.19678	0	180.304	171.428	194.294	175.835	127.229	152.266	19453	1740	2607	2930	5775	2341
1186	ENSG00000072274	TFRC	protein_coding	3	196027183	196082189	-	.	.	TFRC	transferrin receptor	Plasma Membrane	transporter	CALAA-01	-1.92801	0	1.18078	0	1.603	0	98.7767	51.2315	133.107	157.171	60.4971	96.9791	10657	520	1786	2619	2746	1491
1187	ENSG00000072310	SREBF1	protein_coding	17	17810399	17837002	-	.	.	SREBF1	sterol regulatory element binding transcription factor 1	Nucleus	transcription regulator	---	-1.95213	0	1.49835	0	1.59729	0	35.5826	18.2266	27.8734	41.7683	22.8021	36.4241	3839	185	374	696	1035	560
1188	ENSG00000072315	TRPC5	protein_coding	X	111774315	112082776	-	.	.	TRPC5	transient receptor potential cation channel subfamily C member 5	Plasma Membrane	ion channel	---	48.713	1	1.13192	0	3.29995	0	0.444899	21.7734	15.4273	17.4635	7.27023	24.0009	48	221	207	291	330	369
1189	ENSG00000072364	AFF4	protein_coding	5	132875379	132963634	-	.	.	AFF4	AF4/FMR2 family member 4	Nucleus	transcription regulator	---	-1.37182	0	-1.01367	0	-1.26314	0	279.906	204.039	272.772	269.093	212.709	168.396	30199	2071	3660	4484	9655	2589
1190	ENSG00000072401	UBE2D1	protein_coding	10	58334975	58370753	+	.	.	UBE2D1	ubiquitin conjugating enzyme E2 D1	Cytoplasm	enzyme	---	-1.39709	0	2.18404	0	-1.24791	0	22.1615	15.8621	11.7009	25.5651	12.095	9.69141	2391	161	157	426	549	149
1191	ENSG00000072415	MPP5	protein_coding	14	67241109	67335819	+	.	.	MPP5	membrane palmitoylated protein 5	Plasma Membrane	kinase	---	-1.36901	0	1.18349	0	1.20813	0	72.5648	53.0049	39.4998	46.7493	56.4214	68.1651	7829	538	530	779	2561	1048
1192	ENSG00000072422	RHOBTB1	protein_coding	10	60869438	61001440	-	.	.	RHOBTB1	Rho related BTB domain containing 1	Other	enzyme	---	2.33957	0	1.405	0	3.811	0	17.6013	41.1822	22.5074	31.6263	10.2885	39.2209	1899	418	302	527	467	603
1193	ENSG00000072501	SMC1A	protein_coding	X	53374149	53422728	-	.	.	SMC1A	structural maintenance of chromosomes 1A	Nucleus	transporter	---	-1.17959	0	1.16527	0	1.02809	0	327.844	277.931	251.681	293.278	204.602	210.349	35371	2821	3377	4887	9287	3234
1194	ENSG00000072506	HSD17B10	protein_coding	X	53431258	53434373	-	.	.	HSD17B10	hydroxysteroid 17-beta dehydrogenase 10	Cytoplasm	enzyme	---	-1.51377	0	1.00366	0	-1.12094	0	12.9762	8.57142	20.8678	20.9442	12.2492	10.9272	1400	87	280	349	556	168
1195	ENSG00000072518	MARK2	protein_coding	11	63838928	63911019	+	.	.	MARK2	microtubule affinity regulating kinase 2	Cytoplasm	kinase	---	1.21139	0	1.37906	0	1.21529	0	36.4353	44.1379	40.9903	56.5312	42.7622	51.9694	3931	448	550	942	1941	799
1196	ENSG00000072571	HMMR	protein_coding	5	163460203	163491945	+	.	.	HMMR	hyaluronan mediated motility receptor	Plasma Membrane	transmembrane receptor	---	2.45339	0	1.02231	0	1.86546	0	10.761	26.4039	47.5488	48.6096	24.7188	46.1155	1161	268	638	810	1122	709
1197	ENSG00000072609	CHFR	protein_coding	12	132822187	132956304	-	.	.	CHFR	checkpoint with forkhead and ring finger domains	Nucleus	enzyme	---	1.13569	0	1.44577	0	1.80803	0	16.6559	18.9162	24.0725	34.8069	18.0214	32.5866	1797	192	323	580	818	501
1198	ENSG00000072657	TRHDE	protein_coding	12	72087266	72670757	+	.	.	TRHDE	thyrotropin releasing hormone degrading enzyme	Plasma Membrane	peptidase	---	23.1717	1	-1.40546	0	2.15611	0	2.34499	54.3842	71.6958	51.0101	27.2083	58.6688	253	552	962	850	1235	902
1199	ENSG00000072682	P4HA2	protein_coding	5	132191838	132295315	-	.	.	P4HA2	prolyl 4-hydroxylase subunit alpha 2	Cytoplasm	transporter	---	1.25488	0	-1.24979	0	1.00593	0	45.2221	56.7487	58.5789	46.8693	45.7143	45.9854	4879	576	786	781	2075	707
1200	ENSG00000072694	FCGR2B	protein_coding	1	161663147	161678654	+	.	.	FCGR2B	Fc fragment of IgG receptor IIb	Plasma Membrane	transmembrane receptor	IgG, BI-1206, XmAb5871	1.52329	0	-1.04522	0	1.71306	0	26.2583	40	28.9168	27.6655	18.1095	31.0255	2833	406	388	461	822	477
1201	ENSG00000072736	NFATC3	protein_coding	16	68084751	68229259	+	.	.	NFATC3	nuclear factor of activated T cells 3	Nucleus	transcription regulator	---	1.0886	0	1.19832	0	1.54068	0	69.1446	75.2709	63.1996	75.735	45.3398	69.8562	7460	764	848	1262	2058	1074
1202	ENSG00000072756	TRNT1	protein_coding	3	3126916	3150879	+	.	.	TRNT1	tRNA nucleotidyl transferase 1	Cytoplasm	enzyme	---	-1.1255	0	1.21579	0	1.02961	0	39.5867	35.1724	33.7611	41.0481	16.6775	17.1714	4271	357	453	684	757	264
1203	ENSG00000072778	ACADVL	protein_coding	17	7217125	7225273	+	.	.	ACADVL	acyl-CoA dehydrogenase very long chain	Cytoplasm	enzyme	---	-2.24311	0	1.0247	0	-1.67703	0	307.629	137.143	168.433	172.594	208.017	124.037	33190	1392	2260	2876	9442	1907
1204	ENSG00000072786	STK10	protein_coding	5	172042073	172188386	-	.	.	STK10	serine/threonine kinase 10	Cytoplasm	kinase	---	1.28774	0	1.37844	0	1.36748	0	13.8475	17.8325	23.5508	32.4664	23.3529	31.9361	1494	181	316	541	1060	491
1205	ENSG00000072803	FBXW11	protein_coding	5	171861549	172006873	-	.	.	FBXW11	F-box and WD repeat domain containing 11	Cytoplasm	enzyme	---	1.21506	0	-1.1002	0	1.09586	0	31.5415	38.3251	34.73	31.5663	28.9047	31.676	3403	389	466	526	1312	487
1206	ENSG00000072818	ACAP1	protein_coding	17	7336529	7351478	+	.	.	ACAP1	ArfGAP with coiled-coil, ankyrin repeat and PH domains 1	Plasma Membrane	other	---	1.23298	0	1.47013	0	2.72749	0	11.5859	14.2857	13.7131	20.164	10.1563	27.7083	1250	145	184	336	461	426
1207	ENSG00000072832	CRMP1	protein_coding	4	5748084	5893058	-	.	.	CRMP1	collapsin response mediator protein 1	Cytoplasm	enzyme	---	2.25494	0	2.55212	0	2.98805	0	17.0822	38.5221	16.6197	42.4284	14.3422	42.8633	1843	391	223	707	651	659
1208	ENSG00000072840	EVC	protein_coding	4	5711197	5814305	+	.	.	EVC	EvC ciliary complex subunit 1	Cytoplasm	other	---	1.05258	0	1.39166	0	2.16942	0	139.652	146.995	122.896	171.034	73.3632	159.16	15067	1492	1649	2850	3330	2447
1209	ENSG00000072849	DERL2	protein_coding	17	5471251	5486811	-	.	.	DERL2	derlin 2	Cytoplasm	other	---	1.64969	0	1.30717	0	2.56284	0	7.28521	12.0197	13.266	17.3434	7.86507	20.1633	786	122	178	289	357	310
1210	ENSG00000072858	SIDT1	protein_coding	3	113532296	113629578	+	.	.	SIDT1	SID1 transmembrane family member 1	Other	other	---	18.7617	1	-1.36555	0	3.41952	0	2.38206	44.729	65.8081	48.1896	20.4448	69.9212	257	454	883	803	928	1075
1211	ENSG00000072864	NDE1	protein_coding	16	15643267	15726353	+	.	.	NDE1	nudE neurodevelopment protein 1	Nucleus	other	---	-1.3945	0	1.31543	0	1.7003	0	106.34	76.2561	85.0363	111.862	69.1994	117.663	11473	774	1141	1864	3141	1809
1212	ENSG00000072952	MRVI1	protein_coding	11	10573091	10693988	-	.	.	MRVI1	murine retrovirus integration site 1 homolog	Cytoplasm	other	---	3.13102	0	-1.09587	0	3.27459	0	13.8753	43.4482	41.9592	38.2876	14.0998	46.1805	1497	441	563	638	640	710
1213	ENSG00000072954	TMEM38A	protein_coding	19	16661127	16690029	+	.	.	TMEM38A	transmembrane protein 38A	Cytoplasm	ion channel	---	2.07862	0	1.32452	0	4.48332	1	2.13181	4.43349	3.57734	4.74094	0.925302	4.16275	230	45	48	79	42	64
1214	ENSG00000072958	AP1M1	protein_coding	19	16197578	16245907	+	.	.	AP1M1	adaptor related protein complex 1 subunit mu 1	Cytoplasm	transporter	---	-1.13732	0	1.0129	0	1.92186	0	13.7826	12.1182	16.4707	16.6833	8.96662	17.2364	1487	123	221	278	407	265
1215	ENSG00000073008	PVR	protein_coding	19	44643798	44663583	+	.	.	PVR	poliovirus receptor	Plasma Membrane	other	---	1.96008	0	1.31918	0	3.33711	0	2.86403	5.61576	5.36601	7.08141	3.52496	11.7728	309	57	72	118	160	181
1216	ENSG00000073050	XRCC1	protein_coding	19	43543040	43580473	-	.	.	XRCC1	X-ray repair cross complementing 1	Nucleus	enzyme	---	-1.46812	0	1.79644	0	2.61727	0	18.3706	12.5123	16.098	28.9257	12.2492	32.0662	1982	127	216	482	556	493
1217	ENSG00000073060	SCARB1	protein_coding	12	124776856	124882668	-	.	.	SCARB1	scavenger receptor class B member 1	Plasma Membrane	transporter	---	1.58932	0	-1.08939	0	3.81518	0	8.92578	14.1872	36.7422	33.7267	10.4647	39.9364	963	144	493	562	475	614
1218	ENSG00000073067	CYP2W1	protein_coding	7	983199	989640	+	.	.	CYP2W1	cytochrome P450 family 2 subfamily W member 1	Cytoplasm	enzyme	---	-3.32725	0	-1.19049	0	8.18604	1	1.31616	0.394088	5.21695	4.38087	0.528744	4.35788	142	4	70	73	24	67
1219	ENSG00000073111	MCM2	protein_coding	3	127598223	127622436	+	.	.	MCM2	minichromosome maintenance complex component 2	Nucleus	enzyme	---	-1.00113	0	1.57048	0	2.36241	0	10.4551	10.4433	25.6376	40.268	13.6813	32.3264	1128	106	344	671	621	497
1220	ENSG00000073146	MOV10L1	protein_coding	22	50089879	50161690	+	.	.	MOV10L1	Mov10 like RISC complex RNA helicase 1	Nucleus	enzyme	---	11.3553	1	-1.05169	0	4.45279	1	2.5489	28.9655	41.2139	39.1878	8.79037	39.1559	275	294	553	653	399	602
1221	ENSG00000073150	PANX2	protein_coding	22	50170731	50180294	+	.	.	PANX2	pannexin 2	Plasma Membrane	transporter	---	6.86306	1	1.21707	0	2.67319	0	0.0556123	0.394088	3.05564	3.72074	1.18967	3.18711	6	4	41	62	54	49
1222	ENSG00000073169	SELENOO	protein_coding	22	50200979	50217616	+	.	.	SELENOO	selenoprotein O	Extracellular Space	enzyme	---	-2.58073	0	1.66766	0	1.97486	0	5.08853	1.97044	4.09903	6.84136	2.66575	5.26848	549	20	55	114	121	81
1223	ENSG00000073282	TP63	protein_coding	3	189631416	189897279	+	.	.	TP63	tumor protein p63	Nucleus	transcription regulator	---	-1.53985	0	1.51481	0	-2.32597	0	325.721	211.527	228.428	346.029	447.516	192.397	35142	2147	3065	5766	20313	2958
1224	ENSG00000073331	ALPK1	protein_coding	4	112285509	112442620	+	.	.	ALPK1	alpha kinase 1	Cytoplasm	kinase	---	1.87749	0	-1.33531	0	2.25047	0	33.1635	62.266	56.4176	42.2484	35.7783	80.5233	3578	632	757	704	1624	1238
1225	ENSG00000073350	LLGL2	protein_coding	17	75525080	75575208	+	.	.	LLGL2	LLGL2, scribble cell polarity complex component	Cytoplasm	other	---	-1.34907	0	1.81897	0	1.97	0	5.05145	3.74384	9.46504	17.2234	10.0021	19.708	545	38	127	287	454	303
1226	ENSG00000073417	PDE8A	protein_coding	15	84980440	85139145	+	.	.	PDE8A	phosphodiesterase 8A	Cytoplasm	enzyme	dyphylline, nitroglycerin, anagrelide, milrinone, dipyridamole, ketotifen, tolbutamide, theophylline, pentoxifylline	1.17005	0	1.27912	0	1.58858	0	47.7432	55.862	50.9025	65.1129	37.0121	58.7989	5151	567	683	1085	1680	904
1227	ENSG00000073464	CLCN4	protein_coding	X	10156945	10237660	+	.	.	CLCN4	chloride voltage-gated channel 4	Plasma Membrane	ion channel	---	1.9891	0	2.57122	0	3.01627	0	6.7847	13.4975	4.5462	11.7023	4.95698	14.9599	732	137	61	195	225	230
1228	ENSG00000073536	NLE1	protein_coding	17	35128753	35142315	-	.	.	NLE1	notchless homolog 1	Nucleus	enzyme	---	5.21814	1	1.58468	0	5.388	1	3.15136	16.4532	14.1603	22.4445	6.45508	34.798	340	167	190	374	293	535
1229	ENSG00000073578	SDHA	protein_coding	5	218241	256700	+	.	.	SDHA	succinate dehydrogenase complex flavoprotein subunit A	Cytoplasm	enzyme	---	-1.61191	0	-1.24187	0	1.65079	0	196.766	122.069	216.354	174.215	141.527	233.635	21229	1239	2903	2903	6424	3592
1230	ENSG00000073584	SMARCE1	protein_coding	17	40624962	40648864	-	.	.	SMARCE1	SWI/SNF related, matrix associated, actin dependent regulator of chromatin, subfamily e, member 1	Nucleus	transcription regulator	---	4.706	1	-1.01517	0	2.3092	0	1.63129	7.68472	7.67637	7.5615	4.0537	9.36619	176	78	103	126	184	144
1231	ENSG00000073598	FNDC8	protein_coding	17	35121579	35130732	+	.	.	FNDC8	fibronectin type III domain containing 8	Nucleus	other	---	16.1236	1	1.02308	0	5.81678	1	0.370749	6.00985	6.33487	6.48129	2.44544	14.2444	40	61	85	108	111	219
1232	ENSG00000073605	GSDMB	protein_coding	17	39904595	39919854	-	.	.	GSDMB	gasdermin B	Cytoplasm	other	---	2.48452	0	-1.25424	0	2.50734	0	22.9586	57.0443	60.293	48.0695	28.6623	71.8725	2477	579	809	801	1301	1105
1233	ENSG00000073614	KDM5A	protein_coding	12	280129	389454	-	.	.	KDM5A	lysine demethylase 5A	Nucleus	transcription regulator	---	1.47067	0	1.09578	0	1.68806	0	323.97	476.453	383.968	420.744	273.801	462.196	34953	4836	5152	7011	12428	7106
1234	ENSG00000073670	ADAM11	protein_coding	17	44759031	44781846	+	.	.	ADAM11	ADAM metallopeptidase domain 11	Plasma Membrane	peptidase	---	-1.57156	0	2.14043	0	11.1641	1	2.16888	1.37931	7.2292	15.4831	1.47608	16.5209	234	14	97	258	67	254
1235	ENSG00000073711	PPP2R3A	protein_coding	3	135965673	136147891	+	.	.	PPP2R3A	protein phosphatase 2 regulatory subunit B''alpha	Nucleus	phosphatase	---	1.21789	0	-1.28773	0	-1.00812	0	75.4752	91.9211	115.071	89.3577	116.258	115.321	8143	933	1544	1489	5277	1773
1236	ENSG00000073712	FERMT2	protein_coding	14	52857268	52952435	-	.	.	FERMT2	fermitin family member 2	Cytoplasm	other	---	-1.06276	0	1.26122	0	2.22473	0	75.1786	70.7389	39.8724	50.29	22.8021	50.7336	8111	718	535	838	1035	780
1237	ENSG00000073734	ABCB11	protein_coding	2	168922938	169031322	-	.	.	ABCB11	ATP binding cassette subfamily B member 11	Plasma Membrane	transporter	---	11.237	1	-1.22	0	3.13319	0	7.74865	87.0935	108.14	88.6376	32.3195	101.272	836	884	1451	1477	1467	1557
1238	ENSG00000073737	DHRS9	protein_coding	2	169064789	169096167	+	.	.	DHRS9	dehydrogenase/reductase 9	Cytoplasm	enzyme	---	4.70025	1	-1.20278	0	1.66372	0	1.69618	7.98029	16.098	13.3827	8.48194	14.1143	183	81	216	223	385	217
1239	ENSG00000073754	CD5L	protein_coding	1	157830914	157898256	-	.	.	CD5L	CD5 molecule like	Plasma Membrane	transmembrane receptor	---	44.597	1	-1.13921	0	2.74581	0	0.28733	12.9064	15.7254	13.8027	4.7587	13.0736	31	131	211	230	216	201
1240	ENSG00000073756	PTGS2	protein_coding	1	186671791	186680427	-	.	.	PTGS2	prostaglandin-endoperoxide synthase 2	Cytoplasm	enzyme	acetaminophen/pentazocine, acetaminophen/clemastine/pseudoephedrine, aspirin/butalbital/caffeine, acetaminophen/caffeine/dihydrocodeine, aspirin/hydrocodone, aspirin/oxycodone, acetaminophen/aspirin/caffeine, aspirin/pravastatin, acetaminophen/dexbrompheniramine/pseudoephedrine, aspirin/meprobamate, aspirin/caffeine/propoxyphene, aspirin/butalbital/caffeine/codeine, aspirin/caffeine/dihydrocodein…	-1.45301	0	-1.00456	0	1.60523	0	48.2437	33.2019	55.5233	55.271	26.9439	43.2536	5205	337	745	921	1223	665
1241	ENSG00000073792	IGF2BP2	protein_coding	3	185643739	185825056	-	.	.	IGF2BP2	insulin like growth factor 2 mRNA binding protein 2	Cytoplasm	translation regulator	---	-2.4496	0	1.62328	0	1.9134	0	187.766	76.6502	107.246	174.095	38.8186	74.2791	20258	778	1439	2901	1762	1142
1242	ENSG00000073803	MAP3K13	protein_coding	3	185282941	185489097	+	.	.	MAP3K13	mitogen-activated protein kinase kinase kinase 13	Cytoplasm	kinase	---	4.04045	1	-1.18913	0	3.32887	0	12.3367	49.8522	60.5166	50.8901	22.6038	75.2548	1331	506	812	848	1026	1157
1243	ENSG00000073849	ST6GAL1	protein_coding	3	186930485	187078553	+	.	.	ST6GAL1	ST6 beta-galactoside alpha-2,6-sialyltransferase 1	Cytoplasm	enzyme	---	1.93249	0	-1.3811	0	2.91456	0	12.7445	24.6305	24.3706	17.6435	7.09398	20.6837	1375	250	327	294	322	318
1244	ENSG00000073861	TBX21	protein_coding	17	47733244	47746119	+	.	.	TBX21	T-box 21	Nucleus	transcription regulator	---	10.9281	1	1.19045	0	5.29033	1	0.259524	2.85714	8.71976	10.3821	1.82857	9.69141	28	29	117	173	83	149
1246	ENSG00000073910	FRY	protein_coding	13	31846713	32299122	+	.	.	FRY	FRY microtubule binding protein	Extracellular Space	other	---	2.67348	0	-1.19298	0	1.97249	0	172.648	461.576	474.519	397.759	212.489	419.137	18627	4685	6367	6628	9645	6444
1247	ENSG00000073921	PICALM	protein_coding	11	85957684	86069882	-	.	.	PICALM	phosphatidylinositol binding clathrin assembly protein	Cytoplasm	other	---	-1.38021	0	-1.23204	0	-1.63059	0	332.747	241.084	261.369	212.142	249.347	152.916	35900	2447	3507	3535	11318	2351
1248	ENSG00000073969	NSF	protein_coding	17	46590669	46757464	+	.	.	NSF	N-ethylmaleimide sensitive factor, vesicle fusing ATPase	Cytoplasm	transporter	---	1.09741	0	-1.27704	0	1.20388	0	43.4518	47.6847	51.3497	40.208	35.1174	42.278	4688	484	689	670	1594	650
1249	ENSG00000074047	GLI2	protein_coding	2	120735623	120992653	+	.	.	GLI2	GLI family zinc finger 2	Nucleus	transcription regulator	---	-3.06903	0	2.60086	0	5.26738	1	66.8275	21.7734	27.7989	72.3144	6.76352	35.6436	7210	221	373	1205	307	548
1250	ENSG00000074054	CLASP1	protein_coding	2	121337776	121649587	-	.	.	CLASP1	cytoplasmic linker associated protein 1	Cytoplasm	other	---	-1.15574	0	-1.04878	0	1.62587	0	148.253	128.276	209.274	199.54	78.4083	127.484	15995	1302	2808	3325	3559	1960
1251	ENSG00000074071	MRPS34	protein_coding	16	1771890	1773155	-	.	.	MRPS34	mitochondrial ribosomal protein S34	Cytoplasm	other	---	-2.26819	0	1.18365	0	-1.44958	0	11.623	5.12315	9.98673	11.8223	12.4475	8.58568	1254	52	134	197	565	132
1252	ENSG00000074181	NOTCH3	protein_coding	19	15159038	15200981	-	.	.	NOTCH3	notch 3	Plasma Membrane	transcription regulator	---	-1.87662	0	1.18672	0	-1.15868	0	127.76	68.0788	68.2675	81.0161	94.7333	81.7591	13784	691	916	1350	4300	1257
1253	ENSG00000074201	CLNS1A	protein_coding	11	77514936	77637805	-	.	.	CLNS1A	chloride nucleotide-sensitive channel 1A	Plasma Membrane	ion channel	---	-1.45742	0	-1.09419	0	1.23548	0	36.4724	25.0246	33.6866	30.7861	26.2169	32.3914	3935	254	452	513	1190	498
1254	ENSG00000074211	PPP2R2C	protein_coding	4	6320578	6563600	-	.	.	PPP2R2C	protein phosphatase 2 regulatory subunit Bgamma	Nucleus	phosphatase	---	2.86174	0	1.14573	0	-1.91633	0	2.9938	8.57142	20.7933	23.8247	48.4902	25.3017	323	87	279	397	2201	389
1255	ENSG00000074219	TEAD2	protein_coding	19	49340595	49362457	-	.	.	TEAD2	TEA domain transcription factor 2	Nucleus	transcription regulator	---	-1.60039	0	1.90605	0	3.82243	0	25.7022	16.0591	12.9678	24.7249	8.65818	33.1069	2773	163	174	412	393	509
1256	ENSG00000074266	EED	protein_coding	11	86244544	86278813	+	.	.	EED	embryonic ectoderm development	Nucleus	transcription regulator	MAK683	1.45704	0	-1.48506	0	1.45003	0	17.6476	25.7143	30.9291	20.8241	12.5136	18.147	1904	261	415	347	568	279
1257	ENSG00000074276	CDHR2	protein_coding	5	176542511	176595974	+	.	.	CDHR2	cadherin related family member 2	Plasma Membrane	other	---	7955.6	1	3.29934	0	4.83935	1	0	16.8473	11.999	39.6079	7.40242	35.8387	0	171	161	660	336	551
1258	ENSG00000074317	SNCB	protein_coding	5	176620084	176630556	-	.	.	SNCB	synuclein beta	Cytoplasm	other	---	5350.58	1	1.36868	0	3.74296	0	0	11.33	14.9056	20.404	4.42823	16.586	0	115	200	340	201	255
1259	ENSG00000074319	TSG101	protein_coding	11	18468336	18527232	-	.	.	TSG101	tumor susceptibility 101	Cytoplasm	transcription regulator	---	1.12246	0	1.06596	0	1.36691	0	33.4415	37.5369	46.9526	50.0499	25.3136	34.6029	3608	381	630	834	1149	532
1260	ENSG00000074356	NCBP3	protein_coding	17	3802165	3846251	-	.	.	NCBP3	nuclear cap binding subunit 3	Nucleus	other	---	-1.23026	0	-1.03733	0	1.0721	0	70.6647	57.4384	74.0807	71.4142	44.1061	47.2863	7624	583	994	1190	2002	727
1261	ENSG00000074370	ATP2A3	protein_coding	17	3923870	3964464	-	.	.	ATP2A3	ATPase sarcoplasmic/endoplasmic reticulum Ca2+ transporting 3	Cytoplasm	transporter	---	1.98855	0	1.79533	0	4.33497	1	7.33156	14.5813	31.4508	56.4712	12.3153	53.4003	791	148	422	941	559	821
1262	ENSG00000074410	CA12	protein_coding	15	63321378	63382161	-	.	.	CA12	carbonic anhydrase 12	Plasma Membrane	enzyme	methazolamide, hydrochlorothiazide, acetazolamide, trichloromethiazide, chlorothiazide, chlorthalidone, benzthiazide, sulfacetamide, topiramate	2.83021	0	-1.30549	0	-1.22694	0	23.6352	66.8965	74.9005	57.3714	118.351	96.4588	2550	679	1005	956	5372	1483
1263	ENSG00000074416	MGLL	protein_coding	3	127689062	127823250	-	.	.	MGLL	monoglyceride lipase	Plasma Membrane	enzyme	---	2.48386	0	-1.49903	0	3.44674	0	7.25741	18.0295	45.1639	30.126	14.188	48.9124	783	183	606	502	644	752
1264	ENSG00000074527	NTN4	protein_coding	12	95657807	95791152	-	.	.	NTN4	netrin 4	Extracellular Space	other	---	-1.22929	0	-1.07453	0	4.55969	1	21.6795	17.6355	21.5386	20.044	4.84682	22.1146	2339	179	289	334	220	340
1265	ENSG00000074582	BCS1L	protein_coding	2	218658764	218663443	+	.	.	BCS1L	BCS1 homolog, ubiquinol-cytochrome c reductase complex chaperone	Cytoplasm	other	---	2.78369	0	-1.48308	0	2.80065	0	16.35	45.5172	96.2155	64.8729	20.2024	56.5874	1764	462	1291	1081	917	870
1266	ENSG00000074590	NUAK1	protein_coding	12	106063340	106140033	-	.	.	NUAK1	NUAK family kinase 1	Nucleus	kinase	---	-1.76616	0	1.21202	0	1.86834	0	24.7104	13.9901	28.3206	34.3268	8.28366	15.4802	2666	142	380	572	376	238
1267	ENSG00000074603	DPP8	protein_coding	15	65442463	65517704	-	.	.	DPP8	dipeptidyl peptidase 8	Cytoplasm	peptidase	---	1.6312	0	-1.07613	0	1.86881	0	39.0769	63.7438	66.777	62.0523	29.4775	55.0914	4216	647	896	1034	1338	847
1268	ENSG00000074621	SLC24A1	protein_coding	15	65611366	65660995	+	.	.	SLC24A1	solute carrier family 24 member 1	Plasma Membrane	transporter	---	3.51455	0	-1.20432	0	2.92837	0	109.186	383.744	391.942	325.445	119.738	350.647	11780	3895	5259	5423	5435	5391
1269	ENSG00000074657	ZNF532	protein_coding	18	58862600	58986480	+	.	.	ZNF532	zinc finger protein 532	Nucleus	transcription regulator	---	-1.72212	0	-1.21619	0	1.40927	0	140.486	81.5763	84.7382	69.6738	50.5832	71.2871	15157	828	1137	1161	2296	1096
1270	ENSG00000074660	SCARF1	protein_coding	17	1633858	1645747	-	.	.	SCARF1	scavenger receptor class F member 1	Plasma Membrane	transmembrane receptor	---	1.06287	0	1.34166	0	11.0044	1	1.66837	1.7734	7.37826	9.90197	1.34389	14.8298	180	18	99	165	61	228
1271	ENSG00000074695	LMAN1	protein_coding	18	59327823	59359962	-	.	.	LMAN1	lectin, mannose binding 1	Cytoplasm	other	---	-1.19038	0	-1.34252	0	1.90417	0	246.52	207.093	202.79	151.05	124.607	237.277	26597	2102	2721	2517	5656	3648
1272	ENSG00000074696	HACD3	protein_coding	15	65530418	65578352	+	.	.	HACD3	3-hydroxyacyl-CoA dehydratase 3	Cytoplasm	enzyme	---	2.7395	0	1.1402	0	2.56972	0	9.85265	26.9951	29.7366	33.9067	8.85646	22.7651	1063	274	399	565	402	350
1273	ENSG00000074706	IPCEF1	protein_coding	6	154154496	154356792	-	.	.	IPCEF1	interaction protein for cytohesin exchange factors 1	Cytoplasm	enzyme	---	9.68205	1	-1.15219	0	3.15298	0	2.82696	27.3891	32.5687	28.2656	11.3019	35.6436	305	278	437	471	513	548
1274	ENSG00000074755	ZZEF1	protein_coding	17	4004445	4143020	-	.	.	ZZEF1	zinc finger ZZ-type and EF-hand domain containing 1	Other	other	---	1.10705	0	1.13338	0	1.79564	0	107.684	119.212	132.585	150.27	85.1939	152.981	11618	1210	1779	2504	3867	2352
1275	ENSG00000074771	NOX3	protein_coding	6	155395370	155455903	-	.	.	NOX3	NADPH oxidase 3	Cytoplasm	enzyme	---	13072.6	1	-1.34869	0	4.28329	1	0	27.6847	29.1404	21.6043	6.58727	28.2287	0	281	391	360	299	434
1276	ENSG00000074800	ENO1	protein_coding	1	8861000	8879250	-	.	.	ENO1	enolase 1	Cytoplasm	enzyme	---	-2.06535	0	-1.21765	0	-1.42874	0	233.803	113.202	295.876	242.988	481.377	336.923	25225	1149	3970	4049	21850	5180
1277	ENSG00000074803	SLC12A1	protein_coding	15	48178438	48304078	+	.	.	SLC12A1	solute carrier family 12 member 1	Plasma Membrane	transporter	deserpidine/methyclothiazide, azilsartan medoxomil/chlorthalidone, furosemide, trichloromethiazide, torsemide, bumetanide, ethacrynic acid, reserpine/trichloromethiazide, chlorthalidone/reserpine, methyclothiazide, chlorthalidone/clonidine, atenolol/chlorthalidone, hydroflumethiazide/reserpine, quinethazone, chlorthalidone, hydroflumethiazide	30.9336	1	-1.00242	0	3.1076	0	3.88359	120.197	107.32	107.061	41.8369	130.021	419	1220	1440	1784	1899	1999
1278	ENSG00000074842	MYDGF	protein_coding	19	4641374	4670370	-	.	.	MYDGF	myeloid derived growth factor	Extracellular Space	cytokine	---	-1.21043	0	1.38017	0	1.74895	0	16.0998	13.3005	14.6075	20.164	9.40724	16.4559	1737	135	196	336	427	253
1279	ENSG00000074855	ANO8	protein_coding	19	17323223	17334829	-	.	.	ANO8	anoctamin 8	Plasma Membrane	ion channel	---	-1.96502	0	2.10699	0	1.10775	0	12.3923	6.30541	9.16693	19.3238	12.4475	13.7891	1337	64	123	322	565	212
1280	ENSG00000074935	TUBE1	protein_coding	6	112070777	112087529	-	.	.	TUBE1	tubulin epsilon 1	Cytoplasm	other	epothilone B, colchicine/probenecid, larotaxel, eribulin, davunetide, vintafolide, milataxel, cevipabulin, gemcitabine/paclitaxel, docetaxel/prednisone, capecitabine/docetaxel, paclitaxel/trastuzumab, cyclophosphamide/prednisone/vincristine, docetaxel/hydrocortisone, cyclophosphamide/docetaxel, gemcitabine/vinorelbine, cyclophosphamide/daunorubicin/imatinib/prednisone/vincristine, cyclophosphamid…	1.70347	0	1.43197	0	1.24113	0	18.1018	30.8374	21.5386	30.8461	16.1928	20.0983	1953	313	289	514	735	309
1281	ENSG00000074964	ARHGEF10L	protein_coding	1	17539835	17697874	+	.	.	ARHGEF10L	Rho guanine nucleotide exchange factor 10 like	Cytoplasm	enzyme	---	1.13759	0	1.58193	0	2.02922	0	13.8567	15.7635	25.414	40.208	16.2809	33.0419	1495	160	341	670	739	508
1282	ENSG00000074966	TXK	protein_coding	4	48066393	48134256	-	.	.	TXK	TXK tyrosine kinase	Cytoplasm	kinase	---	29.8209	1	1.02845	0	2.88014	0	0.982484	29.3596	37.6366	38.7077	15.4217	44.4244	106	298	505	645	700	683
1283	ENSG00000075035	WSCD2	protein_coding	12	108129471	108250537	+	.	.	WSCD2	WSC domain containing 2	Other	other	---	10.4873	1	2.46015	0	6.40716	1	0.834185	8.76847	7.82543	19.2638	2.02685	13.0086	90	89	105	321	92	200
1284	ENSG00000075043	KCNQ2	protein_coding	20	63400210	63472677	-	.	.	KCNQ2	potassium voltage-gated channel subfamily Q member 2	Plasma Membrane	ion channel	ezogabine	20887.6	1	2.47964	0	7.39689	1	0	44.2364	42.0337	104.241	14.5845	107.906	0	449	564	1737	662	1659
1285	ENSG00000075073	TACR2	protein_coding	10	69403903	69416867	-	.	.	TACR2	tachykinin receptor 2	Plasma Membrane	G-protein coupled receptor	SR 48968	31.1238	1	1.90235	0	3.29128	0	0.0834185	2.6601	2.23584	4.26085	1.12358	3.70745	9	27	30	71	51	57
1286	ENSG00000075089	ACTR6	protein_coding	12	100199122	100241865	+	.	.	ACTR6	ARP6 actin related protein 6 homolog	Nucleus	transporter	---	1.75465	0	1.07669	0	2.74276	0	19.4828	34.1872	39.1271	42.1284	15.8623	43.5138	2102	347	525	702	720	669
1287	ENSG00000075131	TIPIN	protein_coding	15	66336206	66386746	-	.	.	TIPIN	TIMELESS interacting protein	Nucleus	other	---	2.58059	0	1.02787	0	2.55907	0	5.49635	14.1872	19.6754	20.224	5.9704	15.2851	593	144	264	337	271	235
1288	ENSG00000075142	SRI	protein_coding	7	88205118	88226993	-	.	.	SRI	sorcin	Cytoplasm	transporter	---	1.32038	0	-1.30417	0	2.16097	0	62.3043	82.2659	85.7816	65.7731	35.1835	76.0353	6722	835	1151	1096	1597	1169
1289	ENSG00000075151	EIF4G3	protein_coding	1	20806292	21176888	-	.	.	EIF4G3	eukaryotic translation initiation factor 4 gamma 3	Cytoplasm	translation regulator	---	1.29647	0	1.0405	0	1.16748	0	206.776	268.079	261.965	272.574	180.786	211.065	22309	2721	3515	4542	8206	3245
1290	ENSG00000075188	NUP37	protein_coding	12	102073103	102120124	-	.	.	NUP37	nucleoporin 37	Nucleus	transporter	---	3.91269	0	-1.65912	0	2.6326	0	6.29346	24.6305	34.9536	21.0642	14.8709	39.1559	679	250	469	351	675	602
1291	ENSG00000075213	SEMA3A	protein_coding	7	83955777	84492724	-	.	.	SEMA3A	semaphorin 3A	Extracellular Space	other	---	2.30619	0	-1.325	0	3.49104	0	30.5868	70.5418	71.2486	53.7707	16.2809	56.8476	3300	716	956	896	739	874
1292	ENSG00000075218	GTSE1	protein_coding	22	46296741	46330810	+	.	.	GTSE1	G2 and S-phase expressed 1	Cytoplasm	other	---	1.13927	0	-1.03748	0	3.92667	0	8.12867	9.26108	29.8857	28.8057	5.66197	22.2447	877	94	401	480	257	342
1293	ENSG00000075223	SEMA3C	protein_coding	7	80742538	80922359	-	.	.	SEMA3C	semaphorin 3C	Extracellular Space	other	---	-1.36288	0	-1.27197	0	-1.05857	0	117.221	86.0098	72.3666	56.8913	91.7812	86.7023	12647	873	971	948	4166	1333
1294	ENSG00000075234	TTC38	protein_coding	22	46267961	46294008	+	.	.	TTC38	tetratricopeptide repeat domain 38	Cytoplasm	other	---	-1.19552	0	1.1354	0	2.00768	0	18.9638	15.8621	23.6253	26.8253	11.4341	22.9602	2046	161	317	447	519	353
1295	ENSG00000075239	ACAT1	protein_coding	11	108121516	108147776	+	.	.	ACAT1	acetyl-CoA acetyltransferase 1	Cytoplasm	enzyme	---	1.17259	0	-1.66763	0	1.74828	0	63.3517	74.2857	132.809	79.6358	56.3994	98.6052	6835	754	1782	1327	2560	1516
1296	ENSG00000075240	GRAMD4	protein_coding	22	46576012	46679790	+	.	.	GRAMD4	GRAM domain containing 4	Cytoplasm	other	---	-3.60469	0	2.23336	0	-1.01614	0	33.0337	9.16255	12.8933	28.8057	16.9198	16.651	3564	93	173	480	768	256
1297	ENSG00000075275	CELSR1	protein_coding	22	46360834	46537170	-	.	.	CELSR1	cadherin EGF LAG seven-pass G-type receptor 1	Plasma Membrane	G-protein coupled receptor	---	-1.25802	0	1.58969	0	1.26714	0	18.9638	15.0739	40.6922	64.6928	39.5236	50.0831	2046	153	546	1078	1794	770
1298	ENSG00000075290	WNT8B	protein_coding	10	100463041	100483744	+	.	.	WNT8B	Wnt family member 8B	Extracellular Space	other	---	23.6035	1	1.8532	0	2.92354	0	0.231718	5.51724	4.17356	7.74154	2.53357	7.4149	25	56	56	129	115	114
1299	ENSG00000075292	ZNF638	protein_coding	2	71276561	71435069	+	.	.	ZNF638	zinc finger protein 638	Nucleus	other	---	-1.20013	0	1.31262	0	1.16447	0	396.219	330.148	242.812	318.723	176.226	205.211	42748	3351	3258	5311	7999	3155
1300	ENSG00000075303	SLC25A40	protein_coding	7	87833568	87876357	-	.	.	SLC25A40	solute carrier family 25 member 40	Cytoplasm	other	---	-1.32082	0	1.46805	0	3.61184	0	12.8835	9.75369	12.6697	18.6037	5.30947	19.1877	1390	99	170	310	241	295
1301	ENSG00000075336	TIMM21	protein_coding	18	74148511	74160530	+	.	.	TIMM21	translocase of inner mitochondrial membrane 21	Cytoplasm	other	---	1.42614	0	-1.36342	0	1.82662	0	22.1059	31.5271	28.3951	20.8241	15.4878	28.2937	2385	320	381	347	703	435
1302	ENSG00000075340	ADD2	protein_coding	2	70607618	70768225	-	.	.	ADD2	adducin 2	Cytoplasm	other	---	4.19198	1	1.41184	0	3.61345	0	3.07721	12.9064	15.4273	21.7843	6.47711	23.4155	332	131	207	363	294	360
1303	ENSG00000075388	FGF4	protein_coding	11	69771016	69775403	-	.	.	FGF4	fibroblast growth factor 4	Extracellular Space	growth factor	---	1	0	1.60891	0	32.9573	1	0	0	3.27923	5.28105	0.132186	4.48797	0	0	44	88	6	69
1304	ENSG00000075391	RASAL2	protein_coding	1	178094141	178484147	+	.	.	RASAL2	RAS protein activator like 2	Extracellular Space	other	---	1.09746	0	-1.18494	0	1.31104	0	99.9168	109.655	93.0853	78.5556	59.8803	78.5069	10780	1113	1249	1309	2718	1207
1305	ENSG00000075399	VPS9D1	protein_coding	16	89707134	89720986	-	.	.	VPS9D1	VPS9 domain containing 1	Other	transporter	---	1.98645	0	-1.14526	0	5.71665	1	3.12356	6.20689	13.266	11.5823	3.21653	18.4072	337	63	178	193	146	283
1306	ENSG00000075407	ZNF37A	protein_coding	10	38094334	38150293	+	.	.	ZNF37A	zinc finger protein 37A	Nucleus	transcription regulator	---	1.15578	0	1.05002	0	1.43611	0	42.8771	49.5566	29.6621	31.1462	21.9649	31.5459	4626	503	398	519	997	485
1307	ENSG00000075413	MARK3	protein_coding	14	103385392	103503831	+	.	.	MARK3	microtubule affinity regulating kinase 3	Cytoplasm	kinase	cdc25C phosphatase (211-221)	-1.56746	0	1.40179	0	-1.11889	0	176.977	112.906	108.438	152.01	126.194	112.785	19094	1146	1455	2533	5728	1734
1308	ENSG00000075415	SLC25A3	protein_coding	12	98593591	98606379	+	.	.	SLC25A3	solute carrier family 25 member 3	Cytoplasm	transporter	---	-2.27211	0	1.33917	0	-1.35298	0	160.729	70.7389	77.4345	103.701	111.94	82.7347	17341	718	1039	1728	5081	1272
1309	ENSG00000075420	FNDC3B	protein_coding	3	172039628	172401665	+	.	.	FNDC3B	fibronectin type III domain containing 3B	Cytoplasm	other	---	-1.15805	0	-1.42842	0	-1.03353	0	377.079	325.616	256.227	179.376	195.151	188.82	40683	3305	3438	2989	8858	2903
1310	ENSG00000075426	FOSL2	protein_coding	2	28392448	28417312	+	.	.	FOSL2	FOS like 2, AP-1 transcription factor subunit	Nucleus	transcription regulator	---	-2.14717	0	2.60155	0	-1.3639	0	73.4083	34.1872	13.4895	35.107	52.9625	38.8307	7920	347	181	585	2404	597
1311	ENSG00000075429	CACNG5	protein_coding	17	66835117	66885486	+	.	.	CACNG5	calcium voltage-gated channel auxiliary subunit gamma 5	Plasma Membrane	ion channel	---	13.532	1	1.10269	0	5.08537	1	0.0926872	1.28079	6.85656	7.5615	1.60826	8.19542	10	13	92	126	73	126
1312	ENSG00000075461	CACNG4	protein_coding	17	66964910	67033398	+	.	.	CACNG4	calcium voltage-gated channel auxiliary subunit gamma 4	Plasma Membrane	ion channel	---	-1.21277	0	1.661	0	5.018	1	3.34601	2.75862	9.39051	15.6031	3.61308	18.147	361	28	126	260	164	279
1313	ENSG00000075539	FRYL	protein_coding	4	48497361	48780322	-	.	.	FRYL	FRY like transcription coactivator	Other	other	---	1.10402	0	-1.1779	0	1.83355	0	149.922	165.517	223.658	189.878	110.463	202.544	16175	1680	3001	3164	5014	3114
1314	ENSG00000075568	TMEM131	protein_coding	2	97756333	97995891	-	.	.	TMEM131	transmembrane protein 131	Extracellular Space	other	---	-1.37299	0	1.13111	0	1.11113	0	129.725	94.4827	129.455	146.429	95.4163	106.02	13996	959	1737	2440	4331	1630
1315	ENSG00000075618	FSCN1	protein_coding	7	5592823	5606655	+	.	.	FSCN1	fascin actin-bundling protein 1	Cytoplasm	other	---	-1.96924	0	1.36577	0	-1.30246	0	23.4777	11.9212	12.5207	17.1034	29.0589	22.3098	2533	121	168	285	1319	343
1316	ENSG00000075624	ACTB	protein_coding	7	5527147	5563784	-	.	.	ACTB	actin beta	Cytoplasm	other	---	-2.79193	0	-2.15297	0	-1.48979	0	3055.17	1094.28	2029.54	942.667	1961.55	1316.67	329622	11107	27232	15708	89036	20243
1317	ENSG00000075643	MOCOS	protein_coding	18	36187519	36272157	+	.	.	MOCOS	molybdenum cofactor sulfurase	Cytoplasm	enzyme	---	8.80031	1	-1.02304	0	2.86305	0	7.98037	70.2463	85.707	83.7766	45.9787	131.647	861	713	1150	1396	2087	2024
1318	ENSG00000075651	PLD1	protein_coding	3	171600405	171810950	-	.	.	PLD1	phospholipase D1	Cytoplasm	enzyme	---	1.84229	0	-1.54968	0	1.18327	0	74.0663	136.453	121.555	78.4356	116.588	137.956	7991	1385	1631	1307	5292	2121
1319	ENSG00000075673	ATP12A	protein_coding	13	24680411	24712493	+	.	.	ATP12A	ATPase H+/K+ transporting non-gastric alpha2 subunit	Plasma Membrane	transporter	---	19.8914	1	1.11257	0	1.57963	0	1.97424	39.3103	37.4875	41.7083	30.4689	48.1318	213	399	503	695	1383	740
1320	ENSG00000075702	WDR62	protein_coding	19	36054881	36105106	+	.	.	WDR62	WD repeat domain 62	Nucleus	other	---	3.30904	0	2.10649	0	4.17596	1	19.798	65.5172	72.8137	153.39	40.2286	168.006	2136	665	977	2556	1826	2583
1321	ENSG00000075711	DLG1	protein_coding	3	197042560	197299300	-	.	.	DLG1	discs large MAGUK scaffold protein 1	Plasma Membrane	kinase	---	-1.1116	0	1.28759	0	-1.60784	0	238.966	214.975	189.599	244.128	240.116	149.339	25782	2182	2544	4068	10899	2296
1322	ENSG00000075785	RAB7A	protein_coding	3	128726122	128814796	+	.	.	RAB7A	RAB7A, member RAS oncogene family	Cytoplasm	enzyme	---	-1.2647	0	1.1775	0	-2.57699	0	152.387	120.493	137.504	161.912	310.263	120.395	16441	1223	1845	2698	14083	1851
1323	ENSG00000075790	BCAP29	protein_coding	7	107579977	107629170	+	.	.	BCAP29	B cell receptor associated protein 29	Cytoplasm	transporter	---	1.77365	0	-1.34737	0	1.78541	0	23.0513	40.8867	39.9469	29.6459	21.1277	37.725	2487	415	536	494	959	580
1324	ENSG00000075826	SEC31B	protein_coding	10	100486642	100519864	-	.	.	SEC31B	SEC31 homolog B, COPII coat complex component	Cytoplasm	other	---	3.40748	0	1.08785	0	3.28235	0	17.4623	59.5073	40.7667	44.3488	13.5711	44.5545	1884	604	547	739	616	685
1325	ENSG00000075856	SART3	protein_coding	12	108522580	108561400	-	.	.	SART3	squamous cell carcinoma antigen recognized by T cells 3	Nucleus	other	---	2.27018	0	-1.10227	0	1.68176	0	96.9508	220.098	214.193	194.319	118.152	198.706	10460	2234	2874	3238	5363	3055
1326	ENSG00000075884	ARHGAP15	protein_coding	2	143091362	143768352	+	.	.	ARHGAP15	Rho GTPase activating protein 15	Cytoplasm	other	---	2.33844	0	-1.64227	0	2.06373	0	16.7671	39.2118	39.7234	24.1848	14.937	30.8304	1809	398	533	403	678	474
1327	ENSG00000075886	TUBA3D	protein_coding	2	131476093	131482934	+	.	.	TUBA3C/TUBA3D	tubulin alpha 3c	Nucleus	other	epothilone B, colchicine/probenecid, larotaxel, eribulin, davunetide, vintafolide, milataxel, cevipabulin, gemcitabine/paclitaxel, docetaxel/prednisone, capecitabine/docetaxel, paclitaxel/trastuzumab, cyclophosphamide/prednisone/vincristine, docetaxel/hydrocortisone, cyclophosphamide/docetaxel, gemcitabine/vinorelbine, cyclophosphamide/daunorubicin/imatinib/prednisone/vincristine, cyclophosphamid…	5.47873	1	1.36535	0	2.36301	0	0.843453	4.63054	12.7443	17.4035	6.52118	15.4152	91	47	171	290	296	237
1328	ENSG00000075891	PAX2	protein_coding	10	100735603	100829941	+	.	.	PAX2	paired box 2	Nucleus	transcription regulator	---	17910.5	1	1.45275	0	5.41533	1	0	37.931	38.4564	55.8711	13.3288	72.1978	0	385	516	931	605	1110
1329	ENSG00000075914	EXOSC7	protein_coding	3	44975241	45036066	+	.	.	EXOSC7	exosome component 7	Nucleus	enzyme	---	2.73352	0	1.14121	0	1.59279	0	9.3336	25.5172	18.9301	21.6043	12.2492	19.5129	1007	259	254	360	556	300
1330	ENSG00000075945	KIFAP3	protein_coding	1	169921326	170085208	-	.	.	KIFAP3	kinesin associated protein 3	Cytoplasm	other	---	-1.58078	0	1.43678	0	1.35612	0	76.7821	48.5714	48.7412	70.0339	37.9374	51.449	8284	493	654	1167	1722	791
1331	ENSG00000075975	MKRN2	protein_coding	3	12557014	12583713	+	.	.	MKRN2	makorin ring finger protein 2	Other	other	---	1.32859	0	1.04469	0	1.23531	0	7.26668	9.65516	17.2905	18.0636	7.16008	8.84585	784	98	232	301	325	136
1332	ENSG00000076003	MCM6	protein_coding	2	135839626	135876426	-	.	.	MCM6	minichromosome maintenance complex component 6	Nucleus	enzyme	---	1.55909	0	1.12788	0	2.12982	0	30.1419	46.995	40.9158	46.1492	22.7801	48.5221	3252	477	549	769	1034	746
1333	ENSG00000076043	REXO2	protein_coding	11	114439386	114450279	+	.	.	REXO2	RNA exonuclease 2	Cytoplasm	enzyme	---	-1.03576	0	1.31365	0	-1.03476	0	21.1234	20.3941	18.4084	24.1848	19.5856	18.9275	2279	207	247	403	889	291
1334	ENSG00000076053	RBM7	protein_coding	11	114400030	114414203	+	.	.	RBM7	RNA binding motif protein 7	Nucleus	other	---	1.78296	0	-1.17107	0	2.21687	0	7.07203	12.6108	22.2093	18.9638	10.5308	23.3504	763	128	298	316	478	359
1335	ENSG00000076067	RBMS2	protein_coding	12	56521929	56596196	+	.	.	RBMS2	RNA binding motif single stranded interacting protein 2	Nucleus	other	---	1.48243	0	-1.21175	0	2.84793	0	49.5784	73.4975	71.9939	59.4118	21.8768	62.3112	5349	746	966	990	993	958
1336	ENSG00000076108	BAZ2A	protein_coding	12	56595596	56636816	-	.	.	BAZ2A	bromodomain adjacent to zinc finger domain 2A	Nucleus	transcription regulator	---	1.22382	0	1.00428	0	1.11473	0	262.926	321.773	246.315	247.369	236.371	263.489	28367	3266	3305	4122	10729	4051
1337	ENSG00000076201	PTPN23	protein_coding	3	47381011	47413441	+	.	.	PTPN23	protein tyrosine phosphatase, non-receptor type 23	Cytoplasm	phosphatase	---	-1.19521	0	1.98586	0	1.09021	0	29.9102	25.0246	22.3584	44.4088	23.0885	25.1716	3227	254	300	740	1048	387
1338	ENSG00000076242	MLH1	protein_coding	3	36993332	37050918	+	.	.	MLH1	mutL homolog 1	Nucleus	enzyme	---	1.86269	0	-1.19063	0	2.67992	0	113.347	211.133	228.577	191.978	75.2359	201.633	12229	2143	3067	3199	3415	3100
1339	ENSG00000076248	UNG	protein_coding	12	109097574	109110992	+	.	.	UNG	uracil DNA glycosylase	Nucleus	enzyme	---	2.4357	0	-1.05559	0	4.34409	1	21.6795	52.8078	67.1496	63.6126	22.8902	99.4508	2339	536	901	1060	1039	1529
1340	ENSG00000076258	FMO4	protein_coding	1	171314208	171342084	+	.	.	FMO4	flavin containing monooxygenase 4	Cytoplasm	enzyme	---	3.48448	0	1.8922	0	3.5351	0	11.28	39.3103	15.949	30.186	11.4782	40.5868	1217	399	214	503	521	624
1341	ENSG00000076321	KLHL20	protein_coding	1	173714941	173786702	+	.	.	KLHL20	kelch like family member 20	Plasma Membrane	enzyme	---	-1.00837	0	-1.55742	0	2.28735	0	40.9307	40.5911	67.2987	43.2086	23.2868	53.2702	4416	412	903	720	1057	819
1342	ENSG00000076344	RGS11	protein_coding	16	268301	275980	-	.	.	RGS11	regulator of G protein signaling 11	Plasma Membrane	enzyme	---	-1.1802	0	2.11793	0	6.59313	1	8.95358	7.5862	8.49618	18.0036	3.08434	20.3585	966	77	114	300	140	313
1343	ENSG00000076351	SLC46A1	protein_coding	17	28394756	28407197	-	.	.	SLC46A1	solute carrier family 46 member 1	Plasma Membrane	transporter	---	4.22386	1	1.2387	0	2.38555	0	7.9989	33.7931	18.4084	22.8045	9.64958	23.0252	863	343	247	380	438	354
1344	ENSG00000076356	PLXNA2	protein_coding	1	208022242	208244320	-	.	.	PLXNA2	plexin A2	Plasma Membrane	transmembrane receptor	---	1.04391	0	1.2381	0	2.18553	0	43.9801	45.9113	67.3732	83.4166	31.3061	68.4253	4745	466	904	1390	1421	1052
1345	ENSG00000076382	SPAG5	protein_coding	17	28577565	28599279	-	.	.	SPAG5	sperm associated antigen 5	Nucleus	peptidase	---	2.79954	0	1.30656	0	2.99979	0	16.4334	46.0098	44.046	57.5514	24.4985	73.4986	1773	467	591	959	1112	1130
1346	ENSG00000076513	ANKRD13A	protein_coding	12	109999186	110039763	+	.	.	ANKRD13A	ankyrin repeat domain 13A	Plasma Membrane	other	---	-1.06842	0	-1.48022	0	-1.28829	0	61.3682	57.4384	81.9061	55.331	85.304	66.2138	6621	583	1099	922	3872	1018
1347	ENSG00000076554	TPD52	protein_coding	8	80034745	80231232	-	.	.	TPD52	tumor protein D52	Cytoplasm	other	---	3.28639	0	1.40007	0	3.20153	0	2.5767	8.4729	10.2848	14.4029	5.70603	18.2771	278	86	138	240	259	281
1348	ENSG00000076555	ACACB	protein_coding	12	109116595	109268226	+	.	.	ACACB	acetyl-CoA carboxylase beta	Cytoplasm	enzyme	---	1.60203	0	-1.01775	0	2.71189	0	58.7915	94.1871	103.892	102.08	39.5236	107.191	6343	956	1394	1701	1794	1648
1349	ENSG00000076604	TRAF4	protein_coding	17	28743984	28750958	+	.	.	TRAF4	TNF receptor associated factor 4	Cytoplasm	other	---	-1.8609	0	1.15522	0	1.70792	0	9.35214	5.02463	11.999	13.8628	4.7587	8.13038	1009	51	161	231	216	125
1350	ENSG00000076641	PAG1	protein_coding	8	80967810	81112068	-	.	.	PAG1	phosphoprotein membrane anchor with glycosphingolipid microdomains 1	Plasma Membrane	other	---	2.70177	0	-1.53228	0	1.72064	0	13.2357	35.7635	25.9357	16.9234	19.2771	33.1719	1428	363	348	282	875	510
1351	ENSG00000076650	GPATCH1	protein_coding	19	33080880	33130542	+	.	.	GPATCH1	G-patch domain containing 1	Extracellular Space	other	---	2.30716	0	1.42062	0	2.96525	0	23.3572	53.8916	48.0705	68.2936	24.5646	72.8482	2520	547	645	1138	1115	1120
1352	ENSG00000076662	ICAM3	protein_coding	19	10333776	10339823	-	.	.	ICAM3	intercellular adhesion molecule 3	Plasma Membrane	transmembrane receptor	---	1.70759	0	2.59757	0	4.425	1	2.07619	3.5468	4.5462	11.8223	4.00964	17.7567	224	36	61	197	182	273
1353	ENSG00000076685	NT5C2	protein_coding	10	103088017	103193306	-	.	.	NT5C2	5'-nucleotidase, cytosolic II	Cytoplasm	phosphatase	---	-1.59715	0	1.20577	0	-1.19198	0	103.541	64.8275	73.1118	88.1575	56.5976	47.4814	11171	658	981	1469	2569	730
1354	ENSG00000076706	MCAM	protein_coding	11	119308529	119321521	-	.	.	MCAM	melanoma cell adhesion molecule	Plasma Membrane	other	---	-1.92277	0	-1.81872	0	-1.07697	0	32.7742	17.0443	47.9214	26.3452	26.1288	24.261	3536	173	643	439	1186	373
1355	ENSG00000076716	GPC4	protein_coding	X	133300103	133415490	-	.	.	GPC4	glypican 4	Plasma Membrane	transmembrane receptor	---	-1.59961	0	-1.15439	0	2.99275	0	43.9708	27.4877	39.3507	34.0868	6.23477	18.6673	4744	279	528	568	283	287
1356	ENSG00000076770	MBNL3	protein_coding	X	132369317	132489968	-	.	.	MBNL3	muscleblind like splicing regulator 3	Nucleus	transcription regulator	---	1.51117	0	-1.0731	0	1.62529	0	7.8228	11.8227	11.8499	11.0422	6.9618	11.3175	844	120	159	184	316	174
1357	ENSG00000076826	CAMSAP3	protein_coding	19	7595902	7618304	+	.	.	CAMSAP3	calmodulin regulated spectrin associated protein family member 3	Cytoplasm	other	---	3.9046	0	1.53161	0	2.95142	0	0.982484	3.84236	15.2782	23.4046	8.72428	25.757	106	39	205	390	396	396
1358	ENSG00000076864	RAP1GAP	protein_coding	1	21596215	21669363	-	.	.	RAP1GAP	RAP1 GTPase activating protein	Cytoplasm	other	---	6.78259	1	1.56322	0	2.93756	0	0.79711	5.41871	17.8867	27.9656	9.34114	27.4482	86	55	240	466	424	422
1359	ENSG00000076924	XAB2	protein_coding	19	7619525	7629565	-	.	.	XAB2	XPA binding protein 2	Nucleus	other	---	-1.99001	0	3.4566	0	2.36127	0	15.0987	7.5862	8.5707	29.6459	9.25302	21.8545	1629	77	115	494	420	336
1360	ENSG00000076928	ARHGEF1	protein_coding	19	41883161	41930150	+	.	.	ARHGEF1	Rho guanine nucleotide exchange factor 1	Cytoplasm	other	---	1.26599	0	1.19649	0	1.48734	0	60.3116	76.3546	103.221	123.505	58.0737	86.3771	6507	775	1385	2058	2636	1328
1361	ENSG00000076944	STXBP2	protein_coding	19	7636881	7647873	+	.	.	STXBP2	syntaxin binding protein 2	Plasma Membrane	transporter	---	3.63932	0	-2.91355	0	2.11211	0	32.0512	116.65	212.106	72.7944	60.6954	128.2	3458	1184	2846	1213	2755	1971
1362	ENSG00000076984	MAP2K7	protein_coding	19	7903843	7914478	+	.	.	MAP2K7	mitogen-activated protein kinase kinase 7	Cytoplasm	kinase	---	1.17477	0	1.34914	0	2.17977	0	5.28317	6.20689	8.04901	10.8622	4.38417	9.56132	570	63	108	181	199	147
1363	ENSG00000077009	NMRK2	protein_coding	19	3933103	3942416	+	.	.	NMRK2	nicotinamide riboside kinase 2	Plasma Membrane	kinase	---	-1.53055	0	1.52284	0	8.82719	1	4.9773	3.25123	4.84431	7.38146	1.07952	9.56132	537	33	65	123	49	147
1364	ENSG00000077044	DGKD	protein_coding	2	233354507	233472104	+	.	.	DGKD	diacylglycerol kinase delta	Cytoplasm	kinase	---	-1.60904	0	1.37082	0	2.1857	0	36.6207	22.7586	32.5687	44.6489	13.8355	30.245	3951	231	437	744	628	465
1365	ENSG00000077063	CTTNBP2	protein_coding	7	117710651	117874139	-	.	.	CTTNBP2	cortactin binding protein 2	Cytoplasm	other	---	2.46821	0	-1.28778	0	4.87728	1	50.014	123.448	102.401	79.5158	26.4152	128.85	5396	1253	1374	1325	1199	1981
1366	ENSG00000077080	ACTL6B	protein_coding	7	100643097	100656461	-	.	.	ACTL6B	actin like 6B	Nucleus	other	---	81.4108	1	1.11093	0	3.59492	0	0.0741498	6.20689	11.7754	13.0826	4.53839	16.3258	8	63	158	218	206	251
1367	ENSG00000077092	RARB	protein_coding	3	25174332	25597932	+	.	.	RARB	retinoic acid receptor beta	Nucleus	ligand-dependent nuclear receptor	etretinate, idarubicin/mitoxantrone/tretinoin, daunorubicin/tretinoin, idarubicin/tretinoin, doxorubicin/tretinoin, adapalene, isotretinoin, AGN 190299, tazarotene, acitretin, tretinoin, tamibarotene, alitretinoin, fenretinide	2.96274	0	-1.34514	0	4.86254	1	5.55196	16.4532	16.4707	12.2424	4.38417	21.3341	599	167	221	204	199	328
1368	ENSG00000077097	TOP2B	protein_coding	3	25597905	25664907	-	.	.	TOP2B	DNA topoisomerase II beta	Nucleus	enzyme	novobiocin, etoposide, CPI-0004Na, becatecarin, elsamitrucin, AQ4N, elomotecan, tafluposide, cyclophosphamide/epirubicin/5-fluorouracil, cytarabine/daunorubicin, hydrocortisone/mitoxantrone, mitoxantrone/prednisone, cladribine/cytarabine/daunorubicin, cytarabine/daunorubicin/tretinoin, arsenic trioxide/daunorubicin/tretinoin, cytarabine/etoposide, cytarabine/etoposide/mitoxantrone, cytarabine/mit…	-1.69882	0	1.21468	0	-1.0514	0	426.296	250.936	175.14	212.742	150.45	143.095	45993	2547	2350	3545	6829	2200
1369	ENSG00000077147	TM9SF3	protein_coding	10	96518109	96587452	-	.	.	TM9SF3	transmembrane 9 superfamily member 3	Cytoplasm	transporter	---	-1.75218	0	1.1448	0	-2.07903	0	310.215	177.044	135.194	154.771	169.308	81.4339	33469	1797	1814	2579	7685	1252
1370	ENSG00000077150	NFKB2	protein_coding	10	102394110	102402529	+	.	.	NFKB2	nuclear factor kappa B subunit 2	Nucleus	transcription regulator	---	-2.90145	0	1.12726	0	-1.23551	0	33.1635	11.4286	19.0046	21.4243	18.484	14.9599	3578	116	255	357	839	230
1371	ENSG00000077152	UBE2T	protein_coding	1	202331657	202341980	-	.	.	UBE2T	ubiquitin conjugating enzyme E2 T	Nucleus	enzyme	---	2.45464	0	1.1121	0	2.2911	0	2.68793	6.60098	16.6197	18.4837	5.22135	11.9679	290	67	223	308	237	184
1372	ENSG00000077157	PPP1R12B	protein_coding	1	202348699	202592706	+	.	.	PPP1R12B	protein phosphatase 1 regulatory subunit 12B	Cytoplasm	phosphatase	---	-1.19486	0	1.02437	0	2.48356	0	71.2208	59.6059	71.4722	73.2145	25.8203	64.1324	7684	605	959	1220	1172	986
1373	ENSG00000077232	DNAJC10	protein_coding	2	182716041	182794464	+	.	.	DNAJC10	DnaJ heat shock protein family (Hsp40) member C10	Cytoplasm	enzyme	---	-1.1267	0	-1.03934	0	1.44724	0	136.093	120.788	133.852	128.786	59.6379	86.3121	14683	1226	1796	2146	2707	1327
1374	ENSG00000077235	GTF3C1	protein_coding	16	27459555	27549913	-	.	.	GTF3C1	general transcription factor IIIC subunit 1	Nucleus	transcription regulator	---	-1.79194	0	1.12553	0	1.59265	0	144.416	80.5911	114.847	129.266	79.5539	126.704	15581	818	1541	2154	3611	1948
1375	ENSG00000077238	IL4R	protein_coding	16	27313668	27364778	+	.	.	IL4R	interleukin 4 receptor	Plasma Membrane	transmembrane receptor	dupilumab, MDNA55	-1.01172	0	-1.58083	0	-1.35016	0	48.6422	48.0788	55.5978	35.167	82.7264	61.2705	5248	488	746	586	3755	942
1376	ENSG00000077254	USP33	protein_coding	1	77695987	77759852	-	.	.	USP33	ubiquitin specific peptidase 33	Cytoplasm	peptidase	---	-1.09114	0	-1.16689	0	1.84471	0	77.6163	71.1329	92.7872	79.5158	39.1711	72.2628	8374	722	1245	1325	1778	1111
1377	ENSG00000077264	PAK3	protein_coding	X	110944285	111227361	+	.	.	PAK3	p21 (RAC1) activated kinase 3	Cytoplasm	kinase	---	8.01932	1	-1.20814	0	1.83264	0	13.7826	110.542	93.4579	77.3554	35.8444	65.6934	1487	1122	1254	1289	1627	1010
1378	ENSG00000077274	CAPN6	protein_coding	X	111245103	111270523	-	.	.	CAPN6	calpain 6	Cytoplasm	peptidase	---	-1.5344	0	-1.05644	0	3.68471	0	33.1079	21.5763	32.2706	30.5461	7.62273	28.0986	3572	219	433	509	346	432
1379	ENSG00000077279	DCX	protein_coding	X	111293779	111412429	-	.	.	DCX	doublecortin	Cytoplasm	other	---	33.0682	1	-1.22172	0	3.22964	0	1.52934	50.6404	49.7846	40.7481	13.5711	43.839	165	514	668	679	616	674
1380	ENSG00000077312	SNRPA	protein_coding	19	40750637	40765389	+	.	.	SNRPA	small nuclear ribonucleoprotein polypeptide A	Nucleus	other	---	1.51841	0	1.20449	0	3.61982	0	12.1976	18.5222	9.46504	11.4023	7.29226	26.4075	1316	188	127	190	331	406
1381	ENSG00000077327	SPAG6	protein_coding	10	22345445	22454224	+	.	.	SPAG6	sperm associated antigen 6	Cytoplasm	other	---	12560.9	1	1.19894	0	2.47069	0	0	26.601	20.4206	24.4849	8.79037	21.7244	0	270	274	408	399	334
1382	ENSG00000077348	EXOSC5	protein_coding	19	41386374	41397479	-	.	.	EXOSC5	exosome component 5	Nucleus	enzyme	---	1.35212	0	1.97214	0	5.39552	1	1.01956	1.37931	3.13017	6.18123	1.05749	5.72379	110	14	42	103	48	88
1383	ENSG00000077380	DYNC1I2	protein_coding	2	171687409	171748420	+	.	.	DYNC1I2	dynein cytoplasmic 1 intermediate chain 2	Cytoplasm	other	---	-1.2958	0	-1.0061	0	-1.63759	0	158.05	121.97	135.79	134.967	118.02	72.0677	17052	1238	1822	2249	5357	1108
1384	ENSG00000077420	APBB1IP	protein_coding	10	26438203	26567803	+	.	.	APBB1IP	amyloid beta precursor protein binding family B member 1 interacting protein	Cytoplasm	other	---	1.92597	0	1.24748	0	2.44993	0	24.4509	47.0936	37.0403	46.2092	20.4668	50.1482	2638	478	497	770	929	771
1385	ENSG00000077454	LRCH4	protein_coding	7	100574011	100586153	-	.	.	LRCH4	leucine rich repeats and calponin homology domain containing 4	Cytoplasm	transcription regulator	---	-2.13107	0	1.03697	0	2.47721	0	3.78164	1.7734	4.91884	5.10101	2.2031	5.46361	408	18	66	85	100	84
1386	ENSG00000077458	FAM76B	protein_coding	11	95768942	95790409	-	.	.	FAM76B	family with sequence similarity 76 member B	Nucleus	other	---	1.37074	0	1.4382	0	1.01828	0	36.2963	49.7537	60.293	86.7172	29.1911	29.7247	3916	505	809	1445	1325	457
1387	ENSG00000077463	SIRT6	protein_coding	19	4174109	4182604	-	.	.	SIRT6	sirtuin 6	Nucleus	enzyme	---	1.4609	0	-1.06039	0	7.76864	1	1.483	2.16749	5.66412	5.34106	0.682961	5.33353	160	22	76	89	31	82
1388	ENSG00000077498	TYR	protein_coding	11	89177452	89295759	+	.	.	TYR	tyrosinase	Cytoplasm	enzyme	hydroquinone, azelaic acid	6.38793	1	-1.03891	0	1.61195	0	4.67143	29.8522	38.5309	37.0874	20.8193	33.5622	504	303	517	618	945	516
1389	ENSG00000077514	POLD3	protein_coding	11	74493851	74669117	+	.	.	POLD3	DNA polymerase delta 3, accessory subunit	Nucleus	transcription regulator	---	4.04625	1	-1.42558	0	1.8472	0	21.7908	88.1773	86.1542	60.432	35.1394	64.9129	2351	895	1156	1007	1595	998
1390	ENSG00000077522	ACTN2	protein_coding	1	236686454	236764631	+	.	.	ACTN2	actinin alpha 2	Nucleus	transcription regulator	---	-2.79959	0	1.37655	0	6.17971	1	399.945	142.857	96.7372	133.166	30.6672	189.535	43150	1450	1298	2219	1392	2914
1391	ENSG00000077549	CAPZB	protein_coding	1	19338776	19485539	-	.	.	CAPZB	capping actin protein of muscle Z-line subunit beta	Cytoplasm	other	---	-2.03008	0	1.15871	0	-1.67796	0	83.2053	40.9852	42.779	49.5698	45.2957	26.9929	8977	416	574	826	2056	415
1392	ENSG00000077585	GPR137B	protein_coding	1	236142505	236221865	+	.	.	GPR137B	G protein-coupled receptor 137B	Plasma Membrane	other	---	1.36367	0	1.1938	0	1.53476	0	21.4571	29.2611	23.6253	28.2056	16.0606	24.6513	2315	297	317	470	729	379
1393	ENSG00000077616	NAALAD2	protein_coding	11	90131515	90192894	+	.	.	NAALAD2	N-acetylated alpha-linked acidic dipeptidase 2	Plasma Membrane	peptidase	---	7.3152	1	-1.13063	0	3.44704	0	5.68172	41.5763	59.8459	52.9305	16.6775	57.498	613	422	803	882	757	884
1394	ENSG00000077684	JADE1	protein_coding	4	128809623	128875224	+	.	.	JADE1	jade family PHD finger 1	Nucleus	transcription regulator	---	1.60965	0	-1.14817	0	3.37471	0	21.6054	34.7783	24.6687	21.4843	14.4523	48.7823	2331	353	331	358	656	750
1395	ENSG00000077713	SLC25A43	protein_coding	X	119399060	119454478	+	.	.	SLC25A43	solute carrier family 25 member 43	Cytoplasm	transporter	---	-1.30359	0	1.03527	0	1.36332	0	16.1832	12.4138	16.1725	16.7433	12.1171	16.5209	1746	126	217	279	550	254
1396	ENSG00000077721	UBE2A	protein_coding	X	119574467	119591083	+	.	.	UBE2A	ubiquitin conjugating enzyme E2 A	Cytoplasm	enzyme	---	-1.60545	0	-1.33897	0	-1.07779	0	21.5127	13.399	42.1082	31.4462	31.1959	28.9441	2321	136	565	524	1416	445
1397	ENSG00000077782	FGFR1	protein_coding	8	38411138	38468834	-	.	.	FGFR1	fibroblast growth factor receptor 1	Plasma Membrane	kinase	pazopanib, lenvatinib, nintedanib, regorafenib, bortezomib/sorafenib, dexamethasone/lenalidomide/sorafenib, GSK3052230, lucitanib, cytarabine/idarubicin/sorafenib, 5-azacytidine/sorafenib, decitabine/sorafenib, debio 1347, ARQ 087, SAR103168, sulfatinib, everolimus/sorafenib, pemigatinib, PRN1371, docetaxel/nintedanib, everolimus/lenvatinib, sorafenib, sorafenib/sulindac/sunitinib, crizotinib/paz…	-1.78107	0	1.51066	0	1.95293	0	173.195	97.2413	82.4278	124.525	31.4382	61.4006	18686	987	1106	2075	1427	944
1398	ENSG00000077800	FKBP6	protein_coding	7	73328164	73358637	+	.	.	FKBP6	FK506 binding protein 6	Nucleus	enzyme	---	27632.8	1	-1.14513	0	11.0059	1	0	58.5221	70.5779	61.6322	10.5749	116.427	0	594	947	1027	480	1790
1399	ENSG00000077935	SMC1B	protein_coding	22	45344063	45413619	-	.	.	SMC1B	structural maintenance of chromosomes 1B	Nucleus	transporter	---	30.2426	1	1.22847	0	3.86234	0	2.2523	68.1773	114.847	141.088	20.9295	80.8485	243	692	1541	2351	950	1243
1400	ENSG00000077942	FBLN1	protein_coding	22	45502238	45601135	+	.	.	FBLN1	fibulin 1	Extracellular Space	other	---	-3.40565	0	1.42389	0	1.18131	0	553.296	162.463	198.17	282.176	67.0624	79.2224	59695	1649	2659	4702	3044	1218
1401	ENSG00000077943	ITGA8	protein_coding	10	15513949	15720125	-	.	.	ITGA8	integrin subunit alpha 8	Plasma Membrane	other	---	3.03529	0	1.00867	0	2.41678	0	27.1666	82.463	70.2052	70.8141	33.7735	81.629	2931	837	942	1180	1533	1255
1402	ENSG00000077984	CST7	protein_coding	20	24949230	24959928	+	.	.	CST7	cystatin F	Extracellular Space	other	---	-1.73744	0	9.54364	1	1.27584	0	3.59626	2.06896	0.596223	5.76114	3.41481	4.35788	388	21	8	96	155	67
1403	ENSG00000078018	MAP2	protein_coding	2	209424058	209734118	+	.	.	MAP2	microtubule associated protein 2	Plasma Membrane	other	estramustine	7.1119	1	-1.55971	0	1.08979	0	20.0575	142.66	129.455	82.9965	82.0655	89.4342	2164	1448	1737	1383	3725	1375
1404	ENSG00000078043	PIAS2	protein_coding	18	46803224	46920160	-	.	.	PIAS2	protein inhibitor of activated STAT 2	Nucleus	transcription regulator	---	1.15448	0	-1.43446	0	2.26792	0	31.319	36.1576	39.9469	27.8455	17.779	40.3267	3379	367	536	464	807	620
1405	ENSG00000078053	AMPH	protein_coding	7	38383704	38631567	-	.	.	AMPH	amphiphysin	Plasma Membrane	other	---	2.22572	0	-1.04049	0	3.57943	0	31.56	70.2463	60.0695	57.7315	20.3126	72.7181	3405	713	806	962	922	1118
1406	ENSG00000078061	ARAF	protein_coding	X	47561100	47571920	+	.	.	ARAF	A-Raf proto-oncogene, serine/threonine kinase	Cytoplasm	kinase	vemurafenib, MLN2480, cobimetinib/vemurafenib, dabrafenib/trametinib/vemurafenib, cetuximab/vemurafenib, trametinib/vemurafenib, irinotecan/panitumumab/vemurafenib, cetuximab/irinotecan/vemurafenib, crizotinib/vemurafenib	-3.56225	0	1.16483	0	-2.21496	0	24.9236	6.99507	14.682	17.1034	13.8355	6.24413	2689	71	197	285	628	96
1407	ENSG00000078070	MCCC1	protein_coding	3	183015218	183116075	-	.	.	MCCC1	methylcrotonoyl-CoA carboxylase 1	Cytoplasm	enzyme	---	1.4525	0	1.00166	0	1.85333	0	62.0633	90.1477	135.343	135.567	81.735	151.485	6696	915	1816	2259	3710	2329
1408	ENSG00000078081	LAMP3	protein_coding	3	183122213	183163839	-	.	.	LAMP3	lysosomal associated membrane protein 3	Plasma Membrane	other	---	13.1251	1	-2.32023	0	1.36948	0	10.9649	143.941	161.949	69.7939	94.513	129.436	1183	1461	2173	1163	4290	1990
1409	ENSG00000078098	FAP	protein_coding	2	162170684	162245151	-	.	.	FAP	fibroblast activation protein alpha	Cytoplasm	peptidase	RO6874281, RO6874813	1.34597	0	-1.65929	0	2.27747	0	183.873	247.487	129.157	77.8354	31.8128	72.4579	19838	2512	1733	1297	1444	1114
1410	ENSG00000078114	NEBL	protein_coding	10	20779973	21174187	-	.	.	NEBL	nebulette	Plasma Membrane	other	---	11.1549	1	-1.18152	0	1.66659	0	24.7104	275.665	230.515	195.099	151.816	253.017	2666	2798	3093	3251	6891	3890
1411	ENSG00000078124	ACER3	protein_coding	11	76860867	77026797	+	.	.	ACER3	alkaline ceramidase 3	Cytoplasm	enzyme	---	1.403	0	1.31153	0	1.9573	0	40.0965	56.2561	58.4298	76.6352	26.1508	51.1889	4326	571	784	1277	1187	787
1412	ENSG00000078140	UBE2K	protein_coding	4	39698044	39782792	+	.	.	UBE2K	ubiquitin conjugating enzyme E2 K	Cytoplasm	transcription regulator	---	-1.35411	0	1.12195	0	-1.91251	0	38.9564	28.7685	42.6299	47.8295	52.1253	27.253	4203	292	572	797	2366	419
1413	ENSG00000078142	PIK3C3	protein_coding	18	41955206	42087830	+	.	.	PIK3C3	phosphatidylinositol 3-kinase catalytic subunit type 3	Cytoplasm	kinase	---	-1.11159	0	-1.05155	0	1.45374	0	97.4699	87.6847	65.8826	62.6524	50.8255	73.8889	10516	890	884	1044	2307	1136
1414	ENSG00000078177	N4BP2	protein_coding	4	40056826	40158252	+	.	.	N4BP2	NEDD4 binding protein 2	Cytoplasm	enzyme	---	1.18855	0	1.37768	0	1.85372	0	59.8481	71.1329	70.6524	97.3393	46.4193	86.0519	6457	722	948	1622	2107	1323
1415	ENSG00000078237	TIGAR	protein_coding	12	4307763	4354593	+	.	.	TIGAR	TP53 induced glycolysis regulatory phosphatase	Cytoplasm	enzyme	---	1.69086	0	1.5446	0	1.2409	0	7.34083	12.4138	16.4707	25.445	14.5184	18.0169	792	126	221	424	659	277
1416	ENSG00000078246	TULP3	protein_coding	12	2877223	2941140	+	.	.	TULP3	tubby like protein 3	Extracellular Space	other	---	1.04898	0	1.02067	0	2.00904	0	30.3365	31.8226	27.5753	28.1456	16.8978	33.9525	3273	323	370	469	767	522
1417	ENSG00000078269	SYNJ2	protein_coding	6	157981887	158099176	+	.	.	SYNJ2	synaptojanin 2	Cytoplasm	phosphatase	---	1.18271	0	-1.21234	0	1.80033	0	39.6516	46.8965	79.5958	65.653	39.0169	70.2465	4278	476	1068	1094	1771	1080
1418	ENSG00000078295	ADCY2	protein_coding	5	7396208	7830081	+	.	.	ADCY2	adenylate cyclase 2	Plasma Membrane	enzyme	---	2.41523	0	-1.06462	0	3.0035	0	36.4261	87.9802	74.3043	69.7939	29.0809	87.3528	3930	893	997	1163	1320	1343
1419	ENSG00000078304	PPP2R5C	protein_coding	14	101761798	101927989	+	.	.	PPP2R5C	protein phosphatase 2 regulatory subunit B'gamma	Nucleus	other	---	-1.39671	0	1.26921	0	1.54337	0	88.7573	63.5467	88.4646	112.282	64.8152	100.036	9576	645	1187	1871	2942	1538
1421	ENSG00000078328	RBFOX1	protein_coding	16	5239802	7713338	+	.	.	RBFOX1	RNA binding fox-1 homolog 1	Cytoplasm	other	---	6.22919	1	-1.04132	0	4.71906	1	9.36141	58.3251	50.3063	48.3096	14.3862	67.9049	1010	592	675	805	653	1044
1422	ENSG00000078369	GNB1	protein_coding	1	1785285	1891117	-	.	.	GNB1	G protein subunit beta 1	Plasma Membrane	enzyme	---	-1.95173	0	-1.38084	0	-1.74957	0	81.9169	41.9704	66.6279	48.2496	54.2844	31.0255	8838	426	894	804	2464	477
1423	ENSG00000078399	HOXA9	protein_coding	7	27162435	27175180	-	.	.	HOXA9	homeobox A9	Nucleus	transcription regulator	---	1.76192	0	-1.0535	0	6.19495	1	0.166837	0.295566	2.08678	1.98039	0.374527	2.34155	18	3	28	33	17	36
1424	ENSG00000078401	EDN1	protein_coding	6	12290363	12297194	+	.	.	EDN1	endothelin 1	Extracellular Space	cytokine	---	-1.31555	0	-1.22759	0	3.48423	0	48.2159	36.6502	51.3497	41.8283	14.1659	49.3677	5202	372	689	697	643	759
1425	ENSG00000078403	MLLT10	protein_coding	10	21524675	21743630	+	.	.	MLLT10	MLLT10, histone lysine methyltransferase DOT1L cofactor	Nucleus	transcription regulator	---	-1.03485	0	-1.13009	0	1.1994	0	146.001	141.084	151.441	134.007	98.5887	118.248	15752	1432	2032	2233	4475	1818
1426	ENSG00000078487	ZCWPW1	protein_coding	7	100400826	100428992	-	.	.	ZCWPW1	zinc finger CW-type and PWWP domain containing 1	Other	other	---	4.10357	1	1.40549	0	3.83436	0	14.9319	61.2807	62.3798	87.6774	17.3164	66.4089	1611	622	837	1461	786	1021
1427	ENSG00000078549	ADCYAP1R1	protein_coding	7	31052461	31111479	+	.	.	ADCYAP1R1	ADCYAP receptor type I	Plasma Membrane	G-protein coupled receptor	---	3.94071	0	1.64665	0	5.2683	1	5.02365	19.8029	19.7499	32.5265	7.18211	37.855	542	201	265	542	326	582
1428	ENSG00000078579	FGF20	protein_coding	8	16992169	17002181	-	.	.	FGF20	fibroblast growth factor 20	Extracellular Space	growth factor	---	4280.67	1	2.35685	0	3.61432	0	0	9.06403	5.29148	12.4825	1.8506	6.69943	0	92	71	208	84	103
1429	ENSG00000078589	P2RY10	protein_coding	X	78945332	78961954	+	.	.	P2RY10	P2Y receptor family member 10	Plasma Membrane	G-protein coupled receptor	---	13.474	1	-1.07717	0	4.30548	1	0.64881	8.76847	5.36601	4.98099	3.01825	13.0086	70	89	72	83	137	200
1430	ENSG00000078596	ITM2A	protein_coding	X	79360384	79367667	-	.	.	ITM2A	integral membrane protein 2A	Plasma Membrane	other	---	-1.43541	0	-1.14126	0	2.07979	0	16.4056	11.4286	14.3839	12.6025	5.59587	11.6427	1770	116	193	210	254	179
1431	ENSG00000078618	NRDC	protein_coding	1	51789191	51878937	-	.	.	NRDC	nardilysin convertase	Cytoplasm	peptidase	---	1.08785	0	-1.16125	0	-1.032	0	239.365	260.394	197.499	170.074	229.431	222.317	25825	2643	2650	2834	10414	3418
1432	ENSG00000078668	VDAC3	protein_coding	8	42391624	42405897	+	.	.	VDAC3	voltage dependent anion channel 3	Cytoplasm	ion channel	---	-1.33338	0	1.01968	0	1.83766	0	75.0117	56.2561	59.3242	60.492	34.8971	64.1324	8093	571	796	1008	1584	986
1433	ENSG00000078674	PCM1	protein_coding	8	17922840	18029944	+	.	.	PCM1	pericentriolar material 1	Cytoplasm	other	---	-1.36802	0	1.50029	0	1.57914	0	509.335	372.315	217.398	326.165	156.31	246.838	54952	3779	2917	5435	7095	3795
1434	ENSG00000078687	TNRC6C	protein_coding	17	77959240	78108835	+	.	.	TNRC6C	trinucleotide repeat containing 6C	Cytoplasm	other	---	1.28547	0	1.45575	0	3.16436	0	60.7008	78.0295	82.6514	120.324	20.8193	65.8886	6549	792	1109	2005	945	1013
1435	ENSG00000078699	CBFA2T2	protein_coding	20	33490075	33650036	+	.	.	CBFA2T2	CBFA2/RUNX1 translocation partner 2	Nucleus	transcription regulator	---	2.06608	0	1.63986	0	3.15732	0	17.1657	35.468	28.3951	46.5692	16.4572	51.9694	1852	360	381	776	747	799
1436	ENSG00000078725	BRINP1	protein_coding	9	119153458	119369467	-	.	.	BRINP1	BMP/retinoic acid inducible neural specific 1	Nucleus	peptidase	---	20.7704	1	-1.15821	0	2.13449	0	0.28733	6.00985	8.27259	7.14142	5.9704	12.7484	31	61	111	119	271	196
1437	ENSG00000078747	ITCH	protein_coding	20	34363235	34511393	+	.	.	ITCH	itchy E3 ubiquitin protein ligase	Nucleus	enzyme	---	1.02957	0	1.0967	0	1.52994	0	306.025	315.074	397.159	435.566	197.728	302.515	33017	3198	5329	7258	8975	4651
1438	ENSG00000078795	PKD2L2	protein_coding	5	137887968	137942747	+	.	.	PKD2L2	polycystin 2 like 2, transient receptor potential cation channel	Plasma Membrane	ion channel	---	2.86863	0	1.5393	0	3.97947	0	6.62713	19.0148	24.5197	37.7475	8.28366	32.9768	715	193	329	629	376	507
1439	ENSG00000078804	TP53INP2	protein_coding	20	34704290	34713439	+	.	.	TP53INP2	tumor protein p53 inducible nuclear protein 2	Nucleus	other	---	1.66817	0	1.02597	0	3.75799	0	0.64881	1.08374	4.62073	4.74094	1.03546	3.90258	70	11	62	79	47	60
1440	ENSG00000078808	SDF4	protein_coding	1	1216908	1232031	-	.	.	SDF4	stromal cell derived factor 4	Cytoplasm	other	---	-2.42285	0	1.1339	0	-1.2921	0	27.4539	11.33	16.2471	18.4237	16.8097	13.0086	2962	115	218	307	763	200
1441	ENSG00000078814	MYH7B	protein_coding	20	34975403	35002437	+	.	.	MYH7B	myosin heavy chain 7B	Other	other	---	2.63164	0	1.98678	0	4.736	1	5.87637	15.468	28.8423	57.3114	9.36318	44.3593	634	157	387	955	425	682
1442	ENSG00000078898	BPIFB2	protein_coding	20	33007600	33023709	+	.	.	BPIFB2	BPI fold containing family B member 2	Extracellular Space	other	---	838.326	1	2.44422	0	20.17	1	0	1.7734	5.8877	14.4029	0.682961	13.8542	0	18	79	240	31	213
1443	ENSG00000078900	TP73	protein_coding	1	3652520	3736201	+	.	.	TP73	tumor protein p73	Nucleus	transcription regulator	---	-2.27724	0	2.00002	0	3.54031	0	4.04116	1.7734	9.83768	19.6839	4.18589	14.8298	436	18	132	328	190	228
1444	ENSG00000078902	TOLLIP	protein_coding	11	1274371	1309654	-	.	.	TOLLIP	toll interacting protein	Cytoplasm	other	---	-1.53074	0	2.87407	0	1.10839	0	2.71573	1.7734	4.0245	11.5823	6.10259	6.76447	293	18	54	193	277	104
1445	ENSG00000078967	UBE2D4	protein_coding	7	43926438	43956136	+	.	.	UBE2D4	ubiquitin conjugating enzyme E2 D4 (putative)	Other	enzyme	---	3.01023	0	-1.01467	0	2.90293	0	9.62093	28.9655	24.2961	23.9448	12.0069	34.8631	1038	294	326	399	545	536
1446	ENSG00000079101	CLUL1	protein_coding	18	596988	650334	+	.	.	CLUL1	clusterin like 1	Extracellular Space	other	---	125.777	1	1.57501	0	4.74984	1	0.259524	32.9064	17.0669	26.8853	10.3766	49.3026	28	334	229	448	471	758
1447	ENSG00000079102	RUNX1T1	protein_coding	8	91954967	92103286	-	.	.	RUNX1T1	RUNX1 translocation partner 1	Nucleus	transcription regulator	---	-1.17404	0	-1.42077	0	2.9586	0	150.023	127.783	78.7014	55.391	29.874	88.3935	16186	1297	1056	923	1356	1359
1448	ENSG00000079112	CDH17	protein_coding	8	94127171	94217303	-	.	.	CDH17	cadherin 17	Plasma Membrane	transporter	---	327.975	1	1.3544	0	4.20026	1	0.129762	43.2512	33.7611	45.7291	13.5931	57.1078	14	439	453	762	617	878
1449	ENSG00000079134	THOC1	protein_coding	18	214520	268050	-	.	.	THOC1	THO complex 1	Nucleus	transcription regulator	---	-1.27041	0	1.32431	0	3.10232	0	62.5824	49.261	66.7024	88.3375	29.4334	91.3204	6752	500	895	1472	1336	1404
1450	ENSG00000079150	FKBP7	protein_coding	2	178463664	178478600	-	.	.	FKBP7	FK506 binding protein 7	Cytoplasm	enzyme	---	-1.44438	0	1.66229	0	4.67501	1	20.9195	14.4827	13.7877	22.9245	2.44544	11.4476	2257	147	185	382	111	176
1451	ENSG00000079156	OSBPL6	protein_coding	2	178194481	178402891	+	.	.	OSBPL6	oxysterol binding protein like 6	Cytoplasm	transporter	---	4.1198	1	1.13114	0	1.75305	0	20.9473	86.3054	81.3844	92.0583	52.61	92.231	2260	876	1092	1534	2388	1418
1452	ENSG00000079215	SLC1A3	protein_coding	5	36606355	36688334	+	.	.	SLC1A3	solute carrier family 1 member 3	Plasma Membrane	transporter	riluzole	2.57693	0	-1.71748	0	2.97057	0	34.0255	87.6847	115.444	67.2133	38.7966	115.256	3671	890	1549	1120	1761	1772
1453	ENSG00000079246	XRCC5	protein_coding	2	216107464	216206303	+	.	.	XRCC5	X-ray repair cross complementing 5	Nucleus	enzyme	---	-1.59519	0	1.04337	0	-1.34459	0	419.623	263.054	306.682	319.984	204.998	152.461	45273	2670	4115	5332	9305	2344
1454	ENSG00000079257	LXN	protein_coding	3	158645822	158672693	-	.	.	LXN	latexin	Cytoplasm	other	---	1.68976	0	-1.36895	0	2.37461	0	25.3036	42.7586	30.4819	22.2644	14.8709	35.3184	2730	434	409	371	675	543
1455	ENSG00000079263	SP140	protein_coding	2	230203110	230313215	+	.	.	SP140	SP140 nuclear body protein	Nucleus	transcription regulator	---	5.2103	1	-1.34132	0	2.17467	0	27.4354	142.956	140.709	104.901	61.7309	134.249	2960	1451	1888	1748	2802	2064
1456	ENSG00000079277	MKNK1	protein_coding	1	46557408	46616843	-	.	.	MKNK1	MAP kinase interacting serine/threonine kinase 1	Cytoplasm	kinase	dacomitinib, BAY1143269, eFT508, ETC-1907206	1.0681	0	1.63048	0	1.84374	0	28.6867	30.6404	20.7187	33.7867	24.4103	45.0098	3095	311	278	563	1108	692
1457	ENSG00000079308	TNS1	protein_coding	2	217799588	218010421	-	.	.	TNS1	tensin 1	Plasma Membrane	other	---	-1.19008	0	1.13114	0	1.4549	0	110.567	92.9063	75.1241	84.9769	44.4365	64.6528	11929	943	1008	1416	2017	994
1458	ENSG00000079313	REXO1	protein_coding	19	1815246	1848463	-	.	.	REXO1	RNA exonuclease 1 homolog	Nucleus	transcription regulator	---	-1.49744	0	2.36804	0	2.72127	0	17.9999	12.0197	15.3527	36.3672	14.3862	39.1559	1942	122	206	606	653	602
1459	ENSG00000079332	SAR1A	protein_coding	10	70147289	70170523	-	.	.	SAR1A	secretion associated Ras related GTPase 1A	Cytoplasm	enzyme	---	-1.52671	0	-1.00781	0	-1.77375	0	66.4845	43.5468	46.2073	45.8491	35.9987	20.2934	7173	442	620	764	1634	312
1460	ENSG00000079335	CDC14A	protein_coding	1	100345001	100520278	+	.	.	CDC14A	cell division cycle 14A	Nucleus	phosphatase	---	2.01274	0	1.0464	0	2.98503	0	27.7042	55.7635	76.3911	79.9359	21.6344	64.5877	2989	566	1025	1332	982	993
1461	ENSG00000079337	RAPGEF3	protein_coding	12	47734367	47771040	-	.	.	RAPGEF3	Rap guanine nucleotide exchange factor 3	Nucleus	other	---	2.20672	0	1.35238	0	3.58183	0	5.08853	11.2315	19.0791	25.8051	10.7291	38.4404	549	114	256	430	487	591
1462	ENSG00000079385	CEACAM1	protein_coding	19	42507304	42561234	-	.	.	CEACAM1	carcinoembryonic antigen related cell adhesion molecule 1	Plasma Membrane	transporter	anti-CEACAM1 monoclonal antibody CM-24	10.7458	1	1.57862	0	3.0599	0	5.75587	61.8719	45.3875	71.6542	27.737	84.8811	621	628	609	1194	1259	1305
1463	ENSG00000079387	SENP1	protein_coding	12	48042898	48106308	-	.	.	SENP1	SUMO specific peptidase 1	Nucleus	peptidase	---	1.4368	0	1.35211	0	2.69668	0	32.5703	46.798	61.3364	82.9365	30.557	82.4095	3514	475	823	1382	1387	1267
1464	ENSG00000079393	DUSP13	protein_coding	10	75094432	75109221	-	.	.	DUSP13	dual specificity phosphatase 13	Cytoplasm	phosphatase	---	3.11214	0	-1.34165	0	3.69356	0	0.315136	0.985221	9.98673	7.44148	1.65233	6.11404	34	10	134	124	75	94
1465	ENSG00000079432	CIC	protein_coding	19	42268537	42295797	+	.	.	CIC	capicua transcriptional repressor	Nucleus	transcription regulator	---	-2.47688	0	1.67737	0	2.52066	0	93.4658	37.734	56.4176	94.6388	34.3684	86.6373	10084	383	757	1577	1560	1332
1466	ENSG00000079435	LIPE	protein_coding	19	42401507	42427426	-	.	.	LIPE	lipase E, hormone sensitive type	Cytoplasm	enzyme	---	4.85418	1	1.86654	0	5.00863	1	1.62203	7.88177	13.5641	25.325	4.73667	23.7407	175	80	182	422	215	365
1467	ENSG00000079459	FDFT1	protein_coding	8	11795573	11839309	+	.	.	FDFT1	farnesyl-diphosphate farnesyltransferase 1	Cytoplasm	enzyme	lapaquistat, zoledronic acid	-2.19275	0	1.05905	0	1.18258	0	41.9131	19.1133	35.6988	37.8075	38.9949	46.1155	4522	194	479	630	1770	709
1468	ENSG00000079462	PAFAH1B3	protein_coding	19	42297033	42303546	-	.	.	PAFAH1B3	platelet activating factor acetylhydrolase 1b catalytic subunit 3	Cytoplasm	enzyme	---	-2.24655	0	2.44146	0	1.48659	0	4.208	1.87192	1.8632	4.56091	2.93012	4.35788	454	19	25	76	133	67
1469	ENSG00000079482	OPHN1	protein_coding	X	68042344	68433913	-	.	.	OPHN1	oligophrenin 1	Cytoplasm	other	---	1.22177	0	-1.30864	0	3.9735	0	41.1253	50.2463	78.8505	60.252	21.326	84.7511	4437	510	1058	1004	968	1303
1470	ENSG00000079557	AFM	protein_coding	4	73481683	73504001	+	.	.	AFM	afamin	Extracellular Space	transporter	---	16933.6	1	-1.5323	0	3.71765	0	0	35.862	48.7412	31.8063	13.3288	49.5628	0	364	654	530	605	762
1471	ENSG00000079616	KIF22	protein_coding	16	29790719	29805385	+	.	.	KIF22	kinesin family member 22	Nucleus	other	---	-1.86695	0	1.51335	0	1.52405	0	26.3046	14.0887	24.147	36.5473	15.5759	23.7407	2838	143	324	609	707	365
1472	ENSG00000079689	SCGN	protein_coding	6	25652201	25701783	+	.	.	SCGN	secretagogin, EF-hand calcium binding protein	Cytoplasm	other	---	5629.69	1	1.39102	0	4.75114	1	0	11.9212	12.5952	17.5235	4.18589	19.9032	0	121	169	292	190	306
1473	ENSG00000079691	CARMIL1	protein_coding	6	25279078	25620530	+	.	.	CARMIL1	capping protein regulator and myosin 1 linker 1	Cytoplasm	enzyme	---	1.42443	0	-1.01272	0	1.49899	0	128.233	182.66	154.794	152.85	79.7082	119.484	13835	1854	2077	2547	3618	1837
1474	ENSG00000079739	PGM1	protein_coding	1	63593276	63660245	+	.	.	PGM1	phosphoglucomutase 1	Cytoplasm	enzyme	---	1.2357	0	-1.00356	0	2.02353	0	103.569	127.98	116.114	115.703	79.9064	161.697	11174	1299	1558	1928	3627	2486
1475	ENSG00000079785	DDX1	protein_coding	2	15591178	15631111	+	.	.	DDX1	DEAD-box helicase 1	Nucleus	enzyme	---	-1.35673	0	1.0169	0	-1.03835	0	176.041	129.754	140.336	142.708	142.166	136.916	18993	1317	1883	2378	6453	2105
1476	ENSG00000079805	DNM2	protein_coding	19	10718079	10833488	+	.	.	DNM2	dynamin 2	Plasma Membrane	enzyme	---	-1.4569	0	1.09012	0	-1.40955	0	233.822	160.492	166.197	181.176	222.513	157.859	25227	1629	2230	3019	10100	2427
1477	ENSG00000079819	EPB41L2	protein_coding	6	130839347	131063322	-	.	.	EPB41L2	erythrocyte membrane protein band 4.1 like 2	Plasma Membrane	other	---	1.15113	0	-1.32546	0	1.67581	0	281.324	323.842	147.714	111.442	85.3481	143.03	30352	3287	1982	1857	3874	2199
1478	ENSG00000079841	RIMS1	protein_coding	6	71886703	72403143	+	.	.	RIMS1	regulating synaptic membrane exocytosis 1	Plasma Membrane	other	---	105.461	1	-1.07826	0	3.97613	0	0.973216	102.857	141.454	131.186	41.22	163.908	105	1044	1898	2186	1871	2520
1479	ENSG00000079931	MOXD1	protein_coding	6	132296055	132401545	-	.	.	MOXD1	monooxygenase DBH like 1	Cytoplasm	enzyme	---	1.54258	0	1.35799	0	1.60084	0	33.2747	51.33	26.1593	35.5271	21.3701	34.2126	3590	521	351	592	970	526
1480	ENSG00000079950	STX7	protein_coding	6	132445867	132513198	-	.	.	STX7	syntaxin 7	Plasma Membrane	transporter	---	1.03804	0	1.09841	0	-1.08885	0	33.2191	34.4827	27.4263	30.126	25.0713	23.0252	3584	350	368	502	1138	354
1481	ENSG00000079974	RABL2B	protein_coding	22	50767501	50783663	-	.	.	RABL2B	RAB, member of RAS oncogene family like 2B	Cytoplasm	other	---	2.17572	0	2.28676	0	6.59849	1	11.8176	25.7143	13.1169	30.006	4.56042	30.1149	1275	261	176	500	207	463
1482	ENSG00000079999	KEAP1	protein_coding	19	10486120	10503741	-	.	.	KEAP1	kelch like ECH associated protein 1	Cytoplasm	transcription regulator	dimethyl fumarate	-2.14253	0	2.38315	0	-1.28747	0	8.65698	4.03941	5.8877	14.0428	11.8086	9.17107	934	41	79	234	536	141
1483	ENSG00000080007	DDX43	protein_coding	6	73394748	73417569	+	.	.	DDX43	DEAD-box helicase 43	Other	enzyme	---	4.54681	1	1.31627	0	2.92428	0	5.7188	26.0098	25.7121	33.8467	14.188	41.4974	617	264	345	564	644	638
1484	ENSG00000080031	PTPRH	protein_coding	19	55181248	55209506	-	.	.	PTPRH	protein tyrosine phosphatase, receptor type H	Plasma Membrane	phosphatase	---	10.7138	1	1.65998	0	8.47001	1	2.09473	22.463	35.0281	58.1515	7.13804	60.49	226	228	470	969	324	930
1485	ENSG00000080166	DCT	protein_coding	13	94436808	94479682	-	.	.	DCT	dopachrome tautomerase	Cytoplasm	enzyme	---	1.44495	0	-1.66376	0	-1.10909	0	30.8185	44.532	45.8346	27.5455	26.5474	23.9358	3325	452	615	459	1205	368
1486	ENSG00000080189	SLC35C2	protein_coding	20	46345980	46364458	-	.	.	SLC35C2	solute carrier family 35 member C2	Cytoplasm	transporter	---	-2.5811	0	1.26299	0	3.02535	0	7.3779	2.85714	19.0046	24.0048	4.34011	13.1387	796	29	255	400	197	202
1487	ENSG00000080200	CRYBG3	protein_coding	3	97822040	97944963	+	.	.	CRYBG3	crystallin beta-gamma domain containing 3	Other	other	---	1.23023	0	-1.24591	0	1.38697	0	78.8026	96.9457	91.7438	73.6346	75.1257	104.199	8502	984	1231	1227	3410	1602
1488	ENSG00000080224	EPHA6	protein_coding	3	96814581	97752460	+	.	.	EPHA6	EPH receptor A6	Plasma Membrane	kinase	dacomitinib	66.5393	1	-1.13998	0	3.37017	0	0.556123	37.1428	48.3686	42.4284	16.6334	56.0671	60	377	649	707	755	862
1489	ENSG00000080293	SCTR	protein_coding	2	119439843	119525301	-	.	.	SCTR	secretin receptor	Plasma Membrane	G-protein coupled receptor	synthetic human secretin	31.0142	1	1.67365	0	5.52975	1	0.185374	5.8128	6.55845	10.9822	1.78451	9.88654	20	59	88	183	81	152
1490	ENSG00000080298	RFX3	protein_coding	9	3218297	3526004	-	.	.	RFX3	regulatory factor X3	Nucleus	transcription regulator	---	1.03444	0	-1.49553	0	2.35644	0	33.525	34.6798	49.6356	33.1866	20.2024	47.6115	3617	352	666	553	917	732
1491	ENSG00000080345	RIF1	protein_coding	2	151409883	151508013	+	.	.	RIF1	replication timing regulatory factor 1	Nucleus	other	---	-1.57667	0	1.37296	0	1.59381	0	436.186	276.65	261.295	358.751	157.279	250.676	47060	2808	3506	5978	7139	3854
1492	ENSG00000080371	RAB21	protein_coding	12	71754874	71800285	+	.	.	RAB21	RAB21, member RAS oncogene family	Cytoplasm	enzyme	---	-1.42299	0	1.02803	0	-1.53728	0	74.5854	52.4138	46.0582	47.3494	50.2968	32.7166	8047	532	618	789	2283	503
1493	ENSG00000080493	SLC4A4	protein_coding	4	71186757	71572087	+	.	.	SLC4A4	solute carrier family 4 member 4	Plasma Membrane	transporter	---	20.229	1	-1.21479	0	3.22546	0	6.25639	126.601	100.315	82.5764	43.0706	138.932	675	1285	1346	1376	1955	2136
1494	ENSG00000080503	SMARCA2	protein_coding	9	1980290	2193624	+	.	.	SMARCA2	SWI/SNF related, matrix associated, actin dependent regulator of chromatin, subfamily a, member 2	Nucleus	transcription regulator	---	-1.4416	0	-1.31758	0	-1.14924	0	452.082	313.596	193.251	146.669	184.708	160.721	48775	3183	2593	2444	8384	2471
1495	ENSG00000080511	RDH8	protein_coding	19	10013249	10022279	+	.	.	RDH8	retinol dehydrogenase 8	Plasma Membrane	enzyme	---	512.699	1	1.26878	0	8.54593	1	0	1.08374	6.85656	8.70173	0.727023	6.24413	0	11	92	145	33	96
1496	ENSG00000080546	SESN1	protein_coding	6	108986437	109094819	-	.	.	SESN1	sestrin 1	Nucleus	other	---	1.17876	0	-1.43898	0	1.92081	0	33.4323	39.4088	62.0072	43.0886	17.9112	34.4078	3607	400	832	718	813	529
1497	ENSG00000080561	MID2	protein_coding	X	107825755	107927193	+	.	.	MID2	midline 2	Cytoplasm	other	---	2.48399	0	-1.15339	0	1.00268	0	11.382	28.2758	22.3584	19.3838	25.6881	25.757	1228	287	300	323	1166	396
1498	ENSG00000080572	PIH1D3	protein_coding	X	107206632	107244243	+	.	.	PIH1D3	PIH1 domain containing 3	Cytoplasm	other	---	450.112	1	1.81713	0	8.27368	1	0.00926872	5.12315	4.32262	7.86156	1.2778	10.602	1	52	58	131	58	163
1499	ENSG00000080573	COL5A3	protein_coding	19	9959561	10010471	-	.	.	COL5A3	collagen type V alpha 3 chain	Extracellular Space	other	collagenase clostridium histolyticum	-1.40233	0	-1.1757	0	3.04273	0	123.793	88.2758	80.7882	68.7136	29.4114	89.4992	13356	896	1084	1145	1335	1376
1500	ENSG00000080603	SRCAP	protein_coding	16	30698209	30741409	+	.	.	SRCAP	Snf2 related CREBBP activator protein	Cytoplasm	transcription regulator	---	1.14377	0	1.3666	0	1.27634	0	3.53138	4.03941	3.94998	5.40107	3.26059	4.16275	381	41	53	90	148	64
1501	ENSG00000080608	PUM3	protein_coding	9	2720469	2844241	-	.	.	PUM3	pumilio RNA binding family member 3	Nucleus	other	---	1.16564	0	-1.43806	0	-1.07532	0	123.571	144.039	127.815	88.8776	110.089	102.378	13332	1462	1715	1481	4997	1574
1502	ENSG00000080618	CPB2	protein_coding	13	46053195	46105033	-	.	.	CPB2	carboxypeptidase B2	Extracellular Space	peptidase	---	41.5411	1	-1.16767	0	3.51065	0	0.491242	20.4926	23.4763	20.104	6.38899	22.4398	53	208	315	335	290	345
1503	ENSG00000080644	CHRNA3	protein_coding	15	78593052	78621295	-	.	.	CHRNA3	cholinergic receptor nicotinic alpha 3 subunit	Plasma Membrane	transmembrane receptor	ABT-089, isoflurane, mecamylamine, succinylcholine, levamisole, rocuronium, doxacurium, amobarbital, mivacurium, pipecuronium, rapacuronium, metocurine, atracurium, cisatracurium, acetylcholine, nicotine, D-tubocurarine, arecoline, ibogaine, enflurane, pancuronium, vecuronium	21.8864	1	1.35325	0	4.17677	1	1.02883	22.5616	19.3772	26.2252	4.18589	17.4966	111	229	260	437	190	269
1504	ENSG00000080709	KCNN2	protein_coding	5	114360945	114496500	+	.	.	KCNN2	potassium calcium-activated channel subfamily N member 2	Plasma Membrane	ion channel	---	20.4701	1	1.02639	0	4.03621	1	0.676616	13.8916	17.365	17.8235	6.82961	27.5782	73	141	233	297	310	424
1505	ENSG00000080802	CNOT4	protein_coding	7	135361795	135510127	-	.	.	CNOT4	CCR4-NOT transcription complex subunit 4	Cytoplasm	enzyme	---	4.15637	1	-1.48964	0	2.31643	0	44.8699	186.502	153.229	102.86	62.8104	145.501	4841	1893	2056	1714	2851	2237
1506	ENSG00000080815	PSEN1	protein_coding	14	73136418	73223691	+	.	.	PSEN1	presenilin 1	Plasma Membrane	peptidase	tarenflurbil	1.55577	0	1.13146	0	1.68627	0	128.743	200.295	112.761	127.585	122.58	206.707	13890	2033	1513	2126	5564	3178
1507	ENSG00000080819	CPOX	protein_coding	3	98521132	98593723	-	.	.	CPOX	coproporphyrinogen oxidase	Cytoplasm	enzyme	---	2.90203	0	-1.39519	0	1.89164	0	16.1925	46.995	63.0506	45.189	28.6403	54.1808	1747	477	846	753	1300	833
1508	ENSG00000080822	CLDND1	protein_coding	3	98497912	98523066	-	.	.	CLDND1	claudin domain containing 1	Plasma Membrane	other	---	-1.03551	0	1.37698	0	1.99353	0	29.1779	28.1773	28.5442	39.3078	28.9708	57.7582	3148	286	383	655	1315	888
1509	ENSG00000080823	MOK	protein_coding	14	102224500	102305200	-	.	.	MOK	MOK protein kinase	Plasma Membrane	kinase	---	3.06248	0	1.11167	0	5.72771	1	10.3254	31.6256	39.9469	44.4088	8.19553	46.9611	1114	321	536	740	372	722
1510	ENSG00000080824	HSP90AA1	protein_coding	14	102080738	102139699	-	.	.	HSP90AA1	heat shock protein 90 alpha family class A member 1	Cytoplasm	enzyme	alvespimycin, retaspimycin, luminespib, TAS-116, cisplatin	-2.03787	0	1.08255	0	1.22697	0	1756.39	861.871	1929.38	2088.65	1062.29	1303.4	189496	8748	25888	34804	48218	20039
1511	ENSG00000080839	RBL1	protein_coding	20	36996349	37095995	-	.	.	RBL1	RB transcriptional corepressor like 1	Nucleus	transcription regulator	---	2.8996	0	1.04462	0	3.06782	0	21.6425	62.7586	85.4835	89.2977	28.0895	86.182	2335	637	1147	1488	1275	1325
1512	ENSG00000080845	DLGAP4	protein_coding	20	36306336	36528637	+	.	.	DLGAP4	DLG associated protein 4	Plasma Membrane	other	---	-1.92203	0	2.0204	0	1.20406	0	41.2829	21.4778	27.5008	55.571	28.0895	33.8224	4454	218	369	926	1275	520
1513	ENSG00000080854	IGSF9B	protein_coding	11	133908564	133956985	-	.	.	IGSF9B	immunoglobulin superfamily member 9B	Plasma Membrane	other	---	1.82183	0	1.34192	0	2.42311	0	12.0586	21.9704	22.1348	29.7059	8.61412	20.8788	1301	223	297	495	391	321
1514	ENSG00000080910	CFHR2	protein_coding	1	196943772	196959226	+	.	.	CFHR2	complement factor H related 2	Extracellular Space	other	---	1	0	-1.32553	0	1155.08	1	0	0	3.50281	2.64052	0	4.74814	0	0	47	44	0	73
1516	ENSG00000080986	NDC80	protein_coding	18	2571511	2616635	+	.	.	NDC80	NDC80, kinetochore complex component	Nucleus	other	---	2.48057	0	-1.05348	0	1.98994	0	9.76923	24.2364	40.8413	38.7677	22.7801	45.335	1054	246	548	646	1034	697
1517	ENSG00000081014	AP4E1	protein_coding	15	50908672	51005900	+	.	.	AP4E1	adaptor related protein complex 4 subunit epsilon 1	Cytoplasm	other	---	3.5597	0	-1.20845	0	2.18113	0	35.4529	126.207	134.746	111.502	56.5976	123.452	3825	1281	1808	1858	2569	1898
1518	ENSG00000081019	RSBN1	protein_coding	1	113761832	113812476	-	.	.	RSBN1	round spermatid basic protein 1	Nucleus	other	---	1.22662	0	-1.06948	0	2.19107	0	23.5333	28.867	45.3129	42.3684	15.642	34.2777	2539	293	608	706	710	527
1519	ENSG00000081026	MAGI3	protein_coding	1	113390749	113685923	+	.	.	MAGI3	membrane associated guanylate kinase, WW and PDZ domain containing 3	Cytoplasm	kinase	---	2.39349	0	1.20168	0	2.52706	0	49.1057	117.537	83.0986	99.8598	44.062	111.354	5298	1193	1115	1664	2000	1712
1520	ENSG00000081041	CXCL2	protein_coding	4	74097035	74099293	-	.	.	CXCL2	C-X-C motif chemokine ligand 2	Extracellular Space	cytokine	---	1.56758	0	2.80393	0	5.32311	1	1.69618	2.6601	1.04339	2.94058	0.925302	4.94327	183	27	14	49	42	76
1521	ENSG00000081051	AFP	protein_coding	4	73431138	73456174	+	.	.	AFP	alpha fetoprotein	Extracellular Space	transporter	---	14840.3	1	-1.4418	0	3.86676	0	0	31.4285	48.8903	33.9067	13.8575	53.5954	0	319	656	565	629	824
1522	ENSG00000081052	COL4A4	protein_coding	2	227002711	227164453	-	.	.	COL4A4	collagen type IV alpha 4 chain	Extracellular Space	other	collagenase clostridium histolyticum	5.15582	1	-1.42798	0	4.0465	1	42.5156	219.212	276.2	193.418	54.2624	219.585	4587	2225	3706	3223	2463	3376
1523	ENSG00000081059	TCF7	protein_coding	5	134114711	134151865	+	.	.	TCF7	transcription factor 7	Nucleus	transcription regulator	---	1.21454	0	-1.41873	0	2.0251	0	12.4108	15.0739	35.2517	24.8449	7.93116	16.0656	1339	153	473	414	360	247
1524	ENSG00000081087	OSTM1	protein_coding	6	108041409	108165854	-	.	.	OSTM1	osteopetrosis associated transmembrane protein 1	Cytoplasm	other	---	-1.23273	0	1.36793	0	-1.05167	0	34.0069	27.5862	34.6555	47.4094	20.8634	19.8381	3669	280	465	790	947	305
1525	ENSG00000081138	CDH7	protein_coding	18	65750252	65890341	+	.	.	CDH7	cadherin 7	Plasma Membrane	other	---	16421.9	1	-1.40501	0	3.33619	0	0	34.7783	35.9224	25.5651	16.9198	56.4573	0	353	482	426	768	868
1526	ENSG00000081148	IMPG2	protein_coding	3	101222546	101320560	-	.	.	IMPG2	interphotoreceptor matrix proteoglycan 2	Extracellular Space	other	---	22.5613	1	1.024	0	3.97795	0	6.84958	154.581	169.253	173.314	55.6062	221.211	739	1569	2271	2888	2524	3401
1527	ENSG00000081154	PCNP	protein_coding	3	101574095	101594437	+	.	.	PCNP	PEST proteolytic signal containing nuclear protein	Nucleus	other	---	-1.59967	0	1.19154	0	-1.11345	0	79.1178	49.4581	68.193	81.2561	45.1195	40.5218	8536	502	915	1354	2048	623
1528	ENSG00000081177	EXD2	protein_coding	14	69191511	69244020	+	.	.	EXD2	exonuclease 3'-5' domain containing 2	Other	other	---	2.21629	0	-1.14309	0	4.45223	1	28.0935	62.266	46.5799	40.7481	18.5942	82.7998	3031	632	625	679	844	1273
1529	ENSG00000081181	ARG2	protein_coding	14	67619798	67651720	+	.	.	ARG2	arginase 2	Cytoplasm	enzyme	---	1.24578	0	-1.18767	0	1.15607	0	13.5231	16.8473	26.1593	22.0244	16.7656	19.3828	1459	171	351	367	761	298
1530	ENSG00000081189	MEF2C	protein_coding	5	88717117	88904257	-	.	.	MEF2C	myocyte enhancer factor 2C	Nucleus	transcription regulator	---	-1.2004	0	-2.37644	0	1.93614	0	105.849	88.1773	87.7193	36.9073	19.7177	38.1803	11420	895	1177	615	895	587
1531	ENSG00000081237	PTPRC	protein_coding	1	198638457	198757476	+	.	.	PTPRC	protein tyrosine phosphatase, receptor type C	Plasma Membrane	phosphatase	111 In-BC8	1.25884	0	-1.59078	0	1.21513	0	249.115	313.596	398.575	250.55	268.976	326.841	26877	3183	5348	4175	12209	5025
1532	ENSG00000081248	CACNA1S	protein_coding	1	201039512	201112566	-	.	.	CACNA1S	calcium voltage-gated channel subunit alpha1 S	Plasma Membrane	ion channel	cinnarizine, MEM-1003, clevidipine butyrate, amlodipine/hydrochlorothiazide/valsartan, amlodipine/telmisartan, aliskiren/amlodipine, aliskiren/amlodipine/hydrochlorothiazide, amlodipine/valsartan, amlodipine/perindopril, amlodipine/benazepril, verapamil, dexamethasone/rituximab/verapamil, mibefradil, bepridil, enalapril/felodipine, amlodipine/atorvastatin, amlodipine/celecoxib, nisoldipine, israd…	1.08612	0	1.57237	0	6.35801	1	59.9593	65.1231	104.115	163.712	25.2035	160.266	6469	661	1397	2728	1144	2464
1533	ENSG00000081277	PKP1	protein_coding	1	201283452	201332993	+	.	.	PKP1	plakophilin 1	Plasma Membrane	other	---	-2.52568	0	1.41222	0	-3.07265	0	156.521	61.9704	67.2241	94.9388	717.285	233.439	16887	629	902	1582	32558	3589
1534	ENSG00000081307	UBA5	protein_coding	3	132654446	132678097	+	.	.	UBA5	ubiquitin like modifier activating enzyme 5	Cytoplasm	enzyme	---	-1.08839	0	-1.03422	0	1.39619	0	59.7276	54.8768	57.1629	55.271	41.0878	57.3679	6444	557	767	921	1865	882
1535	ENSG00000081320	STK17B	protein_coding	2	196133566	196176503	-	.	.	STK17B	serine/threonine kinase 17b	Nucleus	kinase	---	-1.4895	0	1.58112	0	-1.01614	0	26.4158	17.734	8.34712	13.2026	12.4916	12.2931	2850	180	112	220	567	189
1536	ENSG00000081377	CDC14B	protein_coding	9	96490241	96619830	-	.	.	CDC14B	cell division cycle 14B	Nucleus	phosphatase	---	1.41723	0	1.29144	0	2.83512	0	20.5766	29.1625	26.5319	34.2668	12.2713	34.798	2220	296	356	571	557	535
1537	ENSG00000081386	ZNF510	protein_coding	9	96755865	96778129	-	.	.	ZNF510	zinc finger protein 510	Nucleus	transcription regulator	---	2.82134	0	-1.72477	0	2.34583	0	17.7033	49.9507	48.9648	28.3856	18.9907	44.5545	1910	507	657	473	862	685
1538	ENSG00000081479	LRP2	protein_coding	2	169127109	169362685	-	.	.	LRP2	LDL receptor related protein 2	Plasma Membrane	transporter	---	96.2623	1	-1.0112	0	3.02614	0	5.60758	540	568.126	561.832	202.597	613.096	605	5481	7623	9362	9196	9426
1539	ENSG00000081665	ZNF506	protein_coding	19	19785839	19821751	-	.	.	ZNF506	zinc finger protein 506	Nucleus	transcription regulator	---	1.02247	0	-1.11416	0	2.23657	0	88.8407	90.8374	82.5769	74.1147	22.3615	50.0181	9585	922	1108	1235	1015	769
1540	ENSG00000081692	JMJD4	protein_coding	1	227730425	227735411	-	.	.	JMJD4	jumonji domain containing 4	Other	other	---	-4.31379	-1	-1.00619	0	1.67704	0	5.10706	1.18227	8.27259	8.22163	3.06231	5.1384	551	12	111	137	139	79
1541	ENSG00000081721	DUSP12	protein_coding	1	161749758	161757238	+	.	.	DUSP12	dual specificity phosphatase 12	Nucleus	phosphatase	---	-1.43758	0	1.17612	0	1.04229	0	19.1214	13.3005	14.2348	16.7433	12.6678	13.2037	2063	135	191	279	575	203
1542	ENSG00000081760	AACS	protein_coding	12	125065379	125143333	+	.	.	AACS	acetoacetyl-CoA synthetase	Cytoplasm	enzyme	---	1.89028	0	1.99865	0	1.38888	0	19.075	36.0591	19.3027	38.5877	37.2765	51.7742	2058	366	259	643	1692	796
1543	ENSG00000081791	KIAA0141	protein_coding	5	141923808	141942047	+	.	.	DELE1	DAP3 binding cell death enhancer 1	Cytoplasm	other	---	1.13629	0	-1.0997	0	1.51684	0	13.6992	15.5665	21.9112	19.924	6.34493	9.62637	1478	158	294	332	288	148
1544	ENSG00000081800	SLC13A1	protein_coding	7	123113531	123199986	-	.	.	SLC13A1	solute carrier family 13 member 1	Plasma Membrane	transporter	---	12.2882	1	-1.02627	0	3.91721	0	2.53963	31.2315	35.4753	34.5669	14.1439	55.4167	274	317	476	576	642	852
1545	ENSG00000081803	CADPS2	protein_coding	7	122318425	122886759	-	.	.	CADPS2	calcium dependent secretion activator 2	Plasma Membrane	other	---	3.16661	0	-1.31615	0	2.43332	0	27.2222	86.2068	116.189	88.2775	39.6117	96.3938	2937	875	1559	1471	1798	1482
1546	ENSG00000081818	PCDHB4	protein_coding	5	141121799	141125623	+	.	.	PCDHB4	protocadherin beta 4	Plasma Membrane	other	---	7.50768	1	1.87404	0	4.41999	1	5.96906	44.8276	47.1016	88.2775	13.1084	57.9533	644	455	632	1471	595	891
1547	ENSG00000081842	PCDHA6	protein_coding	5	140827958	141012344	+	.	.	PCDHA6	protocadherin alpha 6	Plasma Membrane	other	---	6.29176	1	1.80682	0	8.88193	1	1.04737	6.60098	25.6376	46.3292	3.92152	34.8631	113	67	344	772	178	536
1548	ENSG00000081853	PCDHGA2	protein_coding	5	141338760	141512979	+	.	.	PCDHGA2	protocadherin gamma subfamily A, 2	Other	other	---	4.06636	1	1.88104	0	4.61175	1	3.75383	15.2709	15.0546	28.3256	5.24338	24.196	405	155	202	472	238	372
1549	ENSG00000081870	HSPB11	protein_coding	1	53916574	53945929	-	.	.	HSPB11	heat shock protein family B (small) member 11	Extracellular Space	other	---	1.10508	0	-1.00119	0	-1.13973	0	26.6568	29.4581	29.1404	29.1058	25.7983	22.635	2876	299	391	485	1171	348
1550	ENSG00000081913	PHLPP1	protein_coding	18	62715450	62980433	+	.	.	PHLPP1	PH domain and leucine rich repeat protein phosphatase 1	Cytoplasm	enzyme	---	2.95235	0	-1.643	0	2.2166	0	14.0143	41.3793	45.1639	27.4855	25.6441	56.8476	1512	420	606	458	1164	874
1551	ENSG00000081923	ATP8B1	protein_coding	18	57646426	57803101	-	.	.	ATP8B1	ATPase phospholipid transporting 8B1	Plasma Membrane	transporter	---	1.32869	0	-1.18322	0	2.27216	0	149.189	198.226	172.905	146.129	88.0799	200.137	16096	2012	2320	2435	3998	3077
1552	ENSG00000081985	IL12RB2	protein_coding	1	67307364	67396900	+	.	.	IL12RB2	interleukin 12 receptor subunit beta 2	Plasma Membrane	transmembrane receptor	---	10.6575	1	-1.27535	0	2.98536	0	13.3377	142.167	158.968	124.645	62.7884	187.454	1439	1443	2133	2077	2850	2882
1553	ENSG00000082014	SMARCD3	protein_coding	7	151238764	151277896	-	.	.	SMARCD3	SWI/SNF related, matrix associated, actin dependent regulator of chromatin, subfamily d, member 3	Nucleus	transcription regulator	---	-2.56177	0	2.2525	0	1.54361	0	36.8524	14.3842	21.7621	49.0297	14.915	23.0252	3976	146	292	817	677	354
1554	ENSG00000082068	WDR70	protein_coding	5	37379212	37753435	+	.	.	WDR70	WD repeat domain 70	Other	other	---	-1.14362	0	-1.06942	0	1.15026	0	153.008	133.793	163.141	152.55	101.783	117.077	16508	1358	2189	2542	4620	1800
1555	ENSG00000082074	FYB1	protein_coding	5	39105255	39274528	-	.	.	FYB1	FYN binding protein 1	Nucleus	other	---	2.71339	0	-1.5447	0	2.24364	0	66.3362	180	188.928	122.304	90.0407	202.024	7157	1827	2535	2038	4087	3106
1556	ENSG00000082126	MPP4	protein_coding	2	201644870	201698694	-	.	.	MPP4	membrane palmitoylated protein 4	Cytoplasm	kinase	---	248.037	1	1.30635	0	3.75448	0	0.157568	39.6059	29.2149	38.1676	11.5002	43.1886	17	402	392	636	522	664
1557	ENSG00000082146	STRADB	protein_coding	2	201387858	201480846	+	.	.	STRADB	STE20-related kinase adaptor beta	Cytoplasm	kinase	---	3.02472	0	1.1946	0	2.25034	0	9.50971	28.7685	29.5876	35.347	14.2761	32.1313	1026	292	397	589	648	494
1558	ENSG00000082153	BZW1	protein_coding	2	200810594	200827338	+	.	.	BZW1	basic leucine zipper and W2 domains 1	Cytoplasm	translation regulator	---	1.29993	0	-1.55868	0	-1.10633	0	55.2508	71.8226	95.3211	61.1521	74.0462	66.9293	5961	729	1279	1019	3361	1029
1559	ENSG00000082175	PGR	protein_coding	11	101029624	101130524	-	.	.	PGR	progesterone receptor	Nucleus	ligand-dependent nuclear receptor	misoprostol, dienogest, ulipristal acetate, asoprisnil, ethynodiol diacetate, norethindrone acetate, ethinyl estradiol/ethynodiol diacetate, estradiol cypionate/medroxyprogesterone acetate, tosagestin, estradiol/norethindrone acetate, ZK 230211, etonogestrel, nestorone, telapristone acetate, ethinyl estradiol/etonogestrel, 17alpha-hydroxyprogesterone caproate, leuprolide acetate/norethindrone ace…	4.35097	1	1.17927	0	3.45468	0	2.51182	10.936	37.8602	44.6489	9.56145	33.0419	271	111	508	744	434	508
1560	ENSG00000082196	C1QTNF3	protein_coding	5	34019448	34043832	-	.	.	C1QTNF3	C1q and TNF related 3	Extracellular Space	other	---	1.75879	0	-2.46571	0	4.85499	1	3.97628	6.99507	11.8499	4.80095	1.5642	7.61003	429	71	159	80	71	117
1561	ENSG00000082212	ME2	protein_coding	18	50878734	50954257	+	.	.	ME2	malic enzyme 2	Cytoplasm	enzyme	---	1.56355	0	-1.19407	0	1.36439	0	49.0223	76.6502	37.2639	31.2062	35.8004	48.8473	5289	778	500	520	1625	751
1562	ENSG00000082213	C5orf22	protein_coding	5	31532266	31555058	+	.	.	C5orf22	chromosome 5 open reading frame 22	Other	other	---	4.43936	1	-1.20799	0	3.34396	0	11.9381	53.0049	50.5299	41.8283	17.5807	58.7989	1288	538	678	697	798	904
1563	ENSG00000082258	CCNT2	protein_coding	2	134918235	134959342	+	.	.	CCNT2	cyclin T2	Nucleus	transcription regulator	---	1.12091	0	1.96721	0	-1.1662	0	105.561	118.325	60.3676	118.764	83.8941	71.9376	11389	1201	810	1979	3808	1106
1564	ENSG00000082269	FAM135A	protein_coding	6	70412941	70561174	+	.	.	FAM135A	family with sequence similarity 135 member A	Other	enzyme	---	1.31127	0	1.71462	0	-1.17925	0	58.0036	76.0591	51.7969	88.8176	99.8665	84.686	6258	772	695	1480	4533	1302
1565	ENSG00000082293	COL19A1	protein_coding	6	69866571	70209976	+	.	.	COL19A1	collagen type XIX alpha 1 chain	Extracellular Space	other	collagenase clostridium histolyticum	2.73205	0	-1.06994	0	3.12835	0	36.5651	99.9014	81.1608	75.8551	30.6231	95.8084	3945	1014	1089	1264	1390	1473
1566	ENSG00000082397	EPB41L3	protein_coding	18	5392381	5630700	-	.	.	EPB41L3	erythrocyte membrane protein band 4.1 like 3	Plasma Membrane	other	---	1.45194	0	-1.18783	0	1.27391	0	119.9	174.089	93.3834	78.6156	95.8349	122.086	12936	1767	1253	1310	4350	1877
1567	ENSG00000082438	COBLL1	protein_coding	2	164653624	164843679	-	.	.	COBLL1	cordon-bleu WH2 repeat protein like 1	Extracellular Space	other	---	1.01992	0	-1.35743	0	1.13945	0	80.3691	81.9704	144.435	106.401	74.9495	85.4015	8671	832	1938	1773	3402	1313
1568	ENSG00000082458	DLG3	protein_coding	X	70444861	70505490	+	.	.	DLG3	discs large MAGUK scaffold protein 3	Plasma Membrane	kinase	---	2.17397	0	-1.22328	0	1.96272	0	36.0275	78.3251	98.1532	80.2359	40.0964	78.7021	3887	795	1317	1337	1820	1210
1569	ENSG00000082482	KCNK2	protein_coding	1	215005775	215237093	+	.	.	KCNK2	potassium two pore domain channel subfamily K member 2	Plasma Membrane	ion channel	---	3.97001	0	1.12499	0	3.71301	0	6.52518	25.9113	21.0169	23.6447	7.42445	27.5782	704	263	282	394	337	424
1570	ENSG00000082497	SERTAD4	protein_coding	1	210232799	210246631	+	.	.	SERTAD4	SERTA domain containing 4	Other	other	---	1.08478	0	1.84373	0	3.12814	0	13.9865	15.1724	13.8622	25.5651	8.4599	26.4725	1509	154	186	426	384	407
1571	ENSG00000082512	TRAF5	protein_coding	1	211326615	211374946	+	.	.	TRAF5	TNF receptor associated factor 5	Cytoplasm	transporter	---	1.22984	0	-1.32128	0	1.86337	0	49.5876	60.9852	53.2874	40.328	19.0568	35.5135	5350	619	715	672	865	546
1572	ENSG00000082515	MRPL22	protein_coding	5	154941070	154969411	+	.	.	MRPL22	mitochondrial ribosomal protein L22	Cytoplasm	other	---	1.4557	0	-1.61932	0	1.52732	0	19.2882	28.0788	45.3875	28.0256	18.3959	28.0986	2081	285	609	467	835	432
1573	ENSG00000082516	GEMIN5	protein_coding	5	154887416	154938209	-	.	.	GEMIN5	gem nuclear organelle associated protein 5	Nucleus	other	---	1.10374	0	-1.012	0	2.08198	0	49.2725	54.3842	83.9929	82.9965	36.1749	75.3198	5316	552	1127	1383	1642	1158
1574	ENSG00000082556	OPRK1	protein_coding	8	53225716	53251697	-	.	.	OPRK1	opioid receptor kappa 1	Plasma Membrane	G-protein coupled receptor	acetaminophen/pentazocine, aspirin/oxycodone, dihydrocodeine, aspirin/caffeine/propoxyphene, aspirin/butalbital/caffeine/codeine, dextromethorphan/morphine, morphine/naltrexone, buprenorphine/naloxone, acetaminophen/aspirin/codeine, eluxadoline, naloxone/oxycodone, bupropion/naltrexone, naltrexone/oxycodone, acetaminophen/codeine, codeine/promethazine, acetaminophen/oxycodone, acetaminophen/propo…	1908.24	1	-1.17638	0	9.24437	1	0	4.03941	12.0735	10.262	1.25577	11.6427	0	41	162	171	57	179
1575	ENSG00000082641	NFE2L1	protein_coding	17	48048329	48061487	+	.	.	NFE2L1	nuclear factor, erythroid 2 like 1	Nucleus	transcription regulator	---	-3.02803	0	1.02021	0	-2.25492	0	98.4523	32.5123	30.7055	31.3262	76.7119	34.0175	10622	330	412	522	3482	523
1576	ENSG00000082684	SEMA5B	protein_coding	3	122909193	123028605	-	.	.	SEMA5B	semaphorin 5B	Plasma Membrane	other	---	16.6778	1	-1.23741	0	6.02672	1	1.83521	30.6404	21.1659	17.1034	7.29226	43.9691	198	311	284	285	331	676
1577	ENSG00000082701	GSK3B	protein_coding	3	119821323	120094417	-	.	.	GSK3B	glycogen synthase kinase 3 beta	Nucleus	kinase	enzastaurin, glycogen synthase kinase-3beta inhibitor	1.33901	0	-1.0531	0	1.45621	0	65.5577	87.7832	76.9128	73.0345	47.3446	68.9456	7073	891	1032	1217	2149	1060
1578	ENSG00000082781	ITGB5	protein_coding	3	124761948	124901418	-	.	.	ITGB5	integrin subunit beta 5	Plasma Membrane	other	cilengitide	-1.44108	0	1.05048	0	1.26553	0	117.842	81.7733	40.6177	42.6685	33.5092	42.408	12714	830	545	711	1521	652
1579	ENSG00000082805	ERC1	protein_coding	12	990509	1495933	+	.	.	ERC1	ELKS/RAB6-interacting/CAST family member 1	Cytoplasm	other	---	-1.36173	0	1.01577	0	-1.6587	0	214.256	157.34	123.418	125.365	198.191	119.484	23116	1597	1656	2089	8996	1837
1580	ENSG00000082898	XPO1	protein_coding	2	61477849	61538626	-	.	.	XPO1	exportin 1	Nucleus	transporter	selinexor, SL-801, KPT-8602, leptomycin B	-1.66271	0	1.23804	0	1.09746	0	265.706	159.803	164.856	204.101	128.727	141.273	28667	1622	2212	3401	5843	2172
1582	ENSG00000082996	RNF13	protein_coding	3	149812708	149962139	+	.	.	RNF13	ring finger protein 13	Cytoplasm	enzyme	---	-1.2266	0	1.36059	0	-1.36166	0	50.5145	41.1822	34.3573	46.7493	52.61	38.6356	5450	418	461	779	2388	594
1583	ENSG00000083067	TRPM3	protein_coding	9	70529063	71446904	-	.	.	TRPM3	transient receptor potential cation channel subfamily M member 3	Plasma Membrane	ion channel	---	78.7186	1	-1.60323	0	3.25288	0	1.19566	94.2856	106.128	66.1931	38.7085	125.923	129	957	1424	1103	1757	1936
1584	ENSG00000083093	PALB2	protein_coding	16	23603160	23641310	-	.	.	PALB2	partner and localizer of BRCA2	Nucleus	other	---	3.68163	0	-1.10108	0	2.8608	0	39.0955	143.941	191.164	173.614	79.6641	227.911	4218	1461	2565	2893	3616	3504
1585	ENSG00000083097	DOPEY1	protein_coding	6	83067666	83171350	+	.	.	DOP1A	DOP1 leucine zipper like protein A	Cytoplasm	other	---	1.29094	0	1.28372	0	1.74794	0	84.1785	108.67	85.7816	110.122	68.3181	119.419	9082	1103	1151	1835	3101	1836
1586	ENSG00000083099	LYRM2	protein_coding	6	89568144	89638753	-	.	.	LYRM2	LYR motif containing 2	Cytoplasm	other	---	-1.33334	0	-1.00152	0	6.79644	1	9.06481	6.79802	14.9056	14.883	1.43202	9.75645	978	69	200	248	65	150
1587	ENSG00000083123	BCKDHB	protein_coding	6	80106647	80346270	+	.	.	BCKDHB	branched chain keto acid dehydrogenase E1 subunit beta	Cytoplasm	enzyme	---	1.45852	0	-1.13412	0	2.57311	0	55.8626	81.4778	123.94	109.282	54.9013	141.273	6027	827	1663	1821	2492	2172
1588	ENSG00000083168	KAT6A	protein_coding	8	41929479	42051990	-	.	.	KAT6A	lysine acetyltransferase 6A	Nucleus	enzyme	---	-1.33385	0	-1.17915	0	1.21545	0	215.257	161.379	180.73	153.27	143.202	174.055	23224	1638	2425	2554	6500	2676
1589	ENSG00000083223	ZCCHC6	protein_coding	9	86287733	86354454	-	.	.	TUT7	terminal uridylyl transferase 7	Cytoplasm	enzyme	---	1.38983	0	-1.88893	0	-2.27783	0	105.339	146.404	145.106	76.8152	267.28	117.338	11365	1486	1947	1280	12132	1804
1590	ENSG00000083290	ULK2	protein_coding	17	19770829	19867936	-	.	.	ULK2	unc-51 like autophagy activating kinase 2	Cytoplasm	kinase	---	1.72168	0	-1.11329	0	2.06818	0	23.0606	39.7044	52.9148	47.5294	22.5157	46.5708	2488	403	710	792	1022	716
1591	ENSG00000083307	GRHL2	protein_coding	8	101492432	101669726	+	.	.	GRHL2	grainyhead like transcription factor 2	Nucleus	transcription regulator	---	-1.37754	0	1.59215	0	1.96976	0	233.164	169.261	144.51	230.086	96.3195	189.73	25156	1718	1939	3834	4372	2917
1592	ENSG00000083312	TNPO1	protein_coding	5	72816312	72916733	+	.	.	TNPO1	transportin 1	Nucleus	transporter	---	-1.17883	0	1.19778	0	-1.2049	0	152.841	129.655	92.6381	110.962	78.6066	65.2381	16490	1316	1243	1849	3568	1003
1593	ENSG00000083444	PLOD1	protein_coding	1	11934205	11975538	+	.	.	PLOD1	procollagen-lysine,2-oxoglutarate 5-dioxygenase 1	Cytoplasm	enzyme	---	-1.20415	0	1.49818	0	1.7679	0	124.924	103.744	66.8515	100.16	56.6197	100.101	13478	1053	897	1669	2570	1539
1594	ENSG00000083454	P2RX5	protein_coding	17	3672199	3696404	-	.	.	P2RX5	purinergic receptor P2X 5	Plasma Membrane	ion channel	---	3.34933	0	9.5269	1	2.02965	0	1.38104	4.63054	0.521695	5.041	2.04888	4.16275	149	47	7	84	93	64
1595	ENSG00000083457	ITGAE	protein_coding	17	3714628	3801243	-	.	.	ITGAE	integrin subunit alpha E	Plasma Membrane	other	---	8.38894	1	1.14758	0	2.82073	0	3.74456	31.4285	37.8602	43.4486	18.8365	53.1401	404	319	508	724	855	817
1596	ENSG00000083520	DIS3	protein_coding	13	72752169	72782096	-	.	.	DIS3	DIS3 homolog, exosome endoribonuclease and 3'-5' exoribonuclease	Nucleus	enzyme	---	-1.17883	0	-1.284	0	-1.483	0	102.901	87.2906	129.455	100.82	80.5453	54.3109	11102	886	1737	1680	3656	835
1597	ENSG00000083535	PIBF1	protein_coding	13	72782059	73016461	+	.	.	PIBF1	progesterone immunomodulatory binding factor 1	Nucleus	other	---	1.1204	0	1.29935	0	1.33963	0	58.4763	65.5172	57.6846	74.9549	28.3539	37.9851	6309	665	774	1249	1287	584
1598	ENSG00000083544	TDRD3	protein_coding	13	60396457	60573878	+	.	.	TDRD3	tudor domain containing 3	Nucleus	transcription regulator	---	-1.45366	0	1.34308	0	1.34211	0	96.6727	66.5024	55.4487	74.4748	33.0024	44.2943	10430	675	744	1241	1498	681
1600	ENSG00000083635	NUFIP1	protein_coding	13	44939249	44989483	-	.	.	NUFIP1	NUFIP1, FMR1 interacting protein 1	Nucleus	other	---	2.92091	0	-1.68629	0	1.78063	0	14.0977	41.1822	71.2486	42.2484	15.1573	26.9929	1521	418	956	704	688	415
1601	ENSG00000083642	PDS5B	protein_coding	13	32586427	32778019	+	.	.	PDS5B	PDS5 cohesin associated factor B	Nucleus	other	---	-1.1952	0	-1.22923	0	1.31555	0	271.305	226.995	224.552	182.676	127.163	167.291	29271	2304	3013	3044	5772	2572
1602	ENSG00000083720	OXCT1	protein_coding	5	41730065	41870519	-	.	.	OXCT1	3-oxoacid CoA-transferase 1	Cytoplasm	enzyme	---	1.68149	0	-1.19358	0	1.57781	0	85.3093	143.448	226.565	189.818	145.559	229.667	9204	1456	3040	3163	6607	3531
1603	ENSG00000083750	RRAGB	protein_coding	X	55717739	55758774	+	.	.	RRAGB	Ras related GTP binding B	Cytoplasm	enzyme	---	-1.19162	0	-1.18473	0	2.33725	0	17.6106	14.7783	13.9367	11.7623	3.92152	9.17107	1900	150	187	196	178	141
1604	ENSG00000083782	EPYC	protein_coding	12	90963679	91005026	-	.	.	EPYC	epiphycan	Extracellular Space	other	---	2.88545	0	-1.43663	0	2.14907	0	5.59831	16.1576	16.4707	11.4623	6.80758	14.6347	604	164	221	191	309	225
1605	ENSG00000083799	CYLD	protein_coding	16	50742050	50801935	+	.	.	CYLD	CYLD lysine 63 deubiquitinase	Nucleus	transcription regulator	---	1.55931	0	1.04591	0	1.5213	0	88.266	137.635	115.444	120.744	97.9498	149.014	9523	1397	1549	2012	4446	2291
1606	ENSG00000083807	SLC27A5	protein_coding	19	58479512	58512413	-	.	.	SLC27A5	solute carrier family 27 member 5	Cytoplasm	transporter	---	-1.77172	0	1.64765	0	5.53461	1	2.27084	1.28079	4.69526	7.74154	2.33529	12.9436	245	13	63	129	106	199
1607	ENSG00000083812	ZNF324	protein_coding	19	58467045	58475436	+	.	.	ZNF324	zinc finger protein 324	Nucleus	transcription regulator	---	-1.49315	0	-2.34967	0	10.7839	1	4.70851	3.15271	13.266	5.64112	1.49811	16.1957	508	32	178	94	68	249
1608	ENSG00000083814	ZNF671	protein_coding	19	57719751	57727624	-	.	.	ZNF671	zinc finger protein 671	Nucleus	transcription regulator	---	6.8459	1	1.72635	0	6.52577	1	2.91965	20	12.8933	22.2644	4.78073	31.2206	315	203	173	371	217	480
1609	ENSG00000083817	ZNF416	protein_coding	19	57571566	57578927	-	.	.	ZNF416	zinc finger protein 416	Nucleus	transcription regulator	---	18.5234	1	1.92613	0	4.33895	1	1.41811	26.3054	18.0357	34.7469	9.23099	40.0665	153	267	242	579	419	616
1610	ENSG00000083828	ZNF586	protein_coding	19	57769655	57819939	+	.	.	ZNF586	zinc finger protein 586	Other	other	---	1.6543	0	2.40349	0	2.2156	0	17.0915	28.2758	20.6442	49.6298	20.4888	45.4	1844	287	277	827	930	698
1611	ENSG00000083838	ZNF446	protein_coding	19	58474017	58481230	+	.	.	ZNF446	zinc finger protein 446	Nucleus	transcription regulator	---	-2.52169	0	1.89695	0	2.27691	0	2.98453	1.18227	2.90659	5.5211	2.51153	5.72379	322	12	39	92	114	88
1612	ENSG00000083844	ZNF264	protein_coding	19	57191500	57222846	+	.	.	ZNF264	zinc finger protein 264	Nucleus	transcription regulator	---	1.23119	0	1.57389	0	2.40235	0	34.4889	42.463	18.1848	28.6257	26.8558	64.5227	3721	431	244	477	1219	992
1613	ENSG00000083845	RPS5	protein_coding	19	58386400	58394806	+	.	.	RPS5	ribosomal protein S5	Cytoplasm	other	---	-2.93137	0	1.36009	0	-1.23974	0	73.6492	25.1231	15.3527	20.8841	33.4651	26.9929	7946	255	206	348	1519	415
1614	ENSG00000083857	FAT1	protein_coding	4	186587783	186726722	-	.	.	FAT1	FAT atypical cadherin 1	Plasma Membrane	other	---	-1.41769	0	-1.14933	0	-1.24023	0	592.077	417.635	360.938	314.042	413.103	333.085	63879	4239	4843	5233	18751	5121
1615	ENSG00000083896	YTHDC1	protein_coding	4	68310387	68350089	-	.	.	YTHDC1	YTH domain containing 1	Cytoplasm	other	---	1.05331	0	-1.16569	0	-1.3173	0	404.728	426.305	258.835	222.044	329.958	250.481	43666	4327	3473	3700	14977	3851
1616	ENSG00000083937	CHMP2B	protein_coding	3	87227271	87255548	+	.	.	CHMP2B	charged multivesicular body protein 2B	Cytoplasm	other	---	-1.02467	0	1.31958	0	1.33951	0	19.5848	19.1133	26.83	35.407	17.3825	23.2854	2113	194	360	590	789	358
1617	ENSG00000084070	SMAP2	protein_coding	1	40344850	40423326	+	.	.	SMAP2	small ArfGAP2	Cytoplasm	other	---	1.37383	0	-1.10987	0	-1.20387	0	38.7247	53.2019	58.2808	52.5104	61.3123	50.9287	4178	540	782	875	2783	783
1618	ENSG00000084072	PPIE	protein_coding	1	39692182	39763914	+	.	.	PPIE	peptidylprolyl isomerase E	Nucleus	enzyme	---	1.20148	0	-1.40042	0	2.19131	0	26.2397	31.5271	38.1583	27.2454	13.6813	29.9848	2831	320	512	454	621	461
1619	ENSG00000084073	ZMPSTE24	protein_coding	1	40258107	40294184	+	.	.	ZMPSTE24	zinc metallopeptidase STE24	Nucleus	peptidase	---	-1.00395	0	1.20226	0	1.1491	0	54.5001	54.2857	54.1072	65.0529	51.5085	59.1891	5880	551	726	1084	2338	910
1620	ENSG00000084090	STARD7	protein_coding	2	96184859	96208825	-	.	.	STARD7	StAR related lipid transfer domain containing 7	Cytoplasm	other	---	1.29878	0	-1.12371	0	1.56848	0	46.9553	60.9852	66.6279	59.2918	38.0255	59.6444	5066	619	894	988	1726	917
1621	ENSG00000084092	NOA1	protein_coding	4	56963370	56978823	-	.	.	NOA1	nitric oxide associated 1	Cytoplasm	other	---	-1.02264	0	1.27909	0	1.96542	0	20.9566	20.4926	23.5508	30.126	16.8757	33.1719	2261	208	316	502	766	510
1622	ENSG00000084093	REST	protein_coding	4	56907876	56966678	+	.	.	REST	RE1 silencing transcription factor	Nucleus	transcription regulator	---	-1.04059	0	-1.04551	0	1.62576	0	82.4267	79.2118	85.707	81.9763	54.7691	89.0439	8893	804	1150	1366	2486	1369
1623	ENSG00000084110	HAL	protein_coding	12	95972662	95996365	-	.	.	HAL	histidine ammonia-lyase	Cytoplasm	enzyme	---	3.43224	0	1.19781	0	-3.39475	0	33.4972	114.975	116.785	139.888	536.345	157.989	3614	1167	1567	2331	24345	2429
1624	ENSG00000084112	SSH1	protein_coding	12	108778192	108857590	-	.	.	SSH1	slingshot protein phosphatase 1	Cytoplasm	phosphatase	---	-1.16161	0	-1.37784	0	2.05514	0	70.4979	60.6896	142.721	103.581	41.1098	84.4909	7606	616	1915	1726	1866	1299
1625	ENSG00000084207	GSTP1	protein_coding	11	67583595	67586656	+	.	.	GSTP1	glutathione S-transferase pi 1	Cytoplasm	enzyme	---	-4.13622	-1	1.87325	0	-2.32059	0	32.6074	7.88177	8.42165	15.7831	71.2483	30.7003	3518	80	113	263	3234	472
[truncated: 17,299 more rows]

## Sheet: Raw Counts
#	gene_id	gene_name	gene_biotype	seqname	start_pos	end_pos	strand	source	feature	human_symbol	Entrez Gene Name	Location	Type(s)	Drug(s)	Sample_001pre	Sample_001post	Sample_002pre	Sample_002post	Sample_003pre	Sample_003post
[truncated: 58,395 more rows]
