# Supplementary material for: A window of opportunity trial evaluating intratumoral injection of Copaxone® in patients with percutaneously accessible tumors
Source: Transl Med Commun. Author manuscript; Available in PMC 2025 Apr 14. (PMC11996204; doi:10.1186/s41231-023-00137-9)
Supplement: Data File 2 [file NIHMS1967122-supplement-Data_File_2.xlsx]

## Sheet: patient1_upreg
Annotation Cluster 1	Enrichment Score: 4.93106311073298
Category	Term	Count	%	PValue	Genes	List Total	Pop Hits	Pop Total	Fold Enrichment	Bonferroni	Benjamini	FDR
GOTERM_BP_DIRECT	GO:0002323~natural killer cell activation involved in immune response	18	0.601403	7.45667e-14	ENSG00000177047, ENSG00000228083, ENSG00000236637, ENSG00000113302, ENSG00000234829, ENSG00000171855, ENSG00000233816, ENSG00000120235, ENSG00000197919, ENSG00000188379, ENSG00000147873, ENSG00000184995, ENSG00000186803, ENSG00000137080, ENSG00000122223, ENSG00000120242, ENSG00000147885, ENSG00000214042	2436	19	19157	7.45022	3.34015e-10	6.6767e-11	6.59169e-11
GOTERM_BP_DIRECT	GO:0033141~positive regulation of peptidyl-serine phosphorylation of STAT protein	17	0.567992	4.80648e-11	ENSG00000177047, ENSG00000228083, ENSG00000111537, ENSG00000236637, ENSG00000234829, ENSG00000171855, ENSG00000233816, ENSG00000120235, ENSG00000197919, ENSG00000188379, ENSG00000147873, ENSG00000184995, ENSG00000186803, ENSG00000137080, ENSG00000120242, ENSG00000147885, ENSG00000214042	2436	21	19157	6.36619	2.15186e-07	2.68983e-08	2.65558e-08
GOTERM_BP_DIRECT	GO:0002286~T cell activation involved in immune response	16	0.534581	6.80908e-08	ENSG00000177047, ENSG00000228083, ENSG00000236637, ENSG00000234829, ENSG00000171855, ENSG00000233816, ENSG00000120235, ENSG00000197919, ENSG00000188379, ENSG00000147873, ENSG00000184995, ENSG00000186803, ENSG00000137080, ENSG00000120242, ENSG00000147885, ENSG00000214042	2436	26	19157	4.83946	0.000304796	1.79319e-05	1.77036e-05
GOTERM_BP_DIRECT	GO:0042100~B cell proliferation	17	0.567992	1.64511e-06	ENSG00000177047, ENSG00000228083, ENSG00000236637, ENSG00000136634, ENSG00000234829, ENSG00000171855, ENSG00000233816, ENSG00000120235, ENSG00000197919, ENSG00000188379, ENSG00000147873, ENSG00000184995, ENSG00000186803, ENSG00000137080, ENSG00000120242, ENSG00000147885, ENSG00000214042	2436	35	19157	3.81972	0.00733811	0.000320224	0.000316147
GOTERM_BP_DIRECT	GO:0043330~response to exogenous dsRNA	16	0.534581	6.0118e-06	ENSG00000177047, ENSG00000228083, ENSG00000236637, ENSG00000234829, ENSG00000171855, ENSG00000233816, ENSG00000120235, ENSG00000197919, ENSG00000188379, ENSG00000147873, ENSG00000184995, ENSG00000186803, ENSG00000137080, ENSG00000120242, ENSG00000147885, ENSG00000214042	2436	34	19157	3.70076	0.0265559	0.00102739	0.00101431
GOTERM_BP_DIRECT	GO:0006959~humoral immune response	19	0.634815	0.000408457	ENSG00000177047, ENSG00000228083, ENSG00000111537, ENSG00000236637, ENSG00000234829, ENSG00000171855, ENSG00000233816, ENSG00000120235, ENSG00000197919, ENSG00000188379, ENSG00000232810, ENSG00000147873, ENSG00000184995, ENSG00000186803, ENSG00000137080, ENSG00000120242, ENSG00000147885, ENSG00000160224, ENSG00000214042	2436	61	19157	2.44948	0.839431	0.042527	0.0419856
GOTERM_BP_DIRECT	GO:0030183~B cell differentiation	20	0.668226	0.00351166	ENSG00000177047, ENSG00000111732, ENSG00000228083, ENSG00000236637, ENSG00000136634, ENSG00000234829, ENSG00000171855, ENSG00000233816, ENSG00000120235, ENSG00000188763, ENSG00000197919, ENSG00000188379, ENSG00000147873, ENSG00000184995, ENSG00000186803, ENSG00000137080, ENSG00000120242, ENSG00000147885, ENSG00000169856, ENSG00000214042	2436	78	19157	2.01644	1	0.20156	0.198994
GOTERM_BP_DIRECT	GO:0051607~defense response to virus	36	1.20281	0.0943424	ENSG00000177047, ENSG00000131864, ENSG00000111732, ENSG00000228083, ENSG00000111537, ENSG00000187908, ENSG00000243811, ENSG00000183709, ENSG00000239839, ENSG00000204010, ENSG00000172232, ENSG00000234829, ENSG00000171855, ENSG00000233816, ENSG00000120235, ENSG00000185792, ENSG00000082556, ENSG00000258659, ENSG00000142748, ENSG00000147873, ENSG00000186803, ENSG00000137080, ENSG00000198183, ENSG0000…	2436	220	19157	1.28686	1	1	0.987489
GOTERM_BP_DIRECT	GO:0019221~cytokine-mediated signaling pathway	25	0.835282	0.153397	ENSG00000177047, ENSG00000163737, ENSG00000228083, ENSG00000136696, ENSG00000136694, ENSG00000234829, ENSG00000171855, ENSG00000233816, ENSG00000120235, ENSG00000120659, ENSG00000147873, ENSG00000186803, ENSG00000137080, ENSG00000236637, ENSG00000113302, ENSG00000136688, ENSG00000197919, ENSG00000188379, ENSG00000189108, ENSG00000184995, ENSG00000054356, ENSG00000123496, ENSG00000120242, ENSG0000…	2436	152	19157	1.29344	1	1	0.987489
GOTERM_BP_DIRECT	GO:0002250~adaptive immune response	43	1.43669	0.976171	ENSG00000177047, ENSG00000163518, ENSG00000228083, ENSG00000111537, ENSG00000171560, ENSG00000171564, ENSG00000234829, ENSG00000171855, ENSG00000233816, ENSG00000248385, ENSG00000120235, ENSG00000205846, ENSG00000109471, ENSG00000205809, ENSG00000162897, ENSG00000187997, ENSG00000147873, ENSG00000186803, ENSG00000137080, ENSG00000104760, ENSG00000198574, ENSG00000163508, ENSG00000241106, ENSG0000…	2436	430	19157	0.786412	1	1	0.987489
Annotation Cluster 2	Enrichment Score: 3.8746576427967447
Category	Term	Count	%	PValue	Genes	List Total	Pop Hits	Pop Total	Fold Enrichment	Bonferroni	Benjamini	FDR
GOTERM_BP_DIRECT	GO:0042391~regulation of membrane potential	31	1.03575	6.19602e-06	ENSG00000120903, ENSG00000151834, ENSG00000163285, ENSG00000169006, ENSG00000101958, ENSG00000079841, ENSG00000145451, ENSG00000147432, ENSG00000166736, ENSG00000108684, ENSG00000101098, ENSG00000176884, ENSG00000174343, ENSG00000113327, ENSG00000186090, ENSG00000132681, ENSG00000138622, ENSG00000173826, ENSG00000166664, ENSG00000089558, ENSG00000183185, ENSG00000186297, ENSG00000101204, ENSG0000…	2436	102	19157	2.39008	0.0273585	0.00102739	0.00101431
GOTERM_BP_DIRECT	GO:0050877~neurological system process	19	0.634815	3.03771e-05	ENSG00000174343, ENSG00000113327, ENSG00000186090, ENSG00000120903, ENSG00000151834, ENSG00000235608, ENSG00000163285, ENSG00000101958, ENSG00000166664, ENSG00000183185, ENSG00000186297, ENSG00000145451, ENSG00000101204, ENSG00000147432, ENSG00000178084, ENSG00000166736, ENSG00000182256, ENSG00000149305, ENSG00000145863	2436	51	19157	2.92977	0.127158	0.00412117	0.0040687
GOTERM_BP_DIRECT	GO:0034220~ion transmembrane transport	29	0.968927	0.012629	ENSG00000105675, ENSG00000105737, ENSG00000152208, ENSG00000120903, ENSG00000151834, ENSG00000163285, ENSG00000101958, ENSG00000145451, ENSG00000120251, ENSG00000147432, ENSG00000166736, ENSG00000188869, ENSG00000016490, ENSG00000174343, ENSG00000113327, ENSG00000184908, ENSG00000067842, ENSG00000186090, ENSG00000007952, ENSG00000166664, ENSG00000183185, ENSG00000186297, ENSG00000101204, ENSG0000…	2436	143	19157	1.59482	1	0.530296	0.523545
Annotation Cluster 3	Enrichment Score: 2.797054447084596
Category	Term	Count	%	PValue	Genes	List Total	Pop Hits	Pop Total	Fold Enrichment	Bonferroni	Benjamini	FDR
GOTERM_BP_DIRECT	GO:0034587~piRNA metabolic process	11	0.367524	5.92688e-05	ENSG00000152670, ENSG00000162782, ENSG00000077800, ENSG00000125207, ENSG00000173809, ENSG00000143194, ENSG00000095627, ENSG00000154438, ENSG00000178997, ENSG00000156414, ENSG00000218819	2436	20	19157	4.32527	0.233066	0.00737074	0.0072769
GOTERM_BP_DIRECT	GO:0043046~DNA methylation involved in gamete generation	11	0.367524	5.92688e-05	ENSG00000152670, ENSG00000162782, ENSG00000077800, ENSG00000124092, ENSG00000173809, ENSG00000143194, ENSG00000095627, ENSG00000142182, ENSG00000154438, ENSG00000114487, ENSG00000156414	2436	20	19157	4.32527	0.233066	0.00737074	0.0072769
GOTERM_BP_DIRECT	GO:0031047~gene silencing by RNA	12	0.400936	0.0227165	ENSG00000152670, ENSG00000184571, ENSG00000077800, ENSG00000125207, ENSG00000173809, ENSG00000143194, ENSG00000095627, ENSG00000154438, ENSG00000114487, ENSG00000178997, ENSG00000133863, ENSG00000156414	2436	45	19157	2.0971	1	0.782323	0.772362
GOTERM_BP_DIRECT	GO:0051321~meiotic cell cycle	15	0.501169	0.0812432	ENSG00000179059, ENSG00000077800, ENSG00000143194, ENSG00000178804, ENSG00000154438, ENSG00000178997, ENSG00000177138, ENSG00000154611, ENSG00000112053, ENSG00000146857, ENSG00000184571, ENSG00000125207, ENSG00000173809, ENSG00000095627, ENSG00000237452	2436	74	19157	1.59408	1	1	0.987489
Annotation Cluster 4	Enrichment Score: 1.955208358077858
Category	Term	Count	%	PValue	Genes	List Total	Pop Hits	Pop Total	Fold Enrichment	Bonferroni	Benjamini	FDR
GOTERM_BP_DIRECT	GO:0046427~positive regulation of JAK-STAT cascade	13	0.434347	0.00149041	ENSG00000259384, ENSG00000180210, ENSG00000111536, ENSG00000136488, ENSG00000172179, ENSG00000136487, ENSG00000213218, ENSG00000174697, ENSG00000197921, ENSG00000178568, ENSG00000136634, ENSG00000204414, ENSG00000232810	2436	37	19157	2.76307	0.998741	0.104259	0.102932
GOTERM_BP_DIRECT	GO:0048513~animal organ development	9	0.300702	0.00205287	ENSG00000115297, ENSG00000259384, ENSG00000204414, ENSG00000136488, ENSG00000136487, ENSG00000164438, ENSG00000213218, ENSG00000107807, ENSG00000158458	2436	20	19157	3.53885	0.999899	0.131296	0.129624
GOTERM_BP_DIRECT	GO:0031667~response to nutrient levels	14	0.467758	0.0183782	ENSG00000259384, ENSG00000180176, ENSG00000136488, ENSG00000172179, ENSG00000136487, ENSG00000213218, ENSG00000075891, ENSG00000005421, ENSG00000204414, ENSG00000115386, ENSG00000139287, ENSG00000232810, ENSG00000105550, ENSG00000109424	2436	55	19157	2.00178	1	0.66354	0.655092
GOTERM_BP_DIRECT	GO:0045927~positive regulation of growth	5	0.167056	0.0410914	ENSG00000259384, ENSG00000204414, ENSG00000136488, ENSG00000136487, ENSG00000213218	2436	11	19157	3.5746	1	1	0.987489
GOTERM_BP_DIRECT	GO:0060396~growth hormone receptor signaling pathway	5	0.167056	0.0724833	ENSG00000259384, ENSG00000204414, ENSG00000136488, ENSG00000136487, ENSG00000213218	2436	13	19157	3.02466	1	1	0.987489
Annotation Cluster 5	Enrichment Score: 1.8582858064198267
Category	Term	Count	%	PValue	Genes	List Total	Pop Hits	Pop Total	Fold Enrichment	Bonferroni	Benjamini	FDR
GOTERM_BP_DIRECT	GO:1902476~chloride transmembrane transport	17	0.567992	0.00740494	ENSG00000124140, ENSG00000113327, ENSG00000001626, ENSG00000151834, ENSG00000174502, ENSG00000163285, ENSG00000112053, ENSG00000101958, ENSG00000183185, ENSG00000186297, ENSG00000145451, ENSG00000036828, ENSG00000091137, ENSG00000091138, ENSG00000182256, ENSG00000070915, ENSG00000145863	2436	66	19157	2.02561	1	0.360622	0.356031
GOTERM_BP_DIRECT	GO:0060078~regulation of postsynaptic membrane potential	10	0.334113	0.0155213	ENSG00000163285, ENSG00000043591, ENSG00000113327, ENSG00000198785, ENSG00000186297, ENSG00000151834, ENSG00000168959, ENSG00000182256, ENSG00000168539, ENSG00000145863	2436	32	19157	2.45754	1	0.614106	0.606287
GOTERM_BP_DIRECT	GO:0007214~gamma-aminobutyric acid signaling pathway	9	0.300702	0.0160488	ENSG00000163285, ENSG00000136928, ENSG00000183185, ENSG00000113327, ENSG00000186297, ENSG00000151834, ENSG00000182256, ENSG00000187902, ENSG00000145863	2436	27	19157	2.62137	1	0.614106	0.606287
GOTERM_BP_DIRECT	GO:0051932~synaptic transmission, GABAergic	7	0.233879	0.0199971	ENSG00000163285, ENSG00000113327, ENSG00000186297, ENSG00000151834, ENSG00000182256, ENSG00000121871, ENSG00000145863	2436	18	19157	3.05827	1	0.705979	0.696991
Annotation Cluster 6	Enrichment Score: 1.3024568303353374
Category	Term	Count	%	PValue	Genes	List Total	Pop Hits	Pop Total	Fold Enrichment	Bonferroni	Benjamini	FDR
GOTERM_BP_DIRECT	GO:2000311~regulation of AMPA receptor activity	8	0.26729	0.0122145	ENSG00000166862, ENSG00000237515, ENSG00000204314, ENSG00000142408, ENSG00000179915, ENSG00000105605, ENSG00000187902, ENSG00000006116	2436	21	19157	2.99586	1	0.525809	0.519115
GOTERM_BP_DIRECT	GO:0019226~transmission of nerve impulse	7	0.233879	0.0334557	ENSG00000166862, ENSG00000155719, ENSG00000142408, ENSG00000105605, ENSG00000006116, ENSG00000105695, ENSG00000174469	2436	20	19157	2.75244	1	1	0.987489
GOTERM_BP_DIRECT	GO:0098943~neurotransmitter receptor transport, postsynaptic endosome to lysosome	4	0.133645	0.0483294	ENSG00000166862, ENSG00000142408, ENSG00000105605, ENSG00000006116	2436	7	19157	4.49378	1	1	0.987489
GOTERM_BP_DIRECT	GO:0099590~neurotransmitter receptor internalization	4	0.133645	0.0483294	ENSG00000166862, ENSG00000142408, ENSG00000105605, ENSG00000006116	2436	7	19157	4.49378	1	1	0.987489
GOTERM_BP_DIRECT	GO:0099645~neurotransmitter receptor localization to postsynaptic specialization membrane	4	0.133645	0.0701757	ENSG00000166862, ENSG00000105605, ENSG00000108231, ENSG00000006116	2436	8	19157	3.93206	1	1	0.987489
GOTERM_BP_DIRECT	GO:0098970~postsynaptic neurotransmitter receptor diffusion trapping	4	0.133645	0.0956046	ENSG00000166862, ENSG00000142408, ENSG00000105605, ENSG00000006116	2436	9	19157	3.49517	1	1	0.987489
GOTERM_BP_DIRECT	GO:0051968~positive regulation of synaptic transmission, glutamatergic	7	0.233879	0.119225	ENSG00000166862, ENSG00000142408, ENSG00000179915, ENSG00000105605, ENSG00000214285, ENSG00000116147, ENSG00000006116	2436	27	19157	2.03885	1	1	0.987489
Annotation Cluster 7	Enrichment Score: 1.209653270999653
Category	Term	Count	%	PValue	Genes	List Total	Pop Hits	Pop Total	Fold Enrichment	Bonferroni	Benjamini	FDR
GOTERM_BP_DIRECT	GO:0042738~exogenous drug catabolic process	9	0.300702	0.00752052	ENSG00000197408, ENSG00000197838, ENSG00000089250, ENSG00000140505, ENSG00000108242, ENSG00000197446, ENSG00000165841, ENSG00000138115, ENSG00000144852	2436	24	19157	2.94905	1	0.360622	0.356031
GOTERM_BP_DIRECT	GO:0019373~epoxygenase P450 pathway	8	0.26729	0.00912641	ENSG00000197408, ENSG00000197838, ENSG00000187048, ENSG00000140505, ENSG00000108242, ENSG00000197446, ENSG00000165841, ENSG00000138115	2436	20	19157	3.14565	1	0.412717	0.407462
GOTERM_BP_DIRECT	GO:0006082~organic acid metabolic process	6	0.200468	0.118623	ENSG00000197408, ENSG00000197838, ENSG00000108242, ENSG00000197446, ENSG00000165841, ENSG00000138115	2436	21	19157	2.24689	1	1	0.987489
GOTERM_BP_DIRECT	GO:0097267~omega-hydroxylase P450 pathway	4	0.133645	0.124146	ENSG00000187048, ENSG00000140505, ENSG00000165841, ENSG00000138115	2436	10	19157	3.14565	1	1	0.987489
GOTERM_BP_DIRECT	GO:0042178~xenobiotic catabolic process	6	0.200468	0.13831	ENSG00000197408, ENSG00000089250, ENSG00000140505, ENSG00000165841, ENSG00000138115, ENSG00000144852	2436	22	19157	2.14476	1	1	0.987489
GOTERM_BP_DIRECT	GO:0017144~drug metabolic process	5	0.167056	0.394978	ENSG00000197408, ENSG00000140505, ENSG00000242366, ENSG00000165841, ENSG00000138115	2436	25	19157	1.57282	1	1	0.987489
Annotation Cluster 8	Enrichment Score: 0.8291962493876919
Category	Term	Count	%	PValue	Genes	List Total	Pop Hits	Pop Total	Fold Enrichment	Bonferroni	Benjamini	FDR
GOTERM_BP_DIRECT	GO:0060395~SMAD protein signal transduction	15	0.501169	0.0247324	ENSG00000156466, ENSG00000130513, ENSG00000175189, ENSG00000135100, ENSG00000263761, ENSG00000143768, ENSG00000123999, ENSG00000184344, ENSG00000164404, ENSG00000163217, ENSG00000125965, ENSG00000125931, ENSG00000081051, ENSG00000101076, ENSG00000164458	2436	63	19157	1.87241	1	0.832532	0.821932
GOTERM_BP_DIRECT	GO:0010862~positive regulation of pathway-restricted SMAD protein phosphorylation	10	0.334113	0.177942	ENSG00000156466, ENSG00000143768, ENSG00000130513, ENSG00000175189, ENSG00000123999, ENSG00000184344, ENSG00000164404, ENSG00000163217, ENSG00000125965, ENSG00000263761	2436	50	19157	1.57282	1	1	0.987489
GOTERM_BP_DIRECT	GO:0030509~BMP signaling pathway	9	0.300702	0.739377	ENSG00000175065, ENSG00000156466, ENSG00000143768, ENSG00000130513, ENSG00000184344, ENSG00000164404, ENSG00000163217, ENSG00000125965, ENSG00000263761	2436	74	19157	0.956447	1	1	0.987489
Annotation Cluster 9	Enrichment Score: 0.8224328408547517
Category	Term	Count	%	PValue	Genes	List Total	Pop Hits	Pop Total	Fold Enrichment	Bonferroni	Benjamini	FDR
GOTERM_BP_DIRECT	GO:0014059~regulation of dopamine secretion	10	0.334113	0.0100005	ENSG00000213023, ENSG00000129990, ENSG00000110975, ENSG00000101204, ENSG00000204176, ENSG00000078579, ENSG00000102468, ENSG00000170743, ENSG00000151577, ENSG00000132872	2436	30	19157	2.62137	1	0.447722	0.442021
GOTERM_BP_DIRECT	GO:0017158~regulation of calcium ion-dependent exocytosis	6	0.200468	0.0836402	ENSG00000213023, ENSG00000129990, ENSG00000110975, ENSG00000204176, ENSG00000170743, ENSG00000132872	2436	19	19157	2.48341	1	1	0.987489
GOTERM_BP_DIRECT	GO:0045956~positive regulation of calcium ion-dependent exocytosis	5	0.167056	0.136176	ENSG00000110975, ENSG00000171450, ENSG00000100346, ENSG00000170743, ENSG00000132872	2436	16	19157	2.45754	1	1	0.987489
GOTERM_BP_DIRECT	GO:0017156~calcium ion regulated exocytosis	7	0.233879	0.173683	ENSG00000213023, ENSG00000129990, ENSG00000079841, ENSG00000110975, ENSG00000204176, ENSG00000170743, ENSG00000132872	2436	30	19157	1.83496	1	1	0.987489
GOTERM_BP_DIRECT	GO:0071277~cellular response to calcium ion	12	0.400936	0.587635	ENSG00000048545, ENSG00000213023, ENSG00000129990, ENSG00000110975, ENSG00000196353, ENSG00000179915, ENSG00000204176, ENSG00000167769, ENSG00000170743, ENSG00000155897, ENSG00000132872	2436	89	19157	1.06033	1	1	0.987489
GOTERM_BP_DIRECT	GO:0016192~vesicle-mediated transport	6	0.200468	1	ENSG00000213023, ENSG00000129990, ENSG00000110975, ENSG00000204176, ENSG00000170743, ENSG00000132872	2436	213	19157	0.221525	1	1	1
Annotation Cluster 10	Enrichment Score: 0.7337158239791447
Category	Term	Count	%	PValue	Genes	List Total	Pop Hits	Pop Total	Fold Enrichment	Bonferroni	Benjamini	FDR
GOTERM_BP_DIRECT	GO:0070328~triglyceride homeostasis	10	0.334113	0.032749	ENSG00000234906, ENSG00000183747, ENSG00000143921, ENSG00000138308, ENSG00000138075, ENSG00000110243, ENSG00000110244, ENSG00000110245, ENSG00000159224, ENSG00000101076	2436	36	19157	2.18448	1	1	0.987489
GOTERM_BP_DIRECT	GO:0033344~cholesterol efflux	7	0.233879	0.0884934	ENSG00000234906, ENSG00000143921, ENSG00000084674, ENSG00000138075, ENSG00000110243, ENSG00000110244, ENSG00000110245	2436	25	19157	2.20195	1	1	0.987489
GOTERM_BP_DIRECT	GO:0010898~positive regulation of triglyceride catabolic process	4	0.133645	0.0956046	ENSG00000234906, ENSG00000110243, ENSG00000110244, ENSG00000105550	2436	9	19157	3.49517	1	1	0.987489
GOTERM_BP_DIRECT	GO:0051006~positive regulation of lipoprotein lipase activity	4	0.133645	0.124146	ENSG00000234906, ENSG00000091583, ENSG00000110243, ENSG00000110244	2436	10	19157	3.14565	1	1	0.987489
GOTERM_BP_DIRECT	GO:0033700~phospholipid efflux	4	0.133645	0.188524	ENSG00000234906, ENSG00000110243, ENSG00000110244, ENSG00000110245	2436	12	19157	2.62137	1	1	0.987489
GOTERM_BP_DIRECT	GO:0034372~very-low-density lipoprotein particle remodeling	3	0.100234	0.320232	ENSG00000234906, ENSG00000110243, ENSG00000110244	2436	9	19157	2.62137	1	1	0.987489
GOTERM_BP_DIRECT	GO:0043691~reverse cholesterol transport	4	0.133645	0.405791	ENSG00000234906, ENSG00000110244, ENSG00000110245, ENSG00000135100	2436	18	19157	1.74758	1	1	0.987489
GOTERM_BP_DIRECT	GO:0042632~cholesterol homeostasis	14	0.467758	0.540603	ENSG00000160867, ENSG00000138308, ENSG00000110243, ENSG00000110244, ENSG00000138823, ENSG00000110245, ENSG00000131482, ENSG00000234906, ENSG00000143921, ENSG00000012504, ENSG00000084674, ENSG00000138075, ENSG00000101076, ENSG00000167910	2436	102	19157	1.07939	1	1	0.987489
GOTERM_BP_DIRECT	GO:0045723~positive regulation of fatty acid biosynthetic process	3	0.100234	0.547046	ENSG00000234906, ENSG00000110243, ENSG00000110244	2436	14	19157	1.68517	1	1	0.987489
Annotation Cluster 11	Enrichment Score: 0.7276010454176618
Category	Term	Count	%	PValue	Genes	List Total	Pop Hits	Pop Total	Fold Enrichment	Bonferroni	Benjamini	FDR
GOTERM_BP_DIRECT	GO:0071482~cellular response to light stimulus	6	0.200468	0.043232	ENSG00000180245, ENSG00000148604, ENSG00000124818, ENSG00000104237, ENSG00000134376, ENSG00000181656	2436	16	19157	2.94905	1	1	0.987489
GOTERM_BP_DIRECT	GO:0009584~detection of visible light	4	0.133645	0.259251	ENSG00000180245, ENSG00000148604, ENSG00000124818, ENSG00000181656	2436	14	19157	2.24689	1	1	0.987489
GOTERM_BP_DIRECT	GO:0018298~protein-chromophore linkage	3	0.100234	0.585695	ENSG00000180245, ENSG00000148604, ENSG00000124818	2436	15	19157	1.57282	1	1	0.987489
Annotation Cluster 12	Enrichment Score: 0.7229949386121831
Category	Term	Count	%	PValue	Genes	List Total	Pop Hits	Pop Total	Fold Enrichment	Bonferroni	Benjamini	FDR
GOTERM_BP_DIRECT	GO:0070782~phosphatidylserine exposure on apoptotic cell surface	4	0.133645	0.0701757	ENSG00000072315, ENSG00000206579, ENSG00000260903, ENSG00000221947	2436	8	19157	3.93206	1	1	0.987489
GOTERM_BP_DIRECT	GO:1902742~apoptotic process involved in development	4	0.133645	0.155292	ENSG00000138083, ENSG00000206579, ENSG00000260903, ENSG00000221947	2436	11	19157	2.85968	1	1	0.987489
GOTERM_BP_DIRECT	GO:0043652~engulfment of apoptotic cell	3	0.100234	0.621841	ENSG00000206579, ENSG00000260903, ENSG00000221947	2436	16	19157	1.47452	1	1	0.987489
Annotation Cluster 13	Enrichment Score: 0.7165292347523552
Category	Term	Count	%	PValue	Genes	List Total	Pop Hits	Pop Total	Fold Enrichment	Bonferroni	Benjamini	FDR
GOTERM_BP_DIRECT	GO:0019532~oxalate transport	4	0.133645	0.124146	ENSG00000112053, ENSG00000091137, ENSG00000091138, ENSG00000174502	2436	10	19157	3.14565	1	1	0.987489
GOTERM_BP_DIRECT	GO:0015701~bicarbonate transport	7	0.233879	0.154507	ENSG00000112053, ENSG00000144290, ENSG00000188687, ENSG00000001626, ENSG00000091137, ENSG00000091138, ENSG00000174502	2436	29	19157	1.89824	1	1	0.987489
GOTERM_BP_DIRECT	GO:1902358~sulfate transmembrane transport	4	0.133645	0.369427	ENSG00000112053, ENSG00000091137, ENSG00000091138, ENSG00000174502	2436	17	19157	1.85038	1	1	0.987489
Annotation Cluster 14	Enrichment Score: 0.680046151995608
Category	Term	Count	%	PValue	Genes	List Total	Pop Hits	Pop Total	Fold Enrichment	Bonferroni	Benjamini	FDR
GOTERM_BP_DIRECT	GO:0006883~cellular sodium ion homeostasis	7	0.233879	0.0884934	ENSG00000105675, ENSG00000180772, ENSG00000169344, ENSG00000160183, ENSG00000105409, ENSG00000132681, ENSG00000186009	2436	25	19157	2.20195	1	1	0.987489
GOTERM_BP_DIRECT	GO:0030007~cellular potassium ion homeostasis	4	0.133645	0.259251	ENSG00000105675, ENSG00000105409, ENSG00000132681, ENSG00000186009	2436	14	19157	2.24689	1	1	0.987489
GOTERM_BP_DIRECT	GO:0036376~sodium ion export from cell	4	0.133645	0.259251	ENSG00000105675, ENSG00000105409, ENSG00000132681, ENSG00000186009	2436	14	19157	2.24689	1	1	0.987489
GOTERM_BP_DIRECT	GO:0010248~establishment or maintenance of transmembrane electrochemical gradient	3	0.100234	0.320232	ENSG00000105675, ENSG00000105409, ENSG00000132681	2436	9	19157	2.62137	1	1	0.987489
Annotation Cluster 15	Enrichment Score: 0.6373647152171444
Category	Term	Count	%	PValue	Genes	List Total	Pop Hits	Pop Total	Fold Enrichment	Bonferroni	Benjamini	FDR
GOTERM_BP_DIRECT	GO:0007196~adenylate cyclase-inhibiting G-protein coupled glutamate receptor signaling pathway	4	0.133645	0.0956046	ENSG00000124493, ENSG00000198822, ENSG00000168959, ENSG00000179603	2436	9	19157	3.49517	1	1	0.987489
GOTERM_BP_DIRECT	GO:0007216~G-protein coupled glutamate receptor signaling pathway	4	0.133645	0.332671	ENSG00000124493, ENSG00000198822, ENSG00000168959, ENSG00000179603	2436	16	19157	1.96603	1	1	0.987489
GOTERM_BP_DIRECT	GO:0051966~regulation of synaptic transmission, glutamatergic	6	0.200468	0.384957	ENSG00000107984, ENSG00000124493, ENSG00000232810, ENSG00000198822, ENSG00000168959, ENSG00000179603	2436	32	19157	1.47452	1	1	0.987489
Annotation Cluster 16	Enrichment Score: 0.5660345895096672
Category	Term	Count	%	PValue	Genes	List Total	Pop Hits	Pop Total	Fold Enrichment	Bonferroni	Benjamini	FDR
GOTERM_BP_DIRECT	GO:0042157~lipoprotein metabolic process	6	0.200468	0.13831	ENSG00000110243, ENSG00000015520, ENSG00000110244, ENSG00000138823, ENSG00000110245, ENSG00000128313	2436	22	19157	2.14476	1	1	0.987489
GOTERM_BP_DIRECT	GO:0033700~phospholipid efflux	4	0.133645	0.188524	ENSG00000234906, ENSG00000110243, ENSG00000110244, ENSG00000110245	2436	12	19157	2.62137	1	1	0.987489
GOTERM_BP_DIRECT	GO:0006869~lipid transport	10	0.334113	0.768558	ENSG00000234906, ENSG00000198670, ENSG00000187288, ENSG00000110243, ENSG00000110244, ENSG00000110245, ENSG00000129988, ENSG00000179869, ENSG00000182557, ENSG00000128313	2436	85	19157	0.925191	1	1	0.987489
Annotation Cluster 17	Enrichment Score: 0.5539922321527537
Category	Term	Count	%	PValue	Genes	List Total	Pop Hits	Pop Total	Fold Enrichment	Bonferroni	Benjamini	FDR
GOTERM_BP_DIRECT	GO:0031639~plasminogen activation	5	0.167056	0.0410914	ENSG00000091583, ENSG00000171560, ENSG00000171564, ENSG00000088926, ENSG00000171557	2436	11	19157	3.5746	1	1	0.987489
GOTERM_BP_DIRECT	GO:0034116~positive regulation of heterotypic cell-cell adhesion	6	0.200468	0.043232	ENSG00000086548, ENSG00000171560, ENSG00000232810, ENSG00000171564, ENSG00000136634, ENSG00000171557	2436	16	19157	2.94905	1	1	0.987489
GOTERM_BP_DIRECT	GO:0072378~blood coagulation, fibrin clot formation	4	0.133645	0.0483294	ENSG00000171560, ENSG00000171564, ENSG00000143278, ENSG00000171557	2436	7	19157	4.49378	1	1	0.987489
GOTERM_BP_DIRECT	GO:0042730~fibrinolysis	6	0.200468	0.0836402	ENSG00000113905, ENSG00000180210, ENSG00000122194, ENSG00000171560, ENSG00000171564, ENSG00000171557	2436	19	19157	2.48341	1	1	0.987489
GOTERM_BP_DIRECT	GO:0090277~positive regulation of peptide hormone secretion	4	0.133645	0.124146	ENSG00000171560, ENSG00000171564, ENSG00000145103, ENSG00000171557	2436	10	19157	3.14565	1	1	0.987489
GOTERM_BP_DIRECT	GO:0045907~positive regulation of vasoconstriction	7	0.233879	0.351829	ENSG00000006638, ENSG00000171560, ENSG00000036828, ENSG00000102468, ENSG00000171564, ENSG00000120907, ENSG00000171557	2436	38	19157	1.44865	1	1	0.987489
GOTERM_BP_DIRECT	GO:0051258~protein polymerization	3	0.100234	0.547046	ENSG00000171560, ENSG00000171564, ENSG00000171557	2436	14	19157	1.68517	1	1	0.987489
GOTERM_BP_DIRECT	GO:0034622~cellular macromolecular complex assembly	4	0.133645	0.574041	ENSG00000175311, ENSG00000171560, ENSG00000171564, ENSG00000171557	2436	23	19157	1.36767	1	1	0.987489
GOTERM_BP_DIRECT	GO:0045921~positive regulation of exocytosis	4	0.133645	0.574041	ENSG00000171560, ENSG00000001626, ENSG00000171564, ENSG00000171557	2436	23	19157	1.36767	1	1	0.987489
GOTERM_BP_DIRECT	GO:2000352~negative regulation of endothelial cell apoptotic process	5	0.167056	0.688227	ENSG00000171560, ENSG00000171564, ENSG00000136634, ENSG00000105550, ENSG00000171557	2436	36	19157	1.09224	1	1	0.987489
GOTERM_BP_DIRECT	GO:0070527~platelet aggregation	6	0.200468	0.693147	ENSG00000154342, ENSG00000151012, ENSG00000171560, ENSG00000171564, ENSG00000102145, ENSG00000171557	2436	45	19157	1.04855	1	1	0.987489
GOTERM_BP_DIRECT	GO:1902042~negative regulation of extrinsic apoptotic signaling pathway via death domain receptors	4	0.133645	0.70918	ENSG00000171560, ENSG00000171564, ENSG00000215397, ENSG00000171557	2436	28	19157	1.12345	1	1	0.987489
GOTERM_BP_DIRECT	GO:1900026~positive regulation of substrate adhesion-dependent cell spreading	4	0.133645	0.923832	ENSG00000171560, ENSG00000114646, ENSG00000171564, ENSG00000171557	2436	43	19157	0.731546	1	1	0.987489
GOTERM_BP_DIRECT	GO:0050714~positive regulation of protein secretion	3	0.100234	0.992758	ENSG00000171560, ENSG00000171564, ENSG00000171557	2436	52	19157	0.453699	1	1	0.992758
Annotation Cluster 18	Enrichment Score: 0.5505486075152758
Category	Term	Count	%	PValue	Genes	List Total	Pop Hits	Pop Total	Fold Enrichment	Bonferroni	Benjamini	FDR
GOTERM_BP_DIRECT	GO:0070940~dephosphorylation of RNA polymerase II C-terminal domain	4	0.133645	0.155292	ENSG00000230268, ENSG00000284546, ENSG00000284306, ENSG00000283873	2436	11	19157	2.85968	1	1	0.987489
GOTERM_BP_DIRECT	GO:0006369~termination of RNA polymerase II transcription	4	0.133645	0.223336	ENSG00000230268, ENSG00000284546, ENSG00000284306, ENSG00000283873	2436	13	19157	2.41973	1	1	0.987489
GOTERM_BP_DIRECT	GO:0006378~mRNA polyadenylation	5	0.167056	0.643053	ENSG00000230268, ENSG00000218823, ENSG00000284546, ENSG00000284306, ENSG00000283873	2436	34	19157	1.15649	1	1	0.987489
Annotation Cluster 19	Enrichment Score: 0.5478530732477972
Category	Term	Count	%	PValue	Genes	List Total	Pop Hits	Pop Total	Fold Enrichment	Bonferroni	Benjamini	FDR
GOTERM_BP_DIRECT	GO:0070098~chemokine-mediated signaling pathway	14	0.467758	0.10155	ENSG00000183625, ENSG00000108702, ENSG00000108688, ENSG00000180871, ENSG00000163737, ENSG00000006606, ENSG00000115009, ENSG00000160181, ENSG00000163464, ENSG00000109272, ENSG00000169245, ENSG00000274736, ENSG00000124875, ENSG00000163735	2436	70	19157	1.57282	1	1	0.987489
GOTERM_BP_DIRECT	GO:0006935~chemotaxis	19	0.634815	0.297625	ENSG00000113905, ENSG00000183625, ENSG00000108702, ENSG00000108688, ENSG00000180871, ENSG00000006606, ENSG00000206047, ENSG00000115009, ENSG00000171711, ENSG00000166091, ENSG00000145826, ENSG00000169245, ENSG00000184155, ENSG00000184166, ENSG00000274736, ENSG00000183134, ENSG00000124875, ENSG00000163735, ENSG00000163421	2436	123	19157	1.21478	1	1	0.987489
GOTERM_BP_DIRECT	GO:0030593~neutrophil chemotaxis	13	0.434347	0.331124	ENSG00000108702, ENSG00000108688, ENSG00000180871, ENSG00000163737, ENSG00000006606, ENSG00000115009, ENSG00000163221, ENSG00000163464, ENSG00000109272, ENSG00000169245, ENSG00000274736, ENSG00000124875, ENSG00000163735	2436	81	19157	1.26214	1	1	0.987489
GOTERM_BP_DIRECT	GO:0048247~lymphocyte chemotaxis	5	0.167056	0.643053	ENSG00000108702, ENSG00000108688, ENSG00000006606, ENSG00000274736, ENSG00000115009	2436	34	19157	1.15649	1	1	0.987489
Annotation Cluster 20	Enrichment Score: 0.5068249780883125
Category	Term	Count	%	PValue	Genes	List Total	Pop Hits	Pop Total	Fold Enrichment	Bonferroni	Benjamini	FDR
GOTERM_BP_DIRECT	GO:0009972~cytidine deamination	4	0.133645	0.188524	ENSG00000158825, ENSG00000111732, ENSG00000111701, ENSG00000243811	2436	12	19157	2.62137	1	1	0.987489
GOTERM_BP_DIRECT	GO:0016554~cytidine to uridine editing	4	0.133645	0.188524	ENSG00000111732, ENSG00000148584, ENSG00000111701, ENSG00000243811	2436	12	19157	2.62137	1	1	0.987489
GOTERM_BP_DIRECT	GO:0070383~DNA cytosine deamination	3	0.100234	0.369253	ENSG00000111732, ENSG00000111701, ENSG00000243811	2436	10	19157	2.35924	1	1	0.987489
GOTERM_BP_DIRECT	GO:0080111~DNA demethylation	3	0.100234	0.715557	ENSG00000111732, ENSG00000111701, ENSG00000243811	2436	19	19157	1.2417	1	1	0.987489
Annotation Cluster 21	Enrichment Score: 0.40763926493940555
Category	Term	Count	%	PValue	Genes	List Total	Pop Hits	Pop Total	Fold Enrichment	Bonferroni	Benjamini	FDR
GOTERM_BP_DIRECT	GO:0034105~positive regulation of tissue remodeling	3	0.100234	0.171151	ENSG00000138684, ENSG00000109471, ENSG00000113302	2436	6	19157	3.93206	1	1	0.987489
GOTERM_BP_DIRECT	GO:0032740~positive regulation of interleukin-17 production	5	0.167056	0.364545	ENSG00000108702, ENSG00000012504, ENSG00000138684, ENSG00000109471, ENSG00000113302	2436	24	19157	1.63836	1	1	0.987489
GOTERM_BP_DIRECT	GO:0050729~positive regulation of inflammatory response	9	0.300702	0.959292	ENSG00000177684, ENSG00000108702, ENSG00000163221, ENSG00000138684, ENSG00000109471, ENSG00000111537, ENSG00000232810, ENSG00000113302, ENSG00000105374	2436	103	19157	0.687156	1	1	0.987489
Annotation Cluster 22	Enrichment Score: 0.35355055442110805
Category	Term	Count	%	PValue	Genes	List Total	Pop Hits	Pop Total	Fold Enrichment	Bonferroni	Benjamini	FDR
GOTERM_BP_DIRECT	GO:0002548~monocyte chemotaxis	9	0.300702	0.206315	ENSG00000108702, ENSG00000108688, ENSG00000163221, ENSG00000120659, ENSG00000006606, ENSG00000176782, ENSG00000274736, ENSG00000115009, ENSG00000110680	2436	45	19157	1.57282	1	1	0.987489
GOTERM_BP_DIRECT	GO:0048247~lymphocyte chemotaxis	5	0.167056	0.643053	ENSG00000108702, ENSG00000108688, ENSG00000006606, ENSG00000274736, ENSG00000115009	2436	34	19157	1.15649	1	1	0.987489
GOTERM_BP_DIRECT	GO:0048245~eosinophil chemotaxis	3	0.100234	0.655496	ENSG00000108702, ENSG00000108688, ENSG00000006606	2436	17	19157	1.38779	1	1	0.987489
Annotation Cluster 23	Enrichment Score: 0.2740773483293685
Category	Term	Count	%	PValue	Genes	List Total	Pop Hits	Pop Total	Fold Enrichment	Bonferroni	Benjamini	FDR
GOTERM_BP_DIRECT	GO:0034393~positive regulation of smooth muscle cell apoptotic process	3	0.100234	0.270315	ENSG00000111537, ENSG00000113302, ENSG00000168811	2436	8	19157	2.94905	1	1	0.987489
GOTERM_BP_DIRECT	GO:0048662~negative regulation of smooth muscle cell proliferation	5	0.167056	0.688227	ENSG00000130234, ENSG00000111537, ENSG00000113302, ENSG00000146469, ENSG00000168811	2436	36	19157	1.09224	1	1	0.987489
GOTERM_BP_DIRECT	GO:0032700~negative regulation of interleukin-17 production	3	0.100234	0.809406	ENSG00000111537, ENSG00000113302, ENSG00000168811	2436	23	19157	1.02575	1	1	0.987489
Annotation Cluster 24	Enrichment Score: 0.2597981576184424
Category	Term	Count	%	PValue	Genes	List Total	Pop Hits	Pop Total	Fold Enrichment	Bonferroni	Benjamini	FDR
GOTERM_BP_DIRECT	GO:0007043~cell-cell junction assembly	7	0.233879	0.375696	ENSG00000012504, ENSG00000145526, ENSG00000169862, ENSG00000105370, ENSG00000081138, ENSG00000113100, ENSG00000040731	2436	39	19157	1.41151	1	1	0.987489
GOTERM_BP_DIRECT	GO:0016339~calcium-dependent cell-cell adhesion via plasma membrane cell adhesion molecules	7	0.233879	0.470627	ENSG00000079112, ENSG00000145526, ENSG00000179915, ENSG00000081138, ENSG00000113100, ENSG00000166589, ENSG00000040731	2436	43	19157	1.28021	1	1	0.987489
GOTERM_BP_DIRECT	GO:0098742~cell-cell adhesion via plasma-membrane adhesion molecules	6	0.200468	0.539611	ENSG00000079112, ENSG00000145526, ENSG00000081138, ENSG00000113100, ENSG00000040731, ENSG00000105695	2436	38	19157	1.2417	1	1	0.987489
GOTERM_BP_DIRECT	GO:0034332~adherens junction organization	4	0.133645	0.685076	ENSG00000145526, ENSG00000081138, ENSG00000113100, ENSG00000040731	2436	27	19157	1.16506	1	1	0.987489
GOTERM_BP_DIRECT	GO:0000902~cell morphogenesis	10	0.334113	0.768558	ENSG00000203733, ENSG00000145526, ENSG00000143194, ENSG00000081138, ENSG00000166947, ENSG00000061492, ENSG00000147596, ENSG00000113100, ENSG00000040731, ENSG00000100373	2436	85	19157	0.925191	1	1	0.987489
Annotation Cluster 25	Enrichment Score: 0.23461489793637608
Category	Term	Count	%	PValue	Genes	List Total	Pop Hits	Pop Total	Fold Enrichment	Bonferroni	Benjamini	FDR
GOTERM_BP_DIRECT	GO:0035459~cargo loading into vesicle	4	0.133645	0.259251	ENSG00000236761, ENSG00000212710, ENSG00000244693, ENSG00000271079	2436	14	19157	2.24689	1	1	0.987489
GOTERM_BP_DIRECT	GO:0009306~protein secretion	7	0.233879	0.763032	ENSG00000236761, ENSG00000212710, ENSG00000108849, ENSG00000138823, ENSG00000244693, ENSG00000171557, ENSG00000271079	2436	58	19157	0.949118	1	1	0.987489
GOTERM_BP_DIRECT	GO:0006888~ER to Golgi vesicle-mediated transport	6	0.200468	0.999752	ENSG00000236761, ENSG00000212710, ENSG00000140506, ENSG00000174567, ENSG00000244693, ENSG00000271079	2436	124	19157	0.380522	1	1	0.999752
Annotation Cluster 26	Enrichment Score: 0.22459611024710993
Category	Term	Count	%	PValue	Genes	List Total	Pop Hits	Pop Total	Fold Enrichment	Bonferroni	Benjamini	FDR
GOTERM_BP_DIRECT	GO:0006882~cellular zinc ion homeostasis	6	0.200468	0.4115	ENSG00000169688, ENSG00000196660, ENSG00000148482, ENSG00000164756, ENSG00000087250, ENSG00000102891	2436	33	19157	1.42984	1	1	0.987489
GOTERM_BP_DIRECT	GO:0071280~cellular response to copper ion	5	0.167056	0.512814	ENSG00000169688, ENSG00000140505, ENSG00000167580, ENSG00000087250, ENSG00000102891	2436	29	19157	1.35588	1	1	0.987489
GOTERM_BP_DIRECT	GO:0010273~detoxification of copper ion	3	0.100234	0.621841	ENSG00000169688, ENSG00000087250, ENSG00000102891	2436	16	19157	1.47452	1	1	0.987489
GOTERM_BP_DIRECT	GO:0071294~cellular response to zinc ion	4	0.133645	0.632468	ENSG00000101958, ENSG00000169688, ENSG00000087250, ENSG00000102891	2436	25	19157	1.25826	1	1	0.987489
GOTERM_BP_DIRECT	GO:0071276~cellular response to cadmium ion	4	0.133645	0.907762	ENSG00000169688, ENSG00000140505, ENSG00000087250, ENSG00000102891	2436	41	19157	0.767231	1	1	0.987489
Annotation Cluster 27	Enrichment Score: 0.1673231649514137
Category	Term	Count	%	PValue	Genes	List Total	Pop Hits	Pop Total	Fold Enrichment	Bonferroni	Benjamini	FDR
GOTERM_BP_DIRECT	GO:0071347~cellular response to interleukin-1	12	0.400936	0.587635	ENSG00000108702, ENSG00000108688, ENSG00000164047, ENSG00000006606, ENSG00000274736, ENSG00000115009, ENSG00000171564, ENSG00000112115, ENSG00000171885, ENSG00000102794, ENSG00000167634, ENSG00000171557	2436	89	19157	1.06033	1	1	0.987489
GOTERM_BP_DIRECT	GO:0071346~cellular response to interferon-gamma	13	0.434347	0.615454	ENSG00000108702, ENSG00000108688, ENSG00000006606, ENSG00000115009, ENSG00000113302, ENSG00000171885, ENSG00000241186, ENSG00000117560, ENSG00000232810, ENSG00000274736, ENSG00000007171, ENSG00000102794, ENSG00000183347	2436	99	19157	1.03266	1	1	0.987489
GOTERM_BP_DIRECT	GO:0048247~lymphocyte chemotaxis	5	0.167056	0.643053	ENSG00000108702, ENSG00000108688, ENSG00000006606, ENSG00000274736, ENSG00000115009	2436	34	19157	1.15649	1	1	0.987489
GOTERM_BP_DIRECT	GO:0071356~cellular response to tumor necrosis factor	14	0.467758	0.920783	ENSG00000108702, ENSG00000105697, ENSG00000108688, ENSG00000006606, ENSG00000158497, ENSG00000115009, ENSG00000110680, ENSG00000241186, ENSG00000164047, ENSG00000084674, ENSG00000100721, ENSG00000274736, ENSG00000164935, ENSG00000102794	2436	141	19157	0.780835	1	1	0.987489
Annotation Cluster 28	Enrichment Score: 0.11734847028614888
Category	Term	Count	%	PValue	Genes	List Total	Pop Hits	Pop Total	Fold Enrichment	Bonferroni	Benjamini	FDR
GOTERM_BP_DIRECT	GO:0046596~regulation of viral entry into host cell	4	0.133645	0.332671	ENSG00000239920, ENSG00000258659, ENSG00000179046, ENSG00000184108	2436	16	19157	1.96603	1	1	0.987489
GOTERM_BP_DIRECT	GO:0032880~regulation of protein localization	11	0.367524	0.605736	ENSG00000239920, ENSG00000136297, ENSG00000258659, ENSG00000179046, ENSG00000091137, ENSG00000198765, ENSG00000203908, ENSG00000061492, ENSG00000242173, ENSG00000146469, ENSG00000184108	2436	82	19157	1.05494	1	1	0.987489
GOTERM_BP_DIRECT	GO:0010508~positive regulation of autophagy	5	0.167056	0.981369	ENSG00000239920, ENSG00000258659, ENSG00000111537, ENSG00000179046, ENSG00000184108	2436	69	19157	0.569864	1	1	0.987489
GOTERM_BP_DIRECT	GO:0051092~positive regulation of NF-kappaB transcription factor activity	9	0.300702	0.999686	ENSG00000163221, ENSG00000239920, ENSG00000120659, ENSG00000258659, ENSG00000104899, ENSG00000232810, ENSG00000179046, ENSG00000204610, ENSG00000184108	2436	160	19157	0.442357	1	1	0.999686
GOTERM_BP_DIRECT	GO:0043123~positive regulation of I-kappaB kinase/NF-kappaB signaling	11	0.367524	0.999833	ENSG00000177576, ENSG00000163221, ENSG00000205846, ENSG00000239920, ENSG00000117560, ENSG00000120659, ENSG00000258659, ENSG00000232810, ENSG00000179046, ENSG00000213886, ENSG00000184108	2436	191	19157	0.452908	1	1	0.999833
GOTERM_BP_DIRECT	GO:0000209~protein polyubiquitination	8	0.26729	0.99997	ENSG00000165188, ENSG00000163012, ENSG00000239920, ENSG00000206557, ENSG00000258659, ENSG00000123977, ENSG00000179046, ENSG00000184108	2436	171	19157	0.367912	1	1	0.99997
Annotation Cluster 29	Enrichment Score: 0.093931570756222
Category	Term	Count	%	PValue	Genes	List Total	Pop Hits	Pop Total	Fold Enrichment	Bonferroni	Benjamini	FDR
GOTERM_BP_DIRECT	GO:0032735~positive regulation of interleukin-12 production	6	0.200468	0.653117	ENSG00000016082, ENSG00000111537, ENSG00000204632, ENSG00000174697, ENSG00000112115, ENSG00000113302	2436	43	19157	1.09732	1	1	0.987489
GOTERM_BP_DIRECT	GO:0032760~positive regulation of tumor necrosis factor production	11	0.367524	0.880737	ENSG00000016082, ENSG00000229314, ENSG00000163737, ENSG00000111537, ENSG00000174697, ENSG00000172232, ENSG00000129988, ENSG00000112115, ENSG00000113302, ENSG00000228278, ENSG00000118113	2436	106	19157	0.816088	1	1	0.987489
GOTERM_BP_DIRECT	GO:0032755~positive regulation of interleukin-6 production	10	0.334113	0.90859	ENSG00000016082, ENSG00000111537, ENSG00000232810, ENSG00000174697, ENSG00000112116, ENSG00000129988, ENSG00000112115, ENSG00000007171, ENSG00000136694, ENSG00000118113	2436	101	19157	0.778626	1	1	0.987489
Annotation Cluster 30	Enrichment Score: 0.022809409115499276
Category	Term	Count	%	PValue	Genes	List Total	Pop Hits	Pop Total	Fold Enrichment	Bonferroni	Benjamini	FDR
GOTERM_BP_DIRECT	GO:0048013~ephrin receptor signaling pathway	5	0.167056	0.903035	ENSG00000099617, ENSG00000080224, ENSG00000145242, ENSG00000135333, ENSG00000070886	2436	51	19157	0.770992	1	1	0.987489
GOTERM_BP_DIRECT	GO:0033674~positive regulation of kinase activity	7	0.233879	0.915543	ENSG00000160867, ENSG00000080224, ENSG00000109471, ENSG00000145242, ENSG00000135333, ENSG00000178568, ENSG00000070886	2436	73	19157	0.754094	1	1	0.987489
GOTERM_BP_DIRECT	GO:0007169~transmembrane receptor protein tyrosine kinase signaling pathway	10	0.334113	0.990124	ENSG00000125508, ENSG00000160867, ENSG00000152292, ENSG00000080224, ENSG00000145242, ENSG00000135333, ENSG00000060140, ENSG00000178568, ENSG00000070886, ENSG00000185634	2436	132	19157	0.595767	1	1	0.990124
GOTERM_BP_DIRECT	GO:0018108~peptidyl-tyrosine phosphorylation	10	0.334113	0.990124	ENSG00000125508, ENSG00000160867, ENSG00000080224, ENSG00000145242, ENSG00000135333, ENSG00000060140, ENSG00000160396, ENSG00000178568, ENSG00000070886, ENSG00000146216	2436	132	19157	0.595767	1	1	0.990124
	Term appearing in all 3 patients
	Term appearing in 2 of 3 patients

## Sheet: patient1_downreg
Annotation Cluster 1	Enrichment Score: 4.6047529916429895
Category	Term	Count	%	PValue	Genes	List Total	Pop Hits	Pop Total	Fold Enrichment	Bonferroni	Benjamini	FDR
GOTERM_BP_DIRECT	GO:0006334~nucleosome assembly	16	3.99002	3.97365e-09	ENSG00000276180, ENSG00000180596, ENSG00000274618, ENSG00000275379, ENSG00000278637, ENSG00000275713, ENSG00000188486, ENSG00000168298, ENSG00000278828, ENSG00000273802, ENSG00000183598, ENSG00000125398, ENSG00000277224, ENSG00000277775, ENSG00000273542, ENSG00000197061	344	120	19157	7.42519	7.23202e-06	3.61602e-06	3.58225e-06
GOTERM_BP_DIRECT	GO:0032200~telomere organization	8	1.99501	3.62069e-07	ENSG00000275379, ENSG00000276180, ENSG00000278637, ENSG00000274618, ENSG00000278828, ENSG00000277775, ENSG00000273542, ENSG00000197061	344	27	19157	16.5004	0.000658749	0.000164741	0.000163203
GOTERM_BP_DIRECT	GO:0006335~DNA replication-dependent nucleosome assembly	8	1.99501	1.27063e-06	ENSG00000275379, ENSG00000276180, ENSG00000278637, ENSG00000274618, ENSG00000278828, ENSG00000277775, ENSG00000273542, ENSG00000197061	344	32	19157	13.9222	0.00230987	0.000462509	0.000458189
GOTERM_BP_DIRECT	GO:0045653~negative regulation of megakaryocyte differentiation	5	1.24688	0.000253345	ENSG00000276180, ENSG00000278637, ENSG00000274618, ENSG00000273542, ENSG00000197061	344	18	19157	15.4692	0.36944	0.0461088	0.0456781
GOTERM_BP_DIRECT	GO:0006352~DNA-templated transcription, initiation	6	1.49626	0.000624093	ENSG00000276180, ENSG00000278637, ENSG00000274618, ENSG00000090971, ENSG00000273542, ENSG00000197061	344	39	19157	8.56753	0.678964	0.0811321	0.0803742
GOTERM_BP_DIRECT	GO:0006336~DNA replication-independent nucleosome assembly	5	1.24688	0.00127969	ENSG00000276180, ENSG00000278637, ENSG00000274618, ENSG00000273542, ENSG00000197061	344	27	19157	10.3128	0.902756	0.129391	0.128183
GOTERM_BP_DIRECT	GO:0060968~regulation of gene silencing	3	0.74813	0.0158001	ENSG00000275379, ENSG00000278828, ENSG00000277775	344	11	19157	15.1879	1	0.653552	0.647447
Annotation Cluster 2	Enrichment Score: 1.7982874386047298
Category	Term	Count	%	PValue	Genes	List Total	Pop Hits	Pop Total	Fold Enrichment	Bonferroni	Benjamini	FDR
GOTERM_BP_DIRECT	GO:0002227~innate immune response in mucosa	4	0.997506	0.0133824	ENSG00000198918, ENSG00000180596, ENSG00000273802, ENSG00000277224	344	28	19157	7.95556	1	0.622915	0.617097
GOTERM_BP_DIRECT	GO:0061844~antimicrobial humoral immune response mediated by antimicrobial peptide	7	1.74564	0.0136904	ENSG00000148926, ENSG00000163220, ENSG00000198918, ENSG00000180596, ENSG00000177243, ENSG00000273802, ENSG00000277224	344	109	19157	3.57635	1	0.622915	0.617097
GOTERM_BP_DIRECT	GO:0050830~defense response to Gram-positive bacterium	7	1.74564	0.0174203	ENSG00000148926, ENSG00000100604, ENSG00000198918, ENSG00000180596, ENSG00000177243, ENSG00000273802, ENSG00000277224	344	115	19157	3.38976	1	0.675457	0.669148
GOTERM_BP_DIRECT	GO:0019731~antibacterial humoral response	5	1.24688	0.0200837	ENSG00000148926, ENSG00000198918, ENSG00000180596, ENSG00000273802, ENSG00000277224	344	58	19157	4.80077	1	0.745965	0.738997
Annotation Cluster 3	Enrichment Score: 1.3884077213226138
Category	Term	Count	%	PValue	Genes	List Total	Pop Hits	Pop Total	Fold Enrichment	Bonferroni	Benjamini	FDR
GOTERM_BP_DIRECT	GO:0031424~keratinization	7	1.74564	0.00257184	ENSG00000169469, ENSG00000163207, ENSG00000203782, ENSG00000179526, ENSG00000240386, ENSG00000128422, ENSG00000184724	344	77	19157	5.06263	0.990784	0.212761	0.210774
GOTERM_BP_DIRECT	GO:0018149~peptide cross-linking	3	0.74813	0.100217	ENSG00000169469, ENSG00000163207, ENSG00000203782	344	30	19157	5.5689	1	1	0.991204
GOTERM_BP_DIRECT	GO:0030216~keratinocyte differentiation	3	0.74813	0.265211	ENSG00000169469, ENSG00000163207, ENSG00000203782	344	56	19157	2.98334	1	1	0.991204
Annotation Cluster 4	Enrichment Score: 1.1370997738520647
Category	Term	Count	%	PValue	Genes	List Total	Pop Hits	Pop Total	Fold Enrichment	Bonferroni	Benjamini	FDR
GOTERM_BP_DIRECT	GO:0035567~non-canonical Wnt signaling pathway	4	0.997506	0.00595693	ENSG00000104332, ENSG00000155760, ENSG00000180340, ENSG00000106483	344	21	19157	10.6074	0.999981	0.361387	0.358012
GOTERM_BP_DIRECT	GO:0060070~canonical Wnt signaling pathway	4	0.997506	0.146919	ENSG00000104332, ENSG00000155760, ENSG00000180340, ENSG00000106483	344	74	19157	3.01021	1	1	0.991204
GOTERM_BP_DIRECT	GO:0016055~Wnt signaling pathway	5	1.24688	0.443201	ENSG00000167874, ENSG00000104332, ENSG00000180340, ENSG00000169750, ENSG00000106483	344	191	19157	1.45783	1	1	0.991204
Annotation Cluster 5	Enrichment Score: 0.8644259129457919
Category	Term	Count	%	PValue	Genes	List Total	Pop Hits	Pop Total	Fold Enrichment	Bonferroni	Benjamini	FDR
GOTERM_BP_DIRECT	GO:0071277~cellular response to calcium ion	7	1.74564	0.00527578	ENSG00000130522, ENSG00000167136, ENSG00000177606, ENSG00000171223, ENSG00000170345, ENSG00000125740, ENSG00000108179	344	89	19157	4.38003	0.999934	0.3311	0.328008
GOTERM_BP_DIRECT	GO:0051591~response to cAMP	4	0.997506	0.0544993	ENSG00000142453, ENSG00000177606, ENSG00000170345, ENSG00000125740	344	48	19157	4.64075	1	1	0.991204
GOTERM_BP_DIRECT	GO:0007568~aging	7	1.74564	0.126748	ENSG00000142453, ENSG00000148926, ENSG00000130522, ENSG00000167136, ENSG00000173372, ENSG00000177606, ENSG00000170345	344	190	19157	2.0517	1	1	0.991204
GOTERM_BP_DIRECT	GO:0006366~transcription from RNA polymerase II promoter	5	1.24688	0.289826	ENSG00000130522, ENSG00000006704, ENSG00000177606, ENSG00000170345, ENSG00000125740	344	152	19157	1.83187	1	1	0.991204
GOTERM_BP_DIRECT	GO:0042493~response to drug	5	1.24688	0.772585	ENSG00000104332, ENSG00000177606, ENSG00000170345, ENSG00000133027, ENSG00000125740	344	293	19157	0.950323	1	1	0.991204
GOTERM_BP_DIRECT	GO:0009410~response to xenobiotic stimulus	4	0.997506	0.797519	ENSG00000104332, ENSG00000177606, ENSG00000170345, ENSG00000125740	344	236	19157	0.943881	1	1	0.991204

## Sheet: patient2_upreg
Annotation Cluster 1	Enrichment Score: 1.6971840441032229
Category	Term	Count	%	PValue	Genes	List Total	Pop Hits	Pop Total	Fold Enrichment	Bonferroni	Benjamini	FDR
GOTERM_BP_DIRECT	GO:0042981~regulation of apoptotic process	14	2.17054	0.00541458	ENSG00000237038, ENSG00000248933, ENSG00000168040, ENSG00000249811, ENSG00000135744, ENSG00000230549, ENSG00000225327, ENSG00000187288, ENSG00000052850, ENSG00000223569, ENSG00000147378, ENSG00000233136, ENSG00000232399, ENSG00000140961	502	220	19157	2.42845	0.999973	1	1
GOTERM_BP_DIRECT	GO:0016579~protein deubiquitination	9	1.39535	0.00744677	ENSG00000237038, ENSG00000230549, ENSG00000225327, ENSG00000223569, ENSG00000250913, ENSG00000248933, ENSG00000233136, ENSG00000249811, ENSG00000232399	502	108	19157	3.18011	0.999999	1	1
GOTERM_BP_DIRECT	GO:0006511~ubiquitin-dependent protein catabolic process	11	1.70543	0.20087	ENSG00000237038, ENSG00000230549, ENSG00000225327, ENSG00000223569, ENSG00000250913, ENSG00000129084, ENSG00000248933, ENSG00000233136, ENSG00000249811, ENSG00000232399, ENSG00000103266	502	280	19157	1.4992	1	1	1
Annotation Cluster 2	Enrichment Score: 1.3910895098000866
Category	Term	Count	%	PValue	Genes	List Total	Pop Hits	Pop Total	Fold Enrichment	Bonferroni	Benjamini	FDR
GOTERM_BP_DIRECT	GO:0045653~negative regulation of megakaryocyte differentiation	4	0.620155	0.010829	ENSG00000276180, ENSG00000278705, ENSG00000274618, ENSG00000273542	502	18	19157	8.4803	1	1	1
GOTERM_BP_DIRECT	GO:0032200~telomere organization	4	0.620155	0.0326611	ENSG00000276180, ENSG00000278705, ENSG00000274618, ENSG00000273542	502	27	19157	5.65353	1	1	1
GOTERM_BP_DIRECT	GO:0006336~DNA replication-independent nucleosome assembly	4	0.620155	0.0326611	ENSG00000276180, ENSG00000278705, ENSG00000274618, ENSG00000273542	502	27	19157	5.65353	1	1	1
GOTERM_BP_DIRECT	GO:0006335~DNA replication-dependent nucleosome assembly	4	0.620155	0.0503677	ENSG00000276180, ENSG00000278705, ENSG00000274618, ENSG00000273542	502	32	19157	4.77017	1	1	1
GOTERM_BP_DIRECT	GO:0006352~DNA-templated transcription, initiation	4	0.620155	0.0813522	ENSG00000276180, ENSG00000278705, ENSG00000274618, ENSG00000273542	502	39	19157	3.91399	1	1	1
GOTERM_BP_DIRECT	GO:0006334~nucleosome assembly	7	1.08527	0.0951245	ENSG00000276180, ENSG00000278705, ENSG00000274618, ENSG00000274183, ENSG00000273703, ENSG00000183598, ENSG00000273542	502	120	19157	2.22608	1	1	1
Annotation Cluster 3	Enrichment Score: 0.905615811597527
Category	Term	Count	%	PValue	Genes	List Total	Pop Hits	Pop Total	Fold Enrichment	Bonferroni	Benjamini	FDR
GOTERM_BP_DIRECT	GO:0071805~potassium ion transmembrane transport	7	1.08527	0.106952	ENSG00000162494, ENSG00000130037, ENSG00000187486, ENSG00000152315, ENSG00000173338, ENSG00000129159, ENSG00000240583	502	124	19157	2.15427	1	1	1
GOTERM_BP_DIRECT	GO:0006813~potassium ion transport	5	0.775194	0.128535	ENSG00000130037, ENSG00000177807, ENSG00000173338, ENSG00000129159, ENSG00000240583	502	74	19157	2.57847	1	1	1
GOTERM_BP_DIRECT	GO:0034765~regulation of ion transmembrane transport	7	1.08527	0.139618	ENSG00000177807, ENSG00000187486, ENSG00000152315, ENSG00000188092, ENSG00000173338, ENSG00000129159, ENSG00000185933	502	134	19157	1.9935	1	1	1
Annotation Cluster 4	Enrichment Score: 0.643543499746681
Category	Term	Count	%	PValue	Genes	List Total	Pop Hits	Pop Total	Fold Enrichment	Bonferroni	Benjamini	FDR
GOTERM_BP_DIRECT	GO:0060337~type I interferon signaling pathway	3	0.465116	0.0951853	ENSG00000185507, ENSG00000171855, ENSG00000185885	502	20	19157	5.7242	1	1	1
GOTERM_BP_DIRECT	GO:0051607~defense response to virus	9	1.39535	0.220855	ENSG00000185507, ENSG00000171855, ENSG00000233816, ENSG00000258659, ENSG00000243811, ENSG00000168040, ENSG00000185885, ENSG00000168209, ENSG00000214042	502	220	19157	1.56115	1	1	1
GOTERM_BP_DIRECT	GO:0009615~response to virus	4	0.620155	0.558074	ENSG00000185507, ENSG00000171855, ENSG00000185885, ENSG00000214042	502	111	19157	1.37518	1	1	1
Annotation Cluster 5	Enrichment Score: 0.6240688926088438
Category	Term	Count	%	PValue	Genes	List Total	Pop Hits	Pop Total	Fold Enrichment	Bonferroni	Benjamini	FDR
GOTERM_BP_DIRECT	GO:0002323~natural killer cell activation involved in immune response	3	0.465116	0.0871224	ENSG00000171855, ENSG00000233816, ENSG00000214042	502	19	19157	6.02548	1	1	1
GOTERM_BP_DIRECT	GO:0033141~positive regulation of peptidyl-serine phosphorylation of STAT protein	3	0.465116	0.103451	ENSG00000171855, ENSG00000233816, ENSG00000214042	502	21	19157	5.45162	1	1	1
GOTERM_BP_DIRECT	GO:0002286~T cell activation involved in immune response	3	0.465116	0.147288	ENSG00000171855, ENSG00000233816, ENSG00000214042	502	26	19157	4.40323	1	1	1
GOTERM_BP_DIRECT	GO:0006959~humoral immune response	4	0.620155	0.213834	ENSG00000171855, ENSG00000233816, ENSG00000168283, ENSG00000214042	502	61	19157	2.50238	1	1	1
GOTERM_BP_DIRECT	GO:0051607~defense response to virus	9	1.39535	0.220855	ENSG00000185507, ENSG00000171855, ENSG00000233816, ENSG00000258659, ENSG00000243811, ENSG00000168040, ENSG00000185885, ENSG00000168209, ENSG00000214042	502	220	19157	1.56115	1	1	1
GOTERM_BP_DIRECT	GO:0043330~response to exogenous dsRNA	3	0.465116	0.222951	ENSG00000171855, ENSG00000233816, ENSG00000214042	502	34	19157	3.36718	1	1	1
GOTERM_BP_DIRECT	GO:0042100~B cell proliferation	3	0.465116	0.232657	ENSG00000171855, ENSG00000233816, ENSG00000214042	502	35	19157	3.27097	1	1	1
GOTERM_BP_DIRECT	GO:0030183~B cell differentiation	4	0.620155	0.334253	ENSG00000171855, ENSG00000233816, ENSG00000153879, ENSG00000214042	502	78	19157	1.95699	1	1	1
GOTERM_BP_DIRECT	GO:0019221~cytokine-mediated signaling pathway	5	0.775194	0.564956	ENSG00000171855, ENSG00000233816, ENSG00000127129, ENSG00000136697, ENSG00000214042	502	152	19157	1.25531	1	1	1
GOTERM_BP_DIRECT	GO:0002250~adaptive immune response	8	1.24031	0.935575	ENSG00000171855, ENSG00000233816, ENSG00000104951, ENSG00000160223, ENSG00000158497, ENSG00000204252, ENSG00000157873, ENSG00000214042	502	430	19157	0.709979	1	1	1
Annotation Cluster 6	Enrichment Score: 0.2809652493985244
Category	Term	Count	%	PValue	Genes	List Total	Pop Hits	Pop Total	Fold Enrichment	Bonferroni	Benjamini	FDR
GOTERM_BP_DIRECT	GO:0008543~fibroblast growth factor receptor signaling pathway	3	0.465116	0.368032	ENSG00000196468, ENSG00000111241, ENSG00000162344	502	49	19157	2.33641	1	1	1
GOTERM_BP_DIRECT	GO:0009887~animal organ morphogenesis	5	0.775194	0.494487	ENSG00000183628, ENSG00000196468, ENSG00000165556, ENSG00000111241, ENSG00000162344	502	139	19157	1.37271	1	1	1
GOTERM_BP_DIRECT	GO:0030334~regulation of cell migration	4	0.620155	0.526844	ENSG00000196468, ENSG00000111241, ENSG00000140961, ENSG00000162344	502	106	19157	1.44005	1	1	1
GOTERM_BP_DIRECT	GO:0001934~positive regulation of protein phosphorylation	5	0.775194	0.784182	ENSG00000154342, ENSG00000154803, ENSG00000196468, ENSG00000111241, ENSG00000162344	502	204	19157	0.935327	1	1	1

## Sheet: patient2_downreg
Annotation Cluster 1	Enrichment Score: 1.6295838599042183
Category	Term	Count	%	PValue	Genes	List Total	Pop Hits	Pop Total	Fold Enrichment	Bonferroni	Benjamini	FDR
GOTERM_BP_DIRECT	GO:0007283~spermatogenesis	6	8.21918	0.0065679	ENSG00000182415, ENSG00000205944, ENSG00000129873, ENSG00000276581, ENSG00000172288, ENSG00000205916	53	438	19157	4.95141	0.673794	0.803244	0.803244
GOTERM_BP_DIRECT	GO:0016573~histone acetylation	3	4.10959	0.00944993	ENSG00000182415, ENSG00000129873, ENSG00000172288	53	54	19157	20.0807	0.800936	0.803244	0.803244
GOTERM_BP_DIRECT	GO:0045892~negative regulation of transcription, DNA-templated	4	5.47945	0.208158	ENSG00000182415, ENSG00000129873, ENSG00000280267, ENSG00000172288	53	580	19157	2.49278	1	1	1

## Sheet: patient3_upreg
Annotation Cluster 1	Enrichment Score: 2.10441250537858
Category	Term	Count	%	PValue	Genes	List Total	Pop Hits	Pop Total	Fold Enrichment	Bonferroni	Benjamini	FDR
GOTERM_BP_DIRECT	GO:0006751~glutathione catabolic process	9	0.3001	0.000104001	ENSG00000143942, ENSG00000274252, ENSG00000149435, ENSG00000100121, ENSG00000131067, ENSG00000133475, ENSG00000100031, ENSG00000015413	2452	14	19157	5.02252	0.425497	0.0290902	0.0289701
GOTERM_BP_DIRECT	GO:1901750~leukotriene D4 biosynthetic process	6	0.200067	0.00492443	ENSG00000274252, ENSG00000149435, ENSG00000100121, ENSG00000131067, ENSG00000133475, ENSG00000100031	2452	10	19157	4.68768	1	0.42598	0.424222
GOTERM_BP_DIRECT	GO:0034612~response to tumor necrosis factor	3	0.100033	0.949225	ENSG00000131067, ENSG00000133475, ENSG00000100031	2452	35	19157	0.669669	1	1	0.996059
Annotation Cluster 2	Enrichment Score: 1.8375454015564765
Category	Term	Count	%	PValue	Genes	List Total	Pop Hits	Pop Total	Fold Enrichment	Bonferroni	Benjamini	FDR
GOTERM_BP_DIRECT	GO:0042744~hydrogen peroxide catabolic process	10	0.333444	0.00637484	ENSG00000206172, ENSG00000130656, ENSG00000110244, ENSG00000196565, ENSG00000121053, ENSG00000206177, ENSG00000213934, ENSG00000167419, ENSG00000086506, ENSG00000223609	2452	28	19157	2.79029	1	0.49176	0.48973
GOTERM_BP_DIRECT	GO:0015671~oxygen transport	7	0.233411	0.00778537	ENSG00000206172, ENSG00000130656, ENSG00000196565, ENSG00000206177, ENSG00000213934, ENSG00000086506, ENSG00000223609	2452	15	19157	3.64598	1	0.531859	0.529663
GOTERM_BP_DIRECT	GO:0098869~cellular oxidant detoxification	16	0.533511	0.0618893	ENSG00000213366, ENSG00000206172, ENSG00000130656, ENSG00000243955, ENSG00000196565, ENSG00000206177, ENSG00000213934, ENSG00000086506, ENSG00000116157, ENSG00000184470, ENSG00000167693, ENSG00000257017, ENSG00000121053, ENSG00000167419, ENSG00000163631, ENSG00000223609	2452	77	19157	1.62344	1	1	0.996059
Annotation Cluster 3	Enrichment Score: 1.4571865567824944
Category	Term	Count	%	PValue	Genes	List Total	Pop Hits	Pop Total	Fold Enrichment	Bonferroni	Benjamini	FDR
GOTERM_BP_DIRECT	GO:0055075~potassium ion homeostasis	11	0.366789	6.27532e-05	ENSG00000124140, ENSG00000130037, ENSG00000053918, ENSG00000008196, ENSG00000177807, ENSG00000146828, ENSG00000055118, ENSG00000179142, ENSG00000221955, ENSG00000070915, ENSG00000100373	2452	20	19157	4.29704	0.284249	0.0209007	0.0208144
GOTERM_BP_DIRECT	GO:1990573~potassium ion import across plasma membrane	12	0.400133	0.0202036	ENSG00000124140, ENSG00000129244, ENSG00000053918, ENSG00000168135, ENSG00000177807, ENSG00000099822, ENSG00000146828, ENSG00000187486, ENSG00000055118, ENSG00000221955, ENSG00000070915, ENSG00000138622	2452	44	19157	2.13077	1	0.864674	0.861104
GOTERM_BP_DIRECT	GO:0055064~chloride ion homeostasis	4	0.133378	0.15755	ENSG00000124140, ENSG00000146828, ENSG00000221955, ENSG00000070915	2452	11	19157	2.84102	1	1	0.996059
GOTERM_BP_DIRECT	GO:1902476~chloride transmembrane transport	10	0.333444	0.473425	ENSG00000145217, ENSG00000147606, ENSG00000124140, ENSG00000188037, ENSG00000187730, ENSG00000004939, ENSG00000146828, ENSG00000221955, ENSG00000070915, ENSG00000146205	2452	66	19157	1.18376	1	1	0.996059
GOTERM_BP_DIRECT	GO:0006884~cell volume homeostasis	4	0.133378	0.547437	ENSG00000124140, ENSG00000146828, ENSG00000221955, ENSG00000070915	2452	22	19157	1.42051	1	1	0.996059
Annotation Cluster 4	Enrichment Score: 1.4453419028555565
Category	Term	Count	%	PValue	Genes	List Total	Pop Hits	Pop Total	Fold Enrichment	Bonferroni	Benjamini	FDR
GOTERM_BP_DIRECT	GO:0060307~regulation of ventricular cardiac muscle cell membrane repolarization	10	0.333444	0.00136655	ENSG00000173826, ENSG00000265107, ENSG00000176076, ENSG00000053918, ENSG00000180509, ENSG00000055118, ENSG00000101400, ENSG00000183873, ENSG00000182533, ENSG00000276289	2452	23	19157	3.39687	0.999316	0.196821	0.196008
GOTERM_BP_DIRECT	GO:0086005~ventricular cardiac muscle cell action potential	8	0.266756	0.00335391	ENSG00000176076, ENSG00000053918, ENSG00000180509, ENSG00000055118, ENSG00000101400, ENSG00000183873, ENSG00000182533, ENSG00000276289	2452	17	19157	3.67661	1	0.354095	0.352634
GOTERM_BP_DIRECT	GO:1901381~positive regulation of potassium ion transmembrane transport	7	0.233411	0.00778537	ENSG00000181754, ENSG00000176076, ENSG00000053918, ENSG00000082556, ENSG00000180509, ENSG00000055118, ENSG00000124205	2452	15	19157	3.64598	1	0.531859	0.529663
GOTERM_BP_DIRECT	GO:0086011~membrane repolarization during action potential	6	0.200067	0.00808418	ENSG00000173826, ENSG00000176076, ENSG00000053918, ENSG00000180509, ENSG00000055118, ENSG00000276289	2452	11	19157	4.26153	1	0.531859	0.529663
GOTERM_BP_DIRECT	GO:0097623~potassium ion export across plasma membrane	7	0.233411	0.0111272	ENSG00000130037, ENSG00000176076, ENSG00000053918, ENSG00000180509, ENSG00000055118, ENSG00000158445, ENSG00000276289	2452	16	19157	3.4181	1	0.637603	0.634971
GOTERM_BP_DIRECT	GO:0060372~regulation of atrial cardiac muscle cell membrane repolarization	4	0.133378	0.030996	ENSG00000130037, ENSG00000176076, ENSG00000053918, ENSG00000183873	2452	6	19157	5.20854	1	1	0.996059
GOTERM_BP_DIRECT	GO:0098915~membrane repolarization during ventricular cardiac muscle cell action potential	5	0.166722	0.0567488	ENSG00000176076, ENSG00000053918, ENSG00000180509, ENSG00000055118, ENSG00000276289	2452	12	19157	3.25534	1	1	0.996059
GOTERM_BP_DIRECT	GO:1902260~negative regulation of delayed rectifier potassium channel activity	5	0.166722	0.0934195	ENSG00000176076, ENSG00000053918, ENSG00000180509, ENSG00000134640, ENSG00000276289	2452	14	19157	2.79029	1	1	0.996059
GOTERM_BP_DIRECT	GO:0086014~atrial cardiac muscle cell action potential	4	0.133378	0.0971143	ENSG00000130037, ENSG00000176076, ENSG00000053918, ENSG00000183873	2452	9	19157	3.47236	1	1	0.996059
GOTERM_BP_DIRECT	GO:0086091~regulation of heart rate by cardiac conduction	9	0.3001	0.117406	ENSG00000173826, ENSG00000130037, ENSG00000176076, ENSG00000053918, ENSG00000180509, ENSG00000055118, ENSG00000183873, ENSG00000276289, ENSG00000138622	2452	39	19157	1.80296	1	1	0.996059
GOTERM_BP_DIRECT	GO:1901379~regulation of potassium ion transmembrane transport	5	0.166722	0.163942	ENSG00000176076, ENSG00000115041, ENSG00000180509, ENSG00000055118, ENSG00000170049	2452	17	19157	2.29788	1	1	0.996059
GOTERM_BP_DIRECT	GO:0086013~membrane repolarization during cardiac muscle cell action potential	3	0.100033	0.323184	ENSG00000053918, ENSG00000180509, ENSG00000055118	2452	9	19157	2.60427	1	1	0.996059
GOTERM_BP_DIRECT	GO:0060306~regulation of membrane repolarization	3	0.100033	0.509638	ENSG00000176076, ENSG00000053918, ENSG00000055118	2452	13	19157	1.80296	1	1	0.996059
Annotation Cluster 5	Enrichment Score: 1.4419467832043598
Category	Term	Count	%	PValue	Genes	List Total	Pop Hits	Pop Total	Fold Enrichment	Bonferroni	Benjamini	FDR
GOTERM_BP_DIRECT	GO:0033141~positive regulation of peptidyl-serine phosphorylation of STAT protein	9	0.3001	0.00307639	ENSG00000171855, ENSG00000177047, ENSG00000120235, ENSG00000128342, ENSG00000197919, ENSG00000184995, ENSG00000186803, ENSG00000165731, ENSG00000137080	2452	21	19157	3.34835	1	0.354095	0.352634
GOTERM_BP_DIRECT	GO:0006959~humoral immune response	15	0.500167	0.0199607	ENSG00000105246, ENSG00000177047, ENSG00000095970, ENSG00000171791, ENSG00000112561, ENSG00000171855, ENSG00000120235, ENSG00000188389, ENSG00000197919, ENSG00000028277, ENSG00000184995, ENSG00000186803, ENSG00000137080, ENSG00000129654, ENSG00000160224	2452	61	19157	1.92118	1	0.864674	0.861104
GOTERM_BP_DIRECT	GO:0002323~natural killer cell activation involved in immune response	7	0.233411	0.0269344	ENSG00000171855, ENSG00000177047, ENSG00000120235, ENSG00000197919, ENSG00000184995, ENSG00000186803, ENSG00000137080	2452	19	19157	2.8784	1	1	0.996059
GOTERM_BP_DIRECT	GO:0042100~B cell proliferation	10	0.333444	0.0286407	ENSG00000171855, ENSG00000177047, ENSG00000120235, ENSG00000105369, ENSG00000197919, ENSG00000171791, ENSG00000184995, ENSG00000102245, ENSG00000186803, ENSG00000137080	2452	35	19157	2.23223	1	1	0.996059
GOTERM_BP_DIRECT	GO:0002286~T cell activation involved in immune response	7	0.233411	0.105804	ENSG00000171855, ENSG00000177047, ENSG00000120235, ENSG00000197919, ENSG00000184995, ENSG00000186803, ENSG00000137080	2452	26	19157	2.10345	1	1	0.996059
GOTERM_BP_DIRECT	GO:0030183~B cell differentiation	15	0.500167	0.118396	ENSG00000095752, ENSG00000177047, ENSG00000105369, ENSG00000198400, ENSG00000104903, ENSG00000175505, ENSG00000171855, ENSG00000120235, ENSG00000197919, ENSG00000184995, ENSG00000102245, ENSG00000182885, ENSG00000186803, ENSG00000137080, ENSG00000169856	2452	78	19157	1.50246	1	1	0.996059
GOTERM_BP_DIRECT	GO:0043330~response to exogenous dsRNA	8	0.266756	0.13584	ENSG00000171855, ENSG00000177047, ENSG00000120235, ENSG00000187796, ENSG00000197919, ENSG00000184995, ENSG00000186803, ENSG00000137080	2452	34	19157	1.83831	1	1	0.996059
Annotation Cluster 6	Enrichment Score: 1.2933604873646478
Category	Term	Count	%	PValue	Genes	List Total	Pop Hits	Pop Total	Fold Enrichment	Bonferroni	Benjamini	FDR
GOTERM_BP_DIRECT	GO:0030300~regulation of intestinal cholesterol absorption	5	0.166722	0.00120028	ENSG00000118137, ENSG00000110243, ENSG00000110244, ENSG00000174697, ENSG00000158874	2452	5	19157	7.81281	0.998339	0.182751	0.181996
GOTERM_BP_DIRECT	GO:0010873~positive regulation of cholesterol esterification	6	0.200067	0.00275092	ENSG00000118137, ENSG00000130208, ENSG00000110243, ENSG00000110244, ENSG00000158874, ENSG00000135744	2452	9	19157	5.20854	1	0.333174	0.331798
GOTERM_BP_DIRECT	GO:0070328~triglyceride homeostasis	12	0.400133	0.00413113	ENSG00000118137, ENSG00000166035, ENSG00000163485, ENSG00000143921, ENSG00000009950, ENSG00000138308, ENSG00000087237, ENSG00000110243, ENSG00000110244, ENSG00000130173, ENSG00000110245, ENSG00000101076	2452	36	19157	2.60427	1	0.386612	0.385016
GOTERM_BP_DIRECT	GO:0042157~lipoprotein metabolic process	9	0.3001	0.00429866	ENSG00000118137, ENSG00000173391, ENSG00000130208, ENSG00000110243, ENSG00000015520, ENSG00000110244, ENSG00000110245, ENSG00000169174, ENSG00000158874	2452	22	19157	3.19615	1	0.394958	0.393327
GOTERM_BP_DIRECT	GO:0034375~high-density lipoprotein particle remodeling	7	0.233411	0.0111272	ENSG00000118137, ENSG00000166035, ENSG00000130208, ENSG00000087237, ENSG00000110244, ENSG00000110245, ENSG00000158874	2452	16	19157	3.4181	1	0.637603	0.634971
GOTERM_BP_DIRECT	GO:0033700~phospholipid efflux	6	0.200067	0.0124151	ENSG00000118137, ENSG00000130208, ENSG00000110243, ENSG00000110244, ENSG00000110245, ENSG00000158874	2452	12	19157	3.9064	1	0.66726	0.664505
GOTERM_BP_DIRECT	GO:0034372~very-low-density lipoprotein particle remodeling	5	0.166722	0.0197588	ENSG00000118137, ENSG00000166035, ENSG00000087237, ENSG00000110243, ENSG00000110244	2452	9	19157	4.34045	1	0.863073	0.85951
GOTERM_BP_DIRECT	GO:0043691~reverse cholesterol transport	7	0.233411	0.0206066	ENSG00000118137, ENSG00000166035, ENSG00000087237, ENSG00000110244, ENSG00000110245, ENSG00000158874, ENSG00000198848	2452	18	19157	3.03831	1	0.864674	0.861104
GOTERM_BP_DIRECT	GO:0046470~phosphatidylcholine metabolic process	7	0.233411	0.0269344	ENSG00000118137, ENSG00000167972, ENSG00000188257, ENSG00000188784, ENSG00000087237, ENSG00000110243, ENSG00000110244	2452	19	19157	2.8784	1	1	0.996059
GOTERM_BP_DIRECT	GO:0034380~high-density lipoprotein particle assembly	5	0.166722	0.0567488	ENSG00000118137, ENSG00000165059, ENSG00000110243, ENSG00000110244, ENSG00000158874	2452	12	19157	3.25534	1	1	0.996059
GOTERM_BP_DIRECT	GO:0006641~triglyceride metabolic process	9	0.3001	0.0809534	ENSG00000130208, ENSG00000087237, ENSG00000110243, ENSG00000103227, ENSG00000137700, ENSG00000110245, ENSG00000169174, ENSG00000158874, ENSG00000182533	2452	36	19157	1.9532	1	1	0.996059
GOTERM_BP_DIRECT	GO:0010903~negative regulation of very-low-density lipoprotein particle remodeling	3	0.100033	0.0822465	ENSG00000118137, ENSG00000110245, ENSG00000158874	2452	4	19157	5.8596	1	1	0.996059
GOTERM_BP_DIRECT	GO:0033344~cholesterol efflux	7	0.233411	0.0907338	ENSG00000118137, ENSG00000143921, ENSG00000130208, ENSG00000110243, ENSG00000110244, ENSG00000110245, ENSG00000158874	2452	25	19157	2.18759	1	1	0.996059
GOTERM_BP_DIRECT	GO:0045723~positive regulation of fatty acid biosynthetic process	5	0.166722	0.0934195	ENSG00000118137, ENSG00000158715, ENSG00000009950, ENSG00000110243, ENSG00000110244	2452	14	19157	2.79029	1	1	0.996059
GOTERM_BP_DIRECT	GO:0042632~cholesterol homeostasis	19	0.633545	0.0966123	ENSG00000160867, ENSG00000138308, ENSG00000110243, ENSG00000137700, ENSG00000110244, ENSG00000110245, ENSG00000169174, ENSG00000158874, ENSG00000170323, ENSG00000198848, ENSG00000204624, ENSG00000118137, ENSG00000166035, ENSG00000143921, ENSG00000121769, ENSG00000087237, ENSG00000182533, ENSG00000101076, ENSG00000167910	2452	102	19157	1.45533	1	1	0.996059
GOTERM_BP_DIRECT	GO:0010898~positive regulation of triglyceride catabolic process	4	0.133378	0.0971143	ENSG00000118137, ENSG00000110243, ENSG00000110244, ENSG00000105550	2452	9	19157	3.47236	1	1	0.996059
GOTERM_BP_DIRECT	GO:0008203~cholesterol metabolic process	15	0.500167	0.158782	ENSG00000130208, ENSG00000110244, ENSG00000174697, ENSG00000169174, ENSG00000158874, ENSG00000198848, ENSG00000204624, ENSG00000118137, ENSG00000166035, ENSG00000087237, ENSG00000140459, ENSG00000160882, ENSG00000179142, ENSG00000135929, ENSG00000100197	2452	82	19157	1.42917	1	1	0.996059
GOTERM_BP_DIRECT	GO:0050995~negative regulation of lipid catabolic process	5	0.166722	0.163942	ENSG00000163485, ENSG00000130208, ENSG00000110245, ENSG00000158874, ENSG00000164898	2452	17	19157	2.29788	1	1	0.996059
GOTERM_BP_DIRECT	GO:0051006~positive regulation of lipoprotein lipase activity	3	0.100033	0.372473	ENSG00000118137, ENSG00000110243, ENSG00000110244	2452	10	19157	2.34384	1	1	0.996059
GOTERM_BP_DIRECT	GO:0046889~positive regulation of lipid biosynthetic process	4	0.133378	0.410089	ENSG00000118137, ENSG00000009950, ENSG00000110243, ENSG00000110244	2452	18	19157	1.73618	1	1	0.996059
GOTERM_BP_DIRECT	GO:0006695~cholesterol biosynthetic process	6	0.200067	0.495728	ENSG00000118137, ENSG00000110243, ENSG00000015520, ENSG00000110244, ENSG00000205808, ENSG00000198848	2452	36	19157	1.30213	1	1	0.996059
GOTERM_BP_DIRECT	GO:0030301~cholesterol transport	4	0.133378	0.514787	ENSG00000118137, ENSG00000087237, ENSG00000015520, ENSG00000158874	2452	21	19157	1.48815	1	1	0.996059
GOTERM_BP_DIRECT	GO:0006869~lipid transport	11	0.366789	0.660643	ENSG00000118137, ENSG00000167972, ENSG00000130208, ENSG00000087237, ENSG00000110243, ENSG00000170231, ENSG00000110244, ENSG00000110245, ENSG00000158874, ENSG00000122852, ENSG00000205639	2452	85	19157	1.01107	1	1	0.996059
Annotation Cluster 7	Enrichment Score: 1.2257136754488591
Category	Term	Count	%	PValue	Genes	List Total	Pop Hits	Pop Total	Fold Enrichment	Bonferroni	Benjamini	FDR
GOTERM_BP_DIRECT	GO:0051673~membrane disruption in other organism	5	0.166722	0.0296484	ENSG00000160404, ENSG00000164816, ENSG00000206047, ENSG00000164822, ENSG00000164821	2452	10	19157	3.9064	1	1	0.996059
GOTERM_BP_DIRECT	GO:0050832~defense response to fungus	9	0.3001	0.0522311	ENSG00000205649, ENSG00000126550, ENSG00000164816, ENSG00000100448, ENSG00000206047, ENSG00000164822, ENSG00000173431, ENSG00000171135, ENSG00000164821	2452	33	19157	2.13077	1	1	0.996059
GOTERM_BP_DIRECT	GO:0031640~killing of cells of other organism	15	0.500167	0.0578966	ENSG00000160404, ENSG00000126550, ENSG00000108700, ENSG00000164816, ENSG00000163737, ENSG00000206047, ENSG00000131142, ENSG00000151882, ENSG00000205649, ENSG00000137077, ENSG00000187238, ENSG00000125831, ENSG00000164822, ENSG00000185982, ENSG00000164821	2452	70	19157	1.67417	1	1	0.996059
GOTERM_BP_DIRECT	GO:0002227~innate immune response in mucosa	7	0.233411	0.139496	ENSG00000164816, ENSG00000125999, ENSG00000206047, ENSG00000110244, ENSG00000164822, ENSG00000007171, ENSG00000164821	2452	28	19157	1.9532	1	1	0.996059
Annotation Cluster 8	Enrichment Score: 1.1145116022827
Category	Term	Count	%	PValue	Genes	List Total	Pop Hits	Pop Total	Fold Enrichment	Bonferroni	Benjamini	FDR
GOTERM_BP_DIRECT	GO:0017158~regulation of calcium ion-dependent exocytosis	8	0.266756	0.00689651	ENSG00000149927, ENSG00000134207, ENSG00000213023, ENSG00000143858, ENSG00000132718, ENSG00000181031, ENSG00000019505, ENSG00000173227	2452	19	19157	3.2896	1	0.492156	0.490124
GOTERM_BP_DIRECT	GO:0071277~cellular response to calcium ion	16	0.533511	0.160328	ENSG00000048545, ENSG00000134207, ENSG00000213023, ENSG00000105808, ENSG00000173227, ENSG00000125648, ENSG00000142185, ENSG00000143858, ENSG00000132718, ENSG00000100884, ENSG00000144550, ENSG00000183873, ENSG00000124772, ENSG00000019505, ENSG00000015413	2452	89	19157	1.40455	1	1	0.996059
GOTERM_BP_DIRECT	GO:0017156~calcium ion regulated exocytosis	7	0.233411	0.177483	ENSG00000134207, ENSG00000213023, ENSG00000143858, ENSG00000132718, ENSG00000106089, ENSG00000019505, ENSG00000173227	2452	30	19157	1.82299	1	1	0.996059
GOTERM_BP_DIRECT	GO:0014059~regulation of dopamine secretion	7	0.233411	0.177483	ENSG00000134207, ENSG00000213023, ENSG00000143858, ENSG00000132718, ENSG00000164082, ENSG00000019505, ENSG00000173227	2452	30	19157	1.82299	1	1	0.996059
Annotation Cluster 9	Enrichment Score: 1.0904538057490616
Category	Term	Count	%	PValue	Genes	List Total	Pop Hits	Pop Total	Fold Enrichment	Bonferroni	Benjamini	FDR
GOTERM_BP_DIRECT	GO:0007602~phototransduction	11	0.366789	0.00398838	ENSG00000048545, ENSG00000021300, ENSG00000148604, ENSG00000124818, ENSG00000163914, ENSG00000278570, ENSG00000175544, ENSG00000268221, ENSG00000109047, ENSG00000181656	2452	31	19157	2.77229	1	0.386612	0.385016
GOTERM_BP_DIRECT	GO:0071482~cellular response to light stimulus	5	0.166722	0.13863	ENSG00000148604, ENSG00000124818, ENSG00000163914, ENSG00000268221, ENSG00000181656	2452	16	19157	2.4415	1	1	0.996059
GOTERM_BP_DIRECT	GO:0009584~detection of visible light	4	0.133378	0.262559	ENSG00000148604, ENSG00000124818, ENSG00000268221, ENSG00000181656	2452	14	19157	2.23223	1	1	0.996059
GOTERM_BP_DIRECT	GO:0018298~protein-chromophore linkage	4	0.133378	0.299437	ENSG00000148604, ENSG00000124818, ENSG00000163914, ENSG00000268221	2452	15	19157	2.08341	1	1	0.996059
Annotation Cluster 10	Enrichment Score: 1.0707553053016734
Category	Term	Count	%	PValue	Genes	List Total	Pop Hits	Pop Total	Fold Enrichment	Bonferroni	Benjamini	FDR
GOTERM_BP_DIRECT	GO:0006704~glucocorticoid biosynthetic process	4	0.133378	0.0491556	ENSG00000231852, ENSG00000140459, ENSG00000160882, ENSG00000179142	2452	7	19157	4.46446	1	1	0.996059
GOTERM_BP_DIRECT	GO:0034650~cortisol metabolic process	3	0.100033	0.0822465	ENSG00000140459, ENSG00000160882, ENSG00000179142	2452	4	19157	5.8596	1	1	0.996059
GOTERM_BP_DIRECT	GO:0071375~cellular response to peptide hormone stimulus	6	0.200067	0.102581	ENSG00000164850, ENSG00000125084, ENSG00000163623, ENSG00000140459, ENSG00000160882, ENSG00000179142	2452	20	19157	2.34384	1	1	0.996059
GOTERM_BP_DIRECT	GO:0006700~C21-steroid hormone biosynthetic process	3	0.100033	0.125667	ENSG00000140459, ENSG00000160882, ENSG00000179142	2452	5	19157	4.68768	1	1	0.996059
Annotation Cluster 11	Enrichment Score: 0.9008425000832367
Category	Term	Count	%	PValue	Genes	List Total	Pop Hits	Pop Total	Fold Enrichment	Bonferroni	Benjamini	FDR
GOTERM_BP_DIRECT	GO:0034651~cortisol biosynthetic process	3	0.100033	0.0449064	ENSG00000160882, ENSG00000179142, ENSG00000196557	2452	3	19157	7.81281	1	1	0.996059
GOTERM_BP_DIRECT	GO:0032342~aldosterone biosynthetic process	3	0.100033	0.0449064	ENSG00000160882, ENSG00000179142, ENSG00000196557	2452	3	19157	7.81281	1	1	0.996059
GOTERM_BP_DIRECT	GO:0035865~cellular response to potassium ion	4	0.133378	0.226315	ENSG00000160882, ENSG00000179142, ENSG00000196557, ENSG00000171246	2452	13	19157	2.40394	1	1	0.996059
GOTERM_BP_DIRECT	GO:0032870~cellular response to hormone stimulus	5	0.166722	0.546136	ENSG00000175564, ENSG00000160882, ENSG00000179142, ENSG00000196557, ENSG00000070669	2452	30	19157	1.30213	1	1	0.996059
Annotation Cluster 12	Enrichment Score: 0.8704271510451663
Category	Term	Count	%	PValue	Genes	List Total	Pop Hits	Pop Total	Fold Enrichment	Bonferroni	Benjamini	FDR
GOTERM_BP_DIRECT	GO:0098664~G-protein coupled serotonin receptor signaling pathway	8	0.266756	0.0582068	ENSG00000133019, ENSG00000176231, ENSG00000069696, ENSG00000158748, ENSG00000101180, ENSG00000184984, ENSG00000168539, ENSG00000171942	2452	28	19157	2.23223	1	1	0.996059
GOTERM_BP_DIRECT	GO:0007197~adenylate cyclase-inhibiting G-protein coupled acetylcholine receptor signaling pathway	4	0.133378	0.0713292	ENSG00000133019, ENSG00000101180, ENSG00000184984, ENSG00000168539	2452	8	19157	3.9064	1	1	0.996059
GOTERM_BP_DIRECT	GO:0007213~G-protein coupled acetylcholine receptor signaling pathway	3	0.100033	0.589492	ENSG00000133019, ENSG00000184984, ENSG00000168539	2452	15	19157	1.56256	1	1	0.996059
Annotation Cluster 13	Enrichment Score: 0.8648944903905734
Category	Term	Count	%	PValue	Genes	List Total	Pop Hits	Pop Total	Fold Enrichment	Bonferroni	Benjamini	FDR
GOTERM_BP_DIRECT	GO:0010273~detoxification of copper ion	6	0.200067	0.0443071	ENSG00000244020, ENSG00000169688, ENSG00000205358, ENSG00000205364, ENSG00000087250, ENSG00000205362	2452	16	19157	2.9298	1	1	0.996059
GOTERM_BP_DIRECT	GO:0045926~negative regulation of growth	6	0.200067	0.0855417	ENSG00000169688, ENSG00000115461, ENSG00000205358, ENSG00000205364, ENSG00000147257, ENSG00000205362	2452	19	19157	2.4672	1	1	0.996059
GOTERM_BP_DIRECT	GO:0006882~cellular zinc ion homeostasis	8	0.266756	0.12042	ENSG00000147804, ENSG00000244020, ENSG00000169688, ENSG00000104635, ENSG00000205358, ENSG00000205364, ENSG00000087250, ENSG00000205362	2452	33	19157	1.89401	1	1	0.996059
GOTERM_BP_DIRECT	GO:0071280~cellular response to copper ion	7	0.233411	0.157991	ENSG00000244020, ENSG00000169688, ENSG00000205358, ENSG00000205364, ENSG00000167580, ENSG00000087250, ENSG00000205362	2452	29	19157	1.88585	1	1	0.996059
GOTERM_BP_DIRECT	GO:0071294~cellular response to zinc ion	6	0.200067	0.208605	ENSG00000244020, ENSG00000169688, ENSG00000205358, ENSG00000205364, ENSG00000087250, ENSG00000205362	2452	25	19157	1.87507	1	1	0.996059
GOTERM_BP_DIRECT	GO:0071276~cellular response to cadmium ion	7	0.233411	0.429857	ENSG00000147869, ENSG00000244020, ENSG00000169688, ENSG00000205358, ENSG00000205364, ENSG00000087250, ENSG00000205362	2452	41	19157	1.33389	1	1	0.996059
Annotation Cluster 14	Enrichment Score: 0.8438866940110954
Category	Term	Count	%	PValue	Genes	List Total	Pop Hits	Pop Total	Fold Enrichment	Bonferroni	Benjamini	FDR
GOTERM_BP_DIRECT	GO:0046470~phosphatidylcholine metabolic process	7	0.233411	0.0269344	ENSG00000118137, ENSG00000167972, ENSG00000188257, ENSG00000188784, ENSG00000087237, ENSG00000110243, ENSG00000110244	2452	19	19157	2.8784	1	1	0.996059
GOTERM_BP_DIRECT	GO:0055091~phospholipid homeostasis	5	0.166722	0.13863	ENSG00000118137, ENSG00000167972, ENSG00000121769, ENSG00000087237, ENSG00000101076	2452	16	19157	2.4415	1	1	0.996059
GOTERM_BP_DIRECT	GO:0015914~phospholipid transport	5	0.166722	0.787367	ENSG00000118137, ENSG00000143921, ENSG00000167972, ENSG00000087237, ENSG00000090975	2452	41	19157	0.952781	1	1	0.996059
Annotation Cluster 15	Enrichment Score: 0.8082234895918223
Category	Term	Count	%	PValue	Genes	List Total	Pop Hits	Pop Total	Fold Enrichment	Bonferroni	Benjamini	FDR
GOTERM_BP_DIRECT	GO:0035469~determination of pancreatic left/right asymmetry	3	0.100033	0.125667	ENSG00000154099, ENSG00000141519, ENSG00000156925	2452	5	19157	4.68768	1	1	0.996059
GOTERM_BP_DIRECT	GO:0071907~determination of digestive tract left/right asymmetry	3	0.100033	0.173003	ENSG00000154099, ENSG00000141519, ENSG00000156925	2452	6	19157	3.9064	1	1	0.996059
GOTERM_BP_DIRECT	GO:0071910~determination of liver left/right asymmetry	3	0.100033	0.173003	ENSG00000154099, ENSG00000141519, ENSG00000156925	2452	6	19157	3.9064	1	1	0.996059
Annotation Cluster 16	Enrichment Score: 0.8051774118634069
Category	Term	Count	%	PValue	Genes	List Total	Pop Hits	Pop Total	Fold Enrichment	Bonferroni	Benjamini	FDR
GOTERM_BP_DIRECT	GO:1903577~cellular response to L-arginine	3	0.100033	0.0822465	ENSG00000239282, ENSG00000274070, ENSG00000239521	2452	4	19157	5.8596	1	1	0.996059
GOTERM_BP_DIRECT	GO:1902531~regulation of intracellular signal transduction	4	0.133378	0.0971143	ENSG00000095970, ENSG00000239282, ENSG00000274070, ENSG00000239521	2452	9	19157	3.47236	1	1	0.996059
GOTERM_BP_DIRECT	GO:1904262~negative regulation of TORC1 signaling	4	0.133378	0.480914	ENSG00000239282, ENSG00000274070, ENSG00000235387, ENSG00000239521	2452	20	19157	1.56256	1	1	0.996059
Annotation Cluster 17	Enrichment Score: 0.7570397376380813
Category	Term	Count	%	PValue	Genes	List Total	Pop Hits	Pop Total	Fold Enrichment	Bonferroni	Benjamini	FDR
GOTERM_BP_DIRECT	GO:0006844~acyl carnitine transport	3	0.100033	0.0822465	ENSG00000145832, ENSG00000162241, ENSG00000140107	2452	4	19157	5.8596	1	1	0.996059
GOTERM_BP_DIRECT	GO:1902616~acyl carnitine transmembrane transport	3	0.100033	0.125667	ENSG00000145832, ENSG00000162241, ENSG00000140107	2452	5	19157	4.68768	1	1	0.996059
GOTERM_BP_DIRECT	GO:0006810~transport	5	0.166722	0.518252	ENSG00000145832, ENSG00000177542, ENSG00000162241, ENSG00000140107, ENSG00000163631	2452	29	19157	1.34704	1	1	0.996059
Annotation Cluster 18	Enrichment Score: 0.6496538706749819
Category	Term	Count	%	PValue	Genes	List Total	Pop Hits	Pop Total	Fold Enrichment	Bonferroni	Benjamini	FDR
GOTERM_BP_DIRECT	GO:0006082~organic acid metabolic process	7	0.233411	0.0431362	ENSG00000155016, ENSG00000198077, ENSG00000073067, ENSG00000197446, ENSG00000255974, ENSG00000165841, ENSG00000100197	2452	21	19157	2.60427	1	1	0.996059
GOTERM_BP_DIRECT	GO:0042738~exogenous drug catabolic process	7	0.233411	0.0769117	ENSG00000155016, ENSG00000198077, ENSG00000073067, ENSG00000197446, ENSG00000255974, ENSG00000165841, ENSG00000100197	2452	24	19157	2.27874	1	1	0.996059
GOTERM_BP_DIRECT	GO:0009804~coumarin metabolic process	3	0.100033	0.222542	ENSG00000198077, ENSG00000255974, ENSG00000100197	2452	7	19157	3.34835	1	1	0.996059
GOTERM_BP_DIRECT	GO:0019373~epoxygenase P450 pathway	5	0.166722	0.247859	ENSG00000198077, ENSG00000138061, ENSG00000197446, ENSG00000255974, ENSG00000165841	2452	20	19157	1.9532	1	1	0.996059
GOTERM_BP_DIRECT	GO:0006805~xenobiotic metabolic process	14	0.466822	0.333666	ENSG00000155016, ENSG00000198077, ENSG00000095596, ENSG00000197165, ENSG00000073067, ENSG00000243955, ENSG00000197446, ENSG00000138061, ENSG00000036530, ENSG00000182793, ENSG00000255974, ENSG00000165841, ENSG00000101076, ENSG00000100197	2452	88	19157	1.24295	1	1	0.996059
GOTERM_BP_DIRECT	GO:0042178~xenobiotic catabolic process	4	0.133378	0.547437	ENSG00000213366, ENSG00000255974, ENSG00000165841, ENSG00000100197	2452	22	19157	1.42051	1	1	0.996059
GOTERM_BP_DIRECT	GO:0017144~drug metabolic process	3	0.100033	0.847864	ENSG00000255974, ENSG00000165841, ENSG00000100197	2452	25	19157	0.937537	1	1	0.996059
Annotation Cluster 19	Enrichment Score: 0.576595230323734
Category	Term	Count	%	PValue	Genes	List Total	Pop Hits	Pop Total	Fold Enrichment	Bonferroni	Benjamini	FDR
GOTERM_BP_DIRECT	GO:0002548~monocyte chemotaxis	11	0.366789	0.0547883	ENSG00000108688, ENSG00000006210, ENSG00000108700, ENSG00000100448, ENSG00000006606, ENSG00000137077, ENSG00000177023, ENSG00000176782, ENSG00000275152, ENSG00000131142, ENSG00000100311	2452	45	19157	1.9098	1	1	0.996059
GOTERM_BP_DIRECT	GO:0070098~chemokine-mediated signaling pathway	14	0.466822	0.105549	ENSG00000108688, ENSG00000108700, ENSG00000163737, ENSG00000006606, ENSG00000131142, ENSG00000173578, ENSG00000006210, ENSG00000163464, ENSG00000137077, ENSG00000184451, ENSG00000186810, ENSG00000275152, ENSG00000163735, ENSG00000168329	2452	70	19157	1.56256	1	1	0.996059
GOTERM_BP_DIRECT	GO:0048245~eosinophil chemotaxis	5	0.166722	0.163942	ENSG00000108688, ENSG00000006210, ENSG00000108700, ENSG00000006606, ENSG00000137077	2452	17	19157	2.29788	1	1	0.996059
GOTERM_BP_DIRECT	GO:0048247~lymphocyte chemotaxis	7	0.233411	0.263566	ENSG00000108688, ENSG00000006210, ENSG00000108700, ENSG00000006606, ENSG00000137077, ENSG00000275152, ENSG00000131142	2452	34	19157	1.60852	1	1	0.996059
GOTERM_BP_DIRECT	GO:0030593~neutrophil chemotaxis	13	0.433478	0.339536	ENSG00000108688, ENSG00000108700, ENSG00000163737, ENSG00000006606, ENSG00000137700, ENSG00000131142, ENSG00000006210, ENSG00000163464, ENSG00000137077, ENSG00000275152, ENSG00000163735, ENSG00000124205, ENSG00000015413	2452	81	19157	1.25391	1	1	0.996059
GOTERM_BP_DIRECT	GO:0071346~cellular response to interferon-gamma	13	0.433478	0.624889	ENSG00000108688, ENSG00000108700, ENSG00000172780, ENSG00000006606, ENSG00000096996, ENSG00000131142, ENSG00000241186, ENSG00000006210, ENSG00000186431, ENSG00000137077, ENSG00000275152, ENSG00000007171, ENSG00000102794	2452	99	19157	1.02592	1	1	0.996059
GOTERM_BP_DIRECT	GO:0071356~cellular response to tumor necrosis factor	18	0.6002	0.641608	ENSG00000108688, ENSG00000108700, ENSG00000006606, ENSG00000129152, ENSG00000131142, ENSG00000170323, ENSG00000241186, ENSG00000167588, ENSG00000164850, ENSG00000006210, ENSG00000138061, ENSG00000167034, ENSG00000186431, ENSG00000137077, ENSG00000186792, ENSG00000187486, ENSG00000275152, ENSG00000102794	2452	141	19157	0.997379	1	1	0.996059
GOTERM_BP_DIRECT	GO:0071347~cellular response to interleukin-1	11	0.366789	0.717067	ENSG00000108688, ENSG00000006210, ENSG00000108700, ENSG00000167034, ENSG00000006606, ENSG00000137077, ENSG00000186792, ENSG00000275152, ENSG00000131142, ENSG00000102794, ENSG00000124212	2452	89	19157	0.965628	1	1	0.996059
Annotation Cluster 20	Enrichment Score: 0.5733863261016234
Category	Term	Count	%	PValue	Genes	List Total	Pop Hits	Pop Total	Fold Enrichment	Bonferroni	Benjamini	FDR
GOTERM_BP_DIRECT	GO:0060395~SMAD protein signal transduction	13	0.433478	0.100971	ENSG00000152785, ENSG00000112175, ENSG00000139269, ENSG00000169071, ENSG00000168874, ENSG00000143768, ENSG00000123999, ENSG00000143869, ENSG00000183682, ENSG00000125965, ENSG00000101076, ENSG00000125378, ENSG00000164458	2452	63	19157	1.61217	1	1	0.996059
GOTERM_BP_DIRECT	GO:0010862~positive regulation of pathway-restricted SMAD protein phosphorylation	9	0.3001	0.305683	ENSG00000143768, ENSG00000123999, ENSG00000143869, ENSG00000183682, ENSG00000125965, ENSG00000152785, ENSG00000139269, ENSG00000112175, ENSG00000125378	2452	50	19157	1.40631	1	1	0.996059
GOTERM_BP_DIRECT	GO:0030509~BMP signaling pathway	10	0.333444	0.617122	ENSG00000143768, ENSG00000260428, ENSG00000143869, ENSG00000182175, ENSG00000183682, ENSG00000168509, ENSG00000125965, ENSG00000112175, ENSG00000169071, ENSG00000125378	2452	74	19157	1.05578	1	1	0.996059
Annotation Cluster 21	Enrichment Score: 0.5612025522579841
Category	Term	Count	%	PValue	Genes	List Total	Pop Hits	Pop Total	Fold Enrichment	Bonferroni	Benjamini	FDR
GOTERM_BP_DIRECT	GO:0048513~animal organ development	7	0.233411	0.0344249	ENSG00000259384, ENSG00000131831, ENSG00000136488, ENSG00000136487, ENSG00000164438, ENSG00000107807, ENSG00000112320	2452	20	19157	2.73448	1	1	0.996059
GOTERM_BP_DIRECT	GO:0031667~response to nutrient levels	9	0.3001	0.406914	ENSG00000259384, ENSG00000180432, ENSG00000071655, ENSG00000180176, ENSG00000198400, ENSG00000136488, ENSG00000136487, ENSG00000077463, ENSG00000105550	2452	55	19157	1.27846	1	1	0.996059
GOTERM_BP_DIRECT	GO:0045927~positive regulation of growth	3	0.100033	0.420233	ENSG00000259384, ENSG00000136488, ENSG00000136487	2452	11	19157	2.13077	1	1	0.996059
GOTERM_BP_DIRECT	GO:0060396~growth hormone receptor signaling pathway	3	0.100033	0.509638	ENSG00000259384, ENSG00000136488, ENSG00000136487	2452	13	19157	1.80296	1	1	0.996059
GOTERM_BP_DIRECT	GO:0046427~positive regulation of JAK-STAT cascade	6	0.200067	0.521027	ENSG00000259384, ENSG00000138061, ENSG00000182393, ENSG00000136488, ENSG00000136487, ENSG00000174697	2452	37	19157	1.26694	1	1	0.996059
Annotation Cluster 22	Enrichment Score: 0.523396485784052
Category	Term	Count	%	PValue	Genes	List Total	Pop Hits	Pop Total	Fold Enrichment	Bonferroni	Benjamini	FDR
GOTERM_BP_DIRECT	GO:1902742~apoptotic process involved in development	4	0.133378	0.15755	ENSG00000138083, ENSG00000275591, ENSG00000158156, ENSG00000171044	2452	11	19157	2.84102	1	1	0.996059
GOTERM_BP_DIRECT	GO:0070782~phosphatidylserine exposure on apoptotic cell surface	3	0.100033	0.272946	ENSG00000275591, ENSG00000158156, ENSG00000171044	2452	8	19157	2.9298	1	1	0.996059
GOTERM_BP_DIRECT	GO:0043652~engulfment of apoptotic cell	3	0.100033	0.625627	ENSG00000275591, ENSG00000158156, ENSG00000171044	2452	16	19157	1.4649	1	1	0.996059
Annotation Cluster 23	Enrichment Score: 0.22384150352755738
Category	Term	Count	%	PValue	Genes	List Total	Pop Hits	Pop Total	Fold Enrichment	Bonferroni	Benjamini	FDR
GOTERM_BP_DIRECT	GO:0033674~positive regulation of kinase activity	11	0.366789	0.460281	ENSG00000069696, ENSG00000062524, ENSG00000160867, ENSG00000095970, ENSG00000198400, ENSG00000145242, ENSG00000070886, ENSG00000165731, ENSG00000027644, ENSG00000037280, ENSG00000169071	2452	73	19157	1.17727	1	1	0.996059
GOTERM_BP_DIRECT	GO:0007169~transmembrane receptor protein tyrosine kinase signaling pathway	18	0.6002	0.527702	ENSG00000160867, ENSG00000198400, ENSG00000115325, ENSG00000137218, ENSG00000134259, ENSG00000027644, ENSG00000171777, ENSG00000037280, ENSG00000169071, ENSG00000172116, ENSG00000171119, ENSG00000168546, ENSG00000062524, ENSG00000145242, ENSG00000129946, ENSG00000185652, ENSG00000070886, ENSG00000165731	2452	132	19157	1.06538	1	1	0.996059
GOTERM_BP_DIRECT	GO:0018108~peptidyl-tyrosine phosphorylation	14	0.466822	0.87713	ENSG00000160867, ENSG00000198400, ENSG00000027644, ENSG00000037280, ENSG00000169071, ENSG00000007264, ENSG00000062524, ENSG00000145242, ENSG00000160396, ENSG00000100311, ENSG00000162878, ENSG00000070886, ENSG00000165731, ENSG00000146216	2452	132	19157	0.828631	1	1	0.996059
Annotation Cluster 24	Enrichment Score: 0.14106450195839387
Category	Term	Count	%	PValue	Genes	List Total	Pop Hits	Pop Total	Fold Enrichment	Bonferroni	Benjamini	FDR
GOTERM_BP_DIRECT	GO:0046902~regulation of mitochondrial membrane permeability	3	0.100033	0.509638	ENSG00000030110, ENSG00000171791, ENSG00000002330	2452	13	19157	1.80296	1	1	0.996059
GOTERM_BP_DIRECT	GO:0001836~release of cytochrome c from mitochondria	4	0.133378	0.547437	ENSG00000030110, ENSG00000171791, ENSG00000002330, ENSG00000187094	2452	22	19157	1.42051	1	1	0.996059
GOTERM_BP_DIRECT	GO:0042542~response to hydrogen peroxide	6	0.200067	0.82519	ENSG00000130037, ENSG00000206172, ENSG00000030110, ENSG00000171791, ENSG00000257017, ENSG00000002330	2452	53	19157	0.884469	1	1	0.996059
GOTERM_BP_DIRECT	GO:0097192~extrinsic apoptotic signaling pathway in absence of ligand	3	0.100033	0.90101	ENSG00000030110, ENSG00000171791, ENSG00000002330	2452	29	19157	0.808221	1	1	0.996059
GOTERM_BP_DIRECT	GO:0008630~intrinsic apoptotic signaling pathway in response to DNA damage	4	0.133378	0.950161	ENSG00000030110, ENSG00000177374, ENSG00000171791, ENSG00000002330	2452	47	19157	0.66492	1	1	0.996059
Annotation Cluster 25	Enrichment Score: 0.09377160490368061
Category	Term	Count	%	PValue	Genes	List Total	Pop Hits	Pop Total	Fold Enrichment	Bonferroni	Benjamini	FDR
GOTERM_BP_DIRECT	GO:0016339~calcium-dependent cell-cell adhesion via plasma membrane cell adhesion molecules	6	0.200067	0.659081	ENSG00000099889, ENSG00000139880, ENSG00000145526, ENSG00000149654, ENSG00000166589, ENSG00000272674	2452	43	19157	1.09016	1	1	0.996059
GOTERM_BP_DIRECT	GO:0007043~cell-cell junction assembly	5	0.166722	0.752913	ENSG00000099889, ENSG00000139880, ENSG00000145526, ENSG00000184113, ENSG00000149654	2452	39	19157	1.00164	1	1	0.996059
GOTERM_BP_DIRECT	GO:0034332~adherens junction organization	3	0.100033	0.877064	ENSG00000139880, ENSG00000145526, ENSG00000149654	2452	27	19157	0.86809	1	1	0.996059
GOTERM_BP_DIRECT	GO:0000902~cell morphogenesis	7	0.233411	0.968721	ENSG00000139880, ENSG00000163132, ENSG00000145526, ENSG00000149654, ENSG00000147596, ENSG00000141873, ENSG00000100373	2452	85	19157	0.643408	1	1	0.996059
Annotation Cluster 26	Enrichment Score: 0.06948497304575242
Category	Term	Count	%	PValue	Genes	List Total	Pop Hits	Pop Total	Fold Enrichment	Bonferroni	Benjamini	FDR
GOTERM_BP_DIRECT	GO:0043162~ubiquitin-dependent protein catabolic process via the multivesicular body sorting pathway	4	0.133378	0.757238	ENSG00000132612, ENSG00000246922, ENSG00000254505, ENSG00000176428	2452	30	19157	1.04171	1	1	0.996059
GOTERM_BP_DIRECT	GO:0039702~viral budding via host ESCRT complex	3	0.100033	0.769907	ENSG00000132612, ENSG00000254505, ENSG00000176428	2452	21	19157	1.11612	1	1	0.996059
GOTERM_BP_DIRECT	GO:0036258~multivesicular body assembly	3	0.100033	0.91128	ENSG00000132612, ENSG00000254505, ENSG00000176428	2452	30	19157	0.781281	1	1	0.996059
GOTERM_BP_DIRECT	GO:0016236~macroautophagy	4	0.133378	0.992517	ENSG00000132612, ENSG00000254505, ENSG00000197769, ENSG00000176428	2452	65	19157	0.480788	1	1	0.996059
Annotation Cluster 27	Enrichment Score: 0.005624283841574866
Category	Term	Count	%	PValue	Genes	List Total	Pop Hits	Pop Total	Fold Enrichment	Bonferroni	Benjamini	FDR
GOTERM_BP_DIRECT	GO:0000724~double-strand break repair via homologous recombination	7	0.233411	0.966011	ENSG00000160957, ENSG00000196584, ENSG00000173928, ENSG00000175643, ENSG00000188827, ENSG00000186280, ENSG00000204086	2452	84	19157	0.651067	1	1	0.996059
GOTERM_BP_DIRECT	GO:0006260~DNA replication	8	0.266756	0.995738	ENSG00000062822, ENSG00000160957, ENSG00000146857, ENSG00000166803, ENSG00000175643, ENSG00000188827, ENSG00000205309, ENSG00000204086	2452	119	19157	0.525231	1	1	0.996059
GOTERM_BP_DIRECT	GO:0006281~DNA repair	11	0.366789	1	ENSG00000062822, ENSG00000160957, ENSG00000221829, ENSG00000085999, ENSG00000196584, ENSG00000100601, ENSG00000247746, ENSG00000175643, ENSG00000188827, ENSG00000213780, ENSG00000204086	2452	277	19157	0.310256	1	1	1

## Sheet: patient3_downreg
Annotation Cluster 1	Enrichment Score: 2.243000215157617
Category	Term	Count	%	PValue	Genes	List Total	Pop Hits	Pop Total	Fold Enrichment	Bonferroni	Benjamini	FDR
GOTERM_BP_DIRECT	GO:0061844~antimicrobial humoral immune response mediated by antimicrobial peptide	6	4.72441	0.00046868	ENSG00000143556, ENSG00000163220, ENSG00000177243, ENSG00000239839, ENSG00000205420, ENSG00000171711	114	109	19157	9.25012	0.258158	0.0249826	0.0244336
GOTERM_BP_DIRECT	GO:0042742~defense response to bacterium	7	5.51181	0.00238555	ENSG00000163220, ENSG00000143546, ENSG00000233050, ENSG00000177243, ENSG00000239839, ENSG00000168703, ENSG00000171711	114	229	19157	5.13671	0.781597	0.0949749	0.0928875
GOTERM_BP_DIRECT	GO:0050830~defense response to Gram-positive bacterium	5	3.93701	0.00480213	ENSG00000188373, ENSG00000177243, ENSG00000239839, ENSG00000205420, ENSG00000171711	114	115	19157	7.30625	0.953408	0.169942	0.166207
GOTERM_BP_DIRECT	GO:0050829~defense response to Gram-negative bacterium	4	3.14961	0.0176636	ENSG00000143556, ENSG00000177243, ENSG00000239839, ENSG00000171711	114	93	19157	7.22769	0.999988	0.460582	0.45046
GOTERM_BP_DIRECT	GO:0031640~killing of cells of other organism	3	2.3622	0.0642717	ENSG00000177243, ENSG00000239839, ENSG00000171711	114	70	19157	7.20188	1	0.952118	0.931193
Annotation Cluster 2	Enrichment Score: 1.7866674250595012
Category	Term	Count	%	PValue	Genes	List Total	Pop Hits	Pop Total	Fold Enrichment	Bonferroni	Benjamini	FDR
GOTERM_BP_DIRECT	GO:0042742~defense response to bacterium	7	5.51181	0.00238555	ENSG00000163220, ENSG00000143546, ENSG00000233050, ENSG00000177243, ENSG00000239839, ENSG00000168703, ENSG00000171711	114	229	19157	5.13671	0.781597	0.0949749	0.0928875
GOTERM_BP_DIRECT	GO:0050918~positive chemotaxis	3	2.3622	0.027772	ENSG00000233050, ENSG00000177243, ENSG00000171711	114	44	19157	11.4575	1	0.548958	0.536893
GOTERM_BP_DIRECT	GO:0060326~cell chemotaxis	3	2.3622	0.0658872	ENSG00000233050, ENSG00000177243, ENSG00000171711	114	71	19157	7.10044	1	0.953867	0.932903
Annotation Cluster 3	Enrichment Score: 0.6308061958042596
Category	Term	Count	%	PValue	Genes	List Total	Pop Hits	Pop Total	Fold Enrichment	Bonferroni	Benjamini	FDR
GOTERM_BP_DIRECT	GO:0050729~positive regulation of inflammatory response	3	2.3622	0.123653	ENSG00000163220, ENSG00000143546, ENSG00000150782	114	103	19157	4.89448	1	1	0.97956
GOTERM_BP_DIRECT	GO:0051092~positive regulation of NF-kappaB transcription factor activity	3	2.3622	0.24341	ENSG00000163220, ENSG00000143546, ENSG00000150782	114	160	19157	3.15082	1	1	0.97956
GOTERM_BP_DIRECT	GO:0006954~inflammatory response	4	3.14961	0.425637	ENSG00000163220, ENSG00000143546, ENSG00000135046, ENSG00000150782	114	403	19157	1.66793	1	1	0.97956
